# Supplementary material for: Characterization, diversity, and biogeochemical potential of soil viruses inhabiting in Yuncheng Salt Lake
Source: Front Microbiol. 2025 May 7;16:1597514. doi: 10.3389/fmicb.2025.1597514 (PMC12092443; doi:10.3389/fmicb.2025.1597514)
Supplement: Supplementary file 6 [file Data_Sheet_1.XLSX]

## Sheet: Table S1
Table S1: Characteristics of identified viruses in Yuncheng Salt Lake soils.
Viral contigs	Length (bp)	Classification (Family)	Checkv quality	Lifestyle	Viral Cluster
SRR20661001__NODE_2583	6573	NA	High-quality	Undetermined
SRR20661001__NODE_312	17539	Siphoviridae	Low-quality	Undetermined	VC_927
SRR20661001__NODE_421	15110	Podoviridae	Low-quality	lytic	VC_6501
SRR20661001__NODE_513	13713	Myoviridae	Low-quality	lytic	VC_6371
SRR20661001__NODE_74	32546	Myoviridae	Low-quality	Undetermined	VC_6502
SRR20661001__NODE_813	11143	Siphoviridae	Low-quality	lytic
SRR20661001__NODE_979	10250	Siphoviridae	Low-quality	lytic
SRR20661004__NODE_196	10715	NA	Low-quality	lytic
SRR20661005__NODE_10	40293	Podoviridae	Medium-quality	lytic	VC_6503
SRR20661009__NODE_1019	10133	Myoviridae	Low-quality	Undetermined
SRR20661009__NODE_1022	10129	Siphoviridae	Low-quality	lytic	VC_4370
SRR20661009__NODE_303	16603	un_Caudovirales	Low-quality	Undetermined
SRR20661011__NODE_23627	1780	NA	Low-quality	Undetermined	VC_6503
SRR20661011__NODE_272	17073	Myoviridae	Low-quality	Undetermined
SRR20661012__NODE_407	19618	Siphoviridae	Low-quality	lytic
SRR20661012__NODE_700	14471	Siphoviridae	Low-quality	Undetermined
SRR20661012__NODE_909	10061	un_Caudovirales	Low-quality	Undetermined
SRR20661013__NODE_52080	1217	NA	Low-quality	Undetermined
SRR20661014__NODE_52	22445	NA	Low-quality	Undetermined
SRR20661015__NODE_17412	1988	NA	Low-quality	Undetermined
SRR20661015__NODE_200	17996	un_Caudovirales	Low-quality	lytic
SRR20661015__NODE_520	10350	NA	Low-quality	Undetermined
SRR20661016__NODE_529	16147	NA	Low-quality	Undetermined
SRR20661016__NODE_653	13732	NA	Low-quality	Undetermined
SRR20661017__NODE_337	19255	NA	Low-quality	Undetermined
SRR20661017__NODE_74	35892	un_Caudovirales	Low-quality	Undetermined
SRR20661028__NODE_15869	1292	NA	Low-quality	Undetermined
SRR20661030__NODE_13923	2059	NA	Low-quality	Undetermined
SRR20661032__NODE_906	5007	NA	Low-quality	Undetermined
SRR20661033__NODE_201	10614	NA	Low-quality	lytic	VC_4498
SRR20661036__NODE_1043	10345	Siphoviridae	Not-determined	Undetermined
SRR20661036__NODE_40017	1384	NA	Low-quality	Undetermined	VC_1230
SRR20661036__NODE_462	14889	NA	Low-quality	Undetermined
SRR20661036__NODE_509	14278	NA	Low-quality	Undetermined	VC_6507
SRR20661036__NODE_771	11961	NA	Low-quality	lytic
SRR20661036__NODE_830	11572	Phycodnaviridae	Low-quality	lytic
SRR20661036__NODE_91	12187	Siphoviridae	Low-quality	lytic	VC_6332
SRR20661036__NODE_916	11004	NA	Low-quality	lytic
SRR20661045__NODE_1058	10078	Siphoviridae	Low-quality	lytic	VC_6508
SRR20661045__NODE_115	33684	Siphoviridae	Low-quality	Undetermined	VC_5539
SRR20661045__NODE_12	70208	Siphoviridae	High-quality	lysogenic	VC_6510
SRR20661045__NODE_140	29640	Phycodnaviridae	Low-quality	Undetermined	VC_838
SRR20661045__NODE_155	27459	Siphoviridae	Medium-quality	lytic	VC_6221
SRR20661045__NODE_174	26462	Siphoviridae	Low-quality	lysogenic	VC_4596
SRR20661045__NODE_30	54851	Siphoviridae	High-quality	lysogenic	VC_6511
SRR20661045__NODE_336	18222	Phycodnaviridae	Low-quality	lysogenic	VC_6512
SRR20661045__NODE_350	17799	Podoviridae	Low-quality	lysogenic
SRR20661045__NODE_477	15269	NA	Low-quality	Undetermined	VC_6513
SRR20661045__NODE_559	14084	Siphoviridae	Low-quality	Undetermined	VC_6514
SRR20661045__NODE_612	13364	un_Caudovirales	Low-quality	lysogenic	VC_6516
SRR20661045__NODE_723	12355	Siphoviridae	Low-quality	Undetermined
SRR20661045__NODE_808	11625	Siphoviridae	Low-quality	lytic	VC_6518
SRR20661045__NODE_91	38274	Myoviridae	Low-quality	Undetermined
SRR20661045__NODE_945	10731	Podoviridae	Low-quality	lytic	VC_5742
SRR20661046__NODE_1018	10622	un_Caudovirales	Low-quality	lytic
SRR20661046__NODE_17	49550	Siphoviridae	Medium-quality	lytic
SRR20661046__NODE_202	21389	Siphoviridae	Low-quality	lysogenic	VC_5492
SRR20661046__NODE_325	17736	Siphoviridae	Low-quality	lytic	VC_6515
SRR20661046__NODE_425	15413	NA	Low-quality	lytic
SRR20661046__NODE_714	12344	un_Caudovirales	Low-quality	Undetermined
SRR20661046__NODE_725	12263	un_Caudovirales	Low-quality	lysogenic	VC_6523
SRR20661046__NODE_884	11321	Phycodnaviridae	High-quality	Undetermined
SRR20661047__NODE_14140	2115	NA	Low-quality	Undetermined
SRR20661047__NODE_2	84641	Myoviridae	Medium-quality	lytic
SRR20661047__NODE_47110	1174	NA	Low-quality	Undetermined
SRR20661048__NODE_343	17183	NA	Low-quality	Undetermined	VC_4498
SRR20661048__NODE_997	10341	Siphoviridae	Not-determined	Undetermined	VC_3881
SRR20661001_vRhyme_bin_1	21625	Siphoviridae	Low-quality	Undetermined
SRR20661001_vRhyme_bin_10	34383	Siphoviridae	Low-quality	Undetermined	VC_950
SRR20661001_vRhyme_bin_101	16387	Siphoviridae	Low-quality	lytic
SRR20661001_vRhyme_bin_102	40104	Siphoviridae	Low-quality	Undetermined
SRR20661001_vRhyme_bin_104	22170	un_Caudovirales	Low-quality	lysogenic
SRR20661001_vRhyme_bin_105	15432	Siphoviridae	Low-quality	lysogenic
SRR20661001_vRhyme_bin_106	26694	Siphoviridae	Low-quality	Undetermined	VC_6545
SRR20661001_vRhyme_bin_107	13906	Mimiviridae	Not-determined	Undetermined
SRR20661001_vRhyme_bin_108	10077	Siphoviridae	Low-quality	lytic	VC_1457
SRR20661001_vRhyme_bin_109	49846	Siphoviridae	Low-quality	lytic
SRR20661001_vRhyme_bin_11	35408	Siphoviridae	Low-quality	Undetermined	VC_6457
SRR20661001_vRhyme_bin_110	20571	un_Caudovirales	Low-quality	Undetermined	VC_6554
SRR20661001_vRhyme_bin_111	39320	Siphoviridae	Low-quality	lysogenic	VC_917
SRR20661001_vRhyme_bin_112	43206	Siphoviridae	Low-quality	lysogenic	VC_984
SRR20661001_vRhyme_bin_113	15544	Podoviridae	Low-quality	lysogenic
SRR20661001_vRhyme_bin_115	13066	Siphoviridae	Low-quality	lytic	VC_6552
SRR20661001_vRhyme_bin_118	18559	Siphoviridae	Not-determined	Undetermined	VC_6557
SRR20661001_vRhyme_bin_119	15900	Siphoviridae	Low-quality	Undetermined
SRR20661001_vRhyme_bin_120	38667	Siphoviridae	Low-quality	Undetermined	VC_6562
SRR20661001_vRhyme_bin_122	17095	un_Caudovirales	Low-quality	lytic	VC_954
SRR20661001_vRhyme_bin_123	33757	Siphoviridae	Medium-quality	lysogenic	VC_6563
SRR20661001_vRhyme_bin_124	11488	Phycodnaviridae	Not-determined	Undetermined
SRR20661001_vRhyme_bin_125	12115	Siphoviridae	Low-quality	lytic
SRR20661001_vRhyme_bin_126	13413	NA	Not-determined	Undetermined	VC_6565
SRR20661001_vRhyme_bin_127	13347	Myoviridae	Low-quality	Undetermined
SRR20661001_vRhyme_bin_128	21603	Siphoviridae	Low-quality	Undetermined	VC_6566
SRR20661001_vRhyme_bin_129	23884	Siphoviridae	Low-quality	lytic
SRR20661001_vRhyme_bin_13	28834	un_Caudovirales	Low-quality	Undetermined	VC_6567
SRR20661001_vRhyme_bin_131	13253	NA	Not-determined	Undetermined	VC_911
SRR20661001_vRhyme_bin_133	30607	Siphoviridae	Medium-quality	lysogenic
SRR20661001_vRhyme_bin_134	18577	Siphoviridae	Not-determined	Undetermined
SRR20661001_vRhyme_bin_135	10884	Siphoviridae	Low-quality	lytic
SRR20661001_vRhyme_bin_136	21585	Siphoviridae	Low-quality	Undetermined	VC_5887
SRR20661001_vRhyme_bin_137	31985	Siphoviridae	Low-quality	lytic	VC_6571
SRR20661001_vRhyme_bin_139	14958	Myoviridae	Not-determined	Undetermined
SRR20661001_vRhyme_bin_141	35734	Siphoviridae	Medium-quality	lytic	VC_6573
SRR20661001_vRhyme_bin_142	11811	Siphoviridae	Low-quality	Undetermined	VC_6529
SRR20661001_vRhyme_bin_143	16233	Siphoviridae	Low-quality	Undetermined	VC_6574
SRR20661001_vRhyme_bin_144	17735	Siphoviridae	Low-quality	lytic	VC_3426
SRR20661001_vRhyme_bin_145	63976	Podoviridae	High-quality	lysogenic
SRR20661001_vRhyme_bin_147	13093	Siphoviridae	Low-quality	lytic
SRR20661001_vRhyme_bin_148	10615	Siphoviridae	Low-quality	lytic	VC_1639
SRR20661001_vRhyme_bin_149	24839	Siphoviridae	Medium-quality	lytic
SRR20661001_vRhyme_bin_15	11465	NA	Not-determined	Undetermined
SRR20661001_vRhyme_bin_150	21360	Siphoviridae	Low-quality	lytic
SRR20661001_vRhyme_bin_151	10084	Siphoviridae	Low-quality	Undetermined	VC_5793
SRR20661001_vRhyme_bin_154	22036	Siphoviridae	Low-quality	Undetermined
SRR20661001_vRhyme_bin_155	24161	un_Caudovirales	Low-quality	Undetermined	VC_6581
SRR20661001_vRhyme_bin_157	13256	Myoviridae	Low-quality	Undetermined	VC_6582
SRR20661001_vRhyme_bin_158	21875	Myoviridae	Low-quality	lytic
SRR20661001_vRhyme_bin_159	56951	Siphoviridae	Low-quality	lytic
SRR20661001_vRhyme_bin_16	15740	Siphoviridae	Not-determined	Undetermined
SRR20661001_vRhyme_bin_160	47648	Siphoviridae	Low-quality	lytic
SRR20661001_vRhyme_bin_161	26257	Siphoviridae	Low-quality	lytic	VC_6583
SRR20661001_vRhyme_bin_164	12397	Podoviridae	Not-determined	Undetermined	VC_3425
SRR20661001_vRhyme_bin_165	39906	Siphoviridae	Medium-quality	lytic
SRR20661001_vRhyme_bin_167	24553	Siphoviridae	Low-quality	lysogenic
SRR20661001_vRhyme_bin_17	42025	Siphoviridae	Not-determined	Undetermined
SRR20661001_vRhyme_bin_170	16941	Siphoviridae	Low-quality	lytic	VC_6588
SRR20661001_vRhyme_bin_171	13012	un_Caudovirales	Low-quality	Undetermined
SRR20661001_vRhyme_bin_174	11942	NA	Not-determined	Undetermined	VC_6589
SRR20661001_vRhyme_bin_176	13111	un_Caudovirales	Low-quality	lytic	VC_6590
SRR20661001_vRhyme_bin_179	34696	Siphoviridae	Low-quality	Undetermined	VC_6521
SRR20661001_vRhyme_bin_18	27587	un_Caudovirales	Low-quality	Undetermined	VC_6419
SRR20661001_vRhyme_bin_180	19085	Podoviridae	Low-quality	lysogenic
SRR20661001_vRhyme_bin_181	16444	Siphoviridae	Low-quality	lytic	VC_6598
SRR20661001_vRhyme_bin_183	34183	Siphoviridae	Low-quality	Undetermined
SRR20661001_vRhyme_bin_184	13585	NA	Not-determined	lytic
SRR20661001_vRhyme_bin_186	18105	Myoviridae	Not-determined	Undetermined	VC_6510
SRR20661001_vRhyme_bin_187	30689	Phycodnaviridae	Low-quality	Undetermined	VC_6055
SRR20661001_vRhyme_bin_19	30617	Siphoviridae	Low-quality	Undetermined	VC_6534
SRR20661001_vRhyme_bin_191	22693	Siphoviridae	Low-quality	lysogenic	VC_6591
SRR20661001_vRhyme_bin_192	12955	Siphoviridae	Low-quality	Undetermined
SRR20661001_vRhyme_bin_193	10355	NA	Not-determined	Undetermined	VC_6593
SRR20661001_vRhyme_bin_195	38186	Myoviridae	Low-quality	Undetermined	VC_6594
SRR20661001_vRhyme_bin_199	16522	NA	Not-determined	Undetermined	VC_928
SRR20661001_vRhyme_bin_2	13820	Podoviridae	Low-quality	lytic	VC_5441
SRR20661001_vRhyme_bin_201	15169	Siphoviridae	Low-quality	lytic
SRR20661001_vRhyme_bin_203	11261	NA	Not-determined	lytic	VC_6596
SRR20661001_vRhyme_bin_205	17025	un_Caudovirales	Low-quality	lytic	VC_944
SRR20661001_vRhyme_bin_206	48887	Siphoviridae	Medium-quality	lytic	VC_944_1
SRR20661001_vRhyme_bin_207	25785	Siphoviridae	Low-quality	lytic	VC_1602
SRR20661001_vRhyme_bin_208	63131	Siphoviridae	High-quality	lytic	VC_6597
SRR20661001_vRhyme_bin_21	21002	Myoviridae	Low-quality	Undetermined	VC_1630
SRR20661001_vRhyme_bin_211	43951	Podoviridae	Low-quality	lytic	VC_911
SRR20661001_vRhyme_bin_212	18004	Siphoviridae	Low-quality	lysogenic
SRR20661001_vRhyme_bin_216	12117	Myoviridae	Low-quality	Undetermined	VC_6557
SRR20661001_vRhyme_bin_22	14628	Siphoviridae	Low-quality	Undetermined	VC_6221
SRR20661001_vRhyme_bin_220	22545	Siphoviridae	Low-quality	lytic
SRR20661001_vRhyme_bin_221	10016	Siphoviridae	Not-determined	Undetermined	VC_6515
SRR20661001_vRhyme_bin_222	16959	Myoviridae	Low-quality	lytic
SRR20661001_vRhyme_bin_223	57170	Siphoviridae	High-quality	lytic
SRR20661001_vRhyme_bin_224	18114	Podoviridae	Low-quality	lytic	VC_1622
SRR20661001_vRhyme_bin_225	15730	Siphoviridae	Not-determined	Undetermined
SRR20661001_vRhyme_bin_226	15885	Siphoviridae	Low-quality	Undetermined
SRR20661001_vRhyme_bin_228	30437	un_Caudovirales	Medium-quality	lytic
SRR20661001_vRhyme_bin_229	16081	Siphoviridae	Low-quality	lytic
SRR20661001_vRhyme_bin_23	23792	un_Caudovirales	Low-quality	Undetermined
SRR20661001_vRhyme_bin_230	12765	Siphoviridae	Low-quality	lysogenic
SRR20661001_vRhyme_bin_231	12244	Myoviridae	Low-quality	Undetermined
SRR20661001_vRhyme_bin_233	24669	Siphoviridae	Low-quality	lysogenic	VC_1000
SRR20661001_vRhyme_bin_234	20829	Siphoviridae	Medium-quality	lysogenic
SRR20661001_vRhyme_bin_235	24892	Siphoviridae	Low-quality	lytic	VC_6573
SRR20661001_vRhyme_bin_24	16991	Siphoviridae	Not-determined	Undetermined
SRR20661001_vRhyme_bin_242	18293	Siphoviridae	Low-quality	lytic
SRR20661001_vRhyme_bin_245	10884	Siphoviridae	Low-quality	lytic	VC_950
SRR20661001_vRhyme_bin_247	15109	Siphoviridae	Low-quality	lysogenic
SRR20661001_vRhyme_bin_249	10338	Siphoviridae	Low-quality	Undetermined
SRR20661001_vRhyme_bin_25	35169	Siphoviridae	Low-quality	Undetermined
SRR20661001_vRhyme_bin_252	13493	Podoviridae	Low-quality	lytic	VC_6512
SRR20661001_vRhyme_bin_254	20690	Siphoviridae	Low-quality	Undetermined	VC_6604
SRR20661001_vRhyme_bin_256	10817	un_Caudovirales	Low-quality	Undetermined	VC_6553
SRR20661001_vRhyme_bin_26	15183	Siphoviridae	Low-quality	lytic	VC_6565
SRR20661001_vRhyme_bin_261	13156	un_Caudovirales	Low-quality	Undetermined
SRR20661001_vRhyme_bin_262	13534	Myoviridae	Low-quality	lytic
SRR20661001_vRhyme_bin_263	23231	Siphoviridae	Medium-quality	lytic	VC_1194
SRR20661001_vRhyme_bin_267	50837	Siphoviridae	High-quality	lysogenic	VC_4578
SRR20661001_vRhyme_bin_268	11203	Podoviridae	Low-quality	lytic
SRR20661001_vRhyme_bin_269	12546	Siphoviridae	Low-quality	lytic
SRR20661001_vRhyme_bin_270	12823	un_Caudovirales	Low-quality	lytic	VC_6578
SRR20661001_vRhyme_bin_272	30052	Siphoviridae	Low-quality	lytic
SRR20661001_vRhyme_bin_273	19546	Siphoviridae	Low-quality	lytic
SRR20661001_vRhyme_bin_274	11725	NA	Low-quality	Undetermined
SRR20661001_vRhyme_bin_275	26404	Siphoviridae	Low-quality	lytic	VC_951
SRR20661001_vRhyme_bin_277	13925	Siphoviridae	Low-quality	lytic
SRR20661001_vRhyme_bin_278	15907	Myoviridae	Low-quality	Undetermined
SRR20661001_vRhyme_bin_28	10797	Siphoviridae	Low-quality	Undetermined	VC_6605
SRR20661001_vRhyme_bin_281	11004	Podoviridae	Low-quality	lytic
SRR20661001_vRhyme_bin_282	27415	Siphoviridae	Low-quality	lytic	VC_3598
SRR20661001_vRhyme_bin_283	130947	Siphoviridae	High-quality	lytic	VC_6599
SRR20661001_vRhyme_bin_285	29937	Siphoviridae	Medium-quality	lytic
SRR20661001_vRhyme_bin_29	16067	Myoviridae	Low-quality	Undetermined	VC_5492
SRR20661001_vRhyme_bin_290	27928	Siphoviridae	Medium-quality	lytic
SRR20661001_vRhyme_bin_291	11300	Siphoviridae	Low-quality	lytic	VC_2717
SRR20661001_vRhyme_bin_292	10846	Podoviridae	Low-quality	lytic
SRR20661001_vRhyme_bin_297	10244	Siphoviridae	Low-quality	Undetermined	VC_6462
SRR20661001_vRhyme_bin_3	40493	un_Caudovirales	Medium-quality	Undetermined
SRR20661001_vRhyme_bin_300	13581	NA	Not-determined	Undetermined	VC_986
SRR20661001_vRhyme_bin_302	13801	Siphoviridae	Low-quality	lytic
SRR20661001_vRhyme_bin_303	14250	NA	Not-determined	Undetermined	VC_6607
SRR20661001_vRhyme_bin_306	11298	NA	Not-determined	Undetermined	VC_1623
SRR20661001_vRhyme_bin_31	21387	Myoviridae	Low-quality	Undetermined
SRR20661001_vRhyme_bin_310	10081	NA	Not-determined	lytic
SRR20661001_vRhyme_bin_313	12207	Myoviridae	Low-quality	Undetermined	VC_1192
SRR20661001_vRhyme_bin_314	99695	Siphoviridae	High-quality	lysogenic	VC_6612
SRR20661001_vRhyme_bin_315	12766	Siphoviridae	Low-quality	lysogenic
SRR20661001_vRhyme_bin_32	26991	un_Caudovirales	Low-quality	Undetermined	VC_5526
SRR20661001_vRhyme_bin_323	10438	un_Caudovirales	Low-quality	lytic
SRR20661001_vRhyme_bin_324	12725	Siphoviridae	Low-quality	lytic	VC_6614
SRR20661001_vRhyme_bin_325	10537	un_Caudovirales	Not-determined	Undetermined	VC_222
SRR20661001_vRhyme_bin_327	10942	Myoviridae	Low-quality	lytic
SRR20661001_vRhyme_bin_33	15291	NA	Not-determined	Undetermined
SRR20661001_vRhyme_bin_331	14728	Siphoviridae	Low-quality	lytic
SRR20661001_vRhyme_bin_334	4272	Siphoviridae	Low-quality	lytic	VC_6413
SRR20661001_vRhyme_bin_337	31495	Siphoviridae	Low-quality	lytic	VC_5441
SRR20661001_vRhyme_bin_340	10992	Siphoviridae	Low-quality	lytic	VC_4672
SRR20661001_vRhyme_bin_347	40582	Siphoviridae	High-quality	lysogenic
SRR20661001_vRhyme_bin_35	60058	Siphoviridae	Low-quality	lysogenic	VC_6514
SRR20661001_vRhyme_bin_352	13304	un_Caudovirales	Low-quality	lytic
SRR20661001_vRhyme_bin_353	11209	Siphoviridae	Low-quality	lytic	VC_998
SRR20661001_vRhyme_bin_354	36816	Siphoviridae	Medium-quality	lytic
SRR20661001_vRhyme_bin_36	41599	Siphoviridae	Low-quality	Undetermined	VC_6065
SRR20661001_vRhyme_bin_362	17316	Siphoviridae	Low-quality	Undetermined	VC_2496
SRR20661001_vRhyme_bin_363	20143	Siphoviridae	Low-quality	Undetermined	VC_936
SRR20661001_vRhyme_bin_364	18281	Siphoviridae	Low-quality	lytic	VC_955
SRR20661001_vRhyme_bin_366	10309	Siphoviridae	Low-quality	lytic
SRR20661001_vRhyme_bin_369	17924	Siphoviridae	Low-quality	Undetermined	VC_6617
SRR20661001_vRhyme_bin_37	41329	Myoviridae	Low-quality	Undetermined
SRR20661001_vRhyme_bin_375	11272	NA	Low-quality	lytic	VC_921
SRR20661001_vRhyme_bin_376	10681	Siphoviridae	Low-quality	lysogenic
SRR20661001_vRhyme_bin_377	12794	Siphoviridae	Low-quality	lytic
SRR20661001_vRhyme_bin_38	15911	Siphoviridae	Low-quality	Undetermined	VC_6337
SRR20661001_vRhyme_bin_39	23003	un_Caudovirales	Low-quality	Undetermined
SRR20661001_vRhyme_bin_391	10176	un_Caudovirales	Not-determined	Undetermined
SRR20661001_vRhyme_bin_396	18339	un_Caudovirales	Not-determined	Undetermined	VC_945
SRR20661001_vRhyme_bin_4	42046	Siphoviridae	Low-quality	Undetermined	VC_6595
SRR20661001_vRhyme_bin_40	23716	Siphoviridae	Low-quality	Undetermined
SRR20661001_vRhyme_bin_400	10214	Siphoviridae	Low-quality	lytic	VC_1613
SRR20661001_vRhyme_bin_401	20287	Siphoviridae	Low-quality	lytic
SRR20661001_vRhyme_bin_402	20908	Siphoviridae	Low-quality	lytic	VC_929
SRR20661001_vRhyme_bin_403	45364	Siphoviridae	Medium-quality	lytic
SRR20661001_vRhyme_bin_405	39035	Siphoviridae	Medium-quality	lytic
SRR20661001_vRhyme_bin_41	84512	Siphoviridae	Low-quality	lytic	VC_838
SRR20661001_vRhyme_bin_413	18485	Siphoviridae	Low-quality	lytic	VC_983
SRR20661001_vRhyme_bin_414	27140	Siphoviridae	Low-quality	lytic
SRR20661001_vRhyme_bin_42	30850	Siphoviridae	Medium-quality	lysogenic	VC_6477
SRR20661001_vRhyme_bin_423	22198	Siphoviridae	Low-quality	lytic
SRR20661001_vRhyme_bin_424	36930	Siphoviridae	Low-quality	lytic	VC_6623
SRR20661001_vRhyme_bin_425	10014	Myoviridae	Low-quality	Undetermined
SRR20661001_vRhyme_bin_426	18490	un_Caudovirales	Low-quality	lytic
SRR20661001_vRhyme_bin_429	13504	Siphoviridae	Low-quality	lytic
SRR20661001_vRhyme_bin_43	34873	Siphoviridae	Medium-quality	lytic	VC_953
SRR20661001_vRhyme_bin_431	44216	Podoviridae	High-quality	lytic
SRR20661001_vRhyme_bin_45	27144	Siphoviridae	Medium-quality	lysogenic
SRR20661001_vRhyme_bin_46	13124	Siphoviridae	Low-quality	lytic
SRR20661001_vRhyme_bin_47	12920	un_Caudovirales	Low-quality	lysogenic	VC_1630
SRR20661001_vRhyme_bin_48	50690	Siphoviridae	Medium-quality	lysogenic
SRR20661001_vRhyme_bin_5	19974	Siphoviridae	Low-quality	Undetermined	VC_4433
SRR20661001_vRhyme_bin_50	35775	Siphoviridae	Medium-quality	lytic	VC_6626
SRR20661001_vRhyme_bin_51	21721	Siphoviridae	Low-quality	Undetermined	VC_6527
SRR20661001_vRhyme_bin_52	34037	Siphoviridae	Low-quality	Undetermined
SRR20661001_vRhyme_bin_53	10317	NA	Not-determined	Undetermined	VC_6630
SRR20661001_vRhyme_bin_54	27928	Siphoviridae	Low-quality	Undetermined
SRR20661001_vRhyme_bin_55	10688	Siphoviridae	Low-quality	lytic
SRR20661001_vRhyme_bin_56	11299	Myoviridae	Low-quality	Undetermined	VC_6560
SRR20661001_vRhyme_bin_57	11405	Myoviridae	Not-determined	lytic	VC_6600
SRR20661001_vRhyme_bin_58	20150	Siphoviridae	Low-quality	Undetermined	VC_6624
SRR20661001_vRhyme_bin_59	23653	un_Caudovirales	Low-quality	Undetermined	VC_6524
SRR20661001_vRhyme_bin_61	38985	Siphoviridae	Not-determined	Undetermined	VC_952
SRR20661001_vRhyme_bin_62	45156	Siphoviridae	Medium-quality	lytic
SRR20661001_vRhyme_bin_63	20256	Siphoviridae	Low-quality	lytic	VC_6632
SRR20661001_vRhyme_bin_65	10764	Siphoviridae	Not-determined	Undetermined	VC_1207
SRR20661001_vRhyme_bin_67	30756	Siphoviridae	Low-quality	lysogenic
SRR20661001_vRhyme_bin_68	21214	Siphoviridae	Low-quality	lytic
SRR20661001_vRhyme_bin_69	10076	NA	Low-quality	lytic
SRR20661001_vRhyme_bin_7	32797	Siphoviridae	Low-quality	lysogenic
SRR20661001_vRhyme_bin_71	12821	Podoviridae	Low-quality	lysogenic
SRR20661001_vRhyme_bin_72	42005	Siphoviridae	High-quality	lysogenic
SRR20661001_vRhyme_bin_74	11498	Siphoviridae	Not-determined	Undetermined	VC_1597
SRR20661001_vRhyme_bin_75	80724	Siphoviridae	High-quality	lysogenic
SRR20661001_vRhyme_bin_77	20087	Siphoviridae	Low-quality	Undetermined
SRR20661001_vRhyme_bin_79	13253	Siphoviridae	Low-quality	Undetermined
SRR20661001_vRhyme_bin_8	27259	NA	Low-quality	Undetermined	VC_6579
SRR20661001_vRhyme_bin_80	19053	Siphoviridae	Low-quality	Undetermined	VC_6634
SRR20661001_vRhyme_bin_82	15760	Siphoviridae	Not-determined	Undetermined	VC_6574
SRR20661001_vRhyme_bin_83	19896	Siphoviridae	Medium-quality	lytic
SRR20661001_vRhyme_bin_84	19291	Siphoviridae	Low-quality	lytic
SRR20661001_vRhyme_bin_85	22971	Siphoviridae	Low-quality	lytic	VC_6449
SRR20661001_vRhyme_bin_86	20764	Siphoviridae	Low-quality	lytic
SRR20661001_vRhyme_bin_87	30471	Siphoviridae	Medium-quality	lytic	VC_952
SRR20661001_vRhyme_bin_88	12338	Siphoviridae	Low-quality	lysogenic	VC_6635
SRR20661001_vRhyme_bin_89	20303	Siphoviridae	Low-quality	Undetermined	VC_6631
SRR20661001_vRhyme_bin_9	14482	Siphoviridae	Not-determined	Undetermined	VC_6611
SRR20661001_vRhyme_bin_90	32156	Siphoviridae	Low-quality	lysogenic	VC_1193
SRR20661001_vRhyme_bin_91	27456	Podoviridae	Low-quality	Undetermined
SRR20661001_vRhyme_bin_92	24087	Siphoviridae	Low-quality	lytic
SRR20661001_vRhyme_bin_93	60437	Siphoviridae	Medium-quality	lytic	VC_1614
SRR20661001_vRhyme_bin_94	21663	Siphoviridae	Low-quality	Undetermined	VC_988
SRR20661001_vRhyme_bin_95	29283	un_Caudovirales	Low-quality	Undetermined	VC_999
SRR20661001_vRhyme_bin_96	24564	Siphoviridae	Low-quality	lysogenic	VC_985
SRR20661001_vRhyme_bin_97	80636	Siphoviridae	High-quality	lysogenic	VC_6596
SRR20661001_vRhyme_bin_99	12361	Siphoviridae	Not-determined	Undetermined
SRR20661002_vRhyme_bin_1	56313	Myoviridae	Not-determined	Undetermined
SRR20661002_vRhyme_bin_10	21093	NA	Not-determined	Undetermined
SRR20661002_vRhyme_bin_11	49503	un_Caudovirales	Low-quality	Undetermined
SRR20661002_vRhyme_bin_12	36040	Myoviridae	Medium-quality	Undetermined	VC_6644
SRR20661002_vRhyme_bin_13	23857	Siphoviridae	Low-quality	lytic	VC_6537
SRR20661002_vRhyme_bin_15	20221	un_Caudovirales	Low-quality	Undetermined
SRR20661002_vRhyme_bin_16	51455	Siphoviridae	Low-quality	Undetermined	VC_6530
SRR20661002_vRhyme_bin_18	15433	Siphoviridae	Not-determined	Undetermined
SRR20661002_vRhyme_bin_2	51117	Siphoviridae	Medium-quality	Undetermined
SRR20661002_vRhyme_bin_20	62266	Siphoviridae	Low-quality	Undetermined	VC_6657
SRR20661002_vRhyme_bin_21	19638	Siphoviridae	Not-determined	Undetermined	VC_6638
SRR20661002_vRhyme_bin_22	75393	Siphoviridae	Low-quality	Undetermined
SRR20661002_vRhyme_bin_26	15002	NA	Not-determined	Undetermined
SRR20661002_vRhyme_bin_28	68363	Myoviridae	Medium-quality	Undetermined	VC_6638
SRR20661002_vRhyme_bin_29	95341	un_Caudovirales	Medium-quality	lysogenic	VC_6675
SRR20661002_vRhyme_bin_3	25195	NA	Not-determined	Undetermined	VC_6660
SRR20661002_vRhyme_bin_31	18286	Siphoviridae	Low-quality	Undetermined
SRR20661002_vRhyme_bin_32	10950	NA	Low-quality	lytic
SRR20661002_vRhyme_bin_4	67486	Siphoviridae	Not-determined	Undetermined
SRR20661002_vRhyme_bin_5	46098	Siphoviridae	Low-quality	Undetermined	VC_6687
SRR20661002_vRhyme_bin_6	14890	un_Caudovirales	Not-determined	Undetermined	VC_6688
SRR20661002_vRhyme_bin_7	24680	Siphoviridae	Not-determined	Undetermined	VC_6530
SRR20661002_vRhyme_bin_9	18966	Siphoviridae	Low-quality	Undetermined	VC_6644
SRR20661003_vRhyme_bin_1	79121	Myoviridae	Low-quality	Undetermined
SRR20661003_vRhyme_bin_10	13011	Siphoviridae	Low-quality	lysogenic
SRR20661003_vRhyme_bin_11	81304	Siphoviridae	Low-quality	lytic
SRR20661003_vRhyme_bin_12	95765	Siphoviridae	Medium-quality	lysogenic	VC_4845
SRR20661003_vRhyme_bin_13	49650	Siphoviridae	Medium-quality	Undetermined
SRR20661003_vRhyme_bin_15	24763	NA	Not-determined	Undetermined	VC_6691
SRR20661003_vRhyme_bin_16	22717	un_Caudovirales	Not-determined	Undetermined
SRR20661003_vRhyme_bin_17	14559	NA	Not-determined	Undetermined	VC_6675
SRR20661003_vRhyme_bin_18	60257	Siphoviridae	Low-quality	lysogenic
SRR20661003_vRhyme_bin_19	23760	Siphoviridae	Not-determined	Undetermined	VC_6649
SRR20661003_vRhyme_bin_2	48938	un_Caudovirales	Not-determined	Undetermined	VC_6653
SRR20661003_vRhyme_bin_20	35805	Siphoviridae	Medium-quality	Undetermined
SRR20661003_vRhyme_bin_21	17318	NA	Not-determined	Undetermined	VC_6662
SRR20661003_vRhyme_bin_22	27428	NA	Not-determined	Undetermined
SRR20661003_vRhyme_bin_24	90611	Myoviridae	Medium-quality	Undetermined
SRR20661003_vRhyme_bin_26	57362	Siphoviridae	Low-quality	Undetermined
SRR20661003_vRhyme_bin_27	13141	Siphoviridae	Low-quality	lytic
SRR20661003_vRhyme_bin_29	13875	Siphoviridae	Not-determined	Undetermined	VC_5846
SRR20661003_vRhyme_bin_3	95103	Siphoviridae	Low-quality	Undetermined
SRR20661003_vRhyme_bin_30	31363	Myoviridae	Not-determined	Undetermined
SRR20661003_vRhyme_bin_31	81590	Siphoviridae	High-quality	Undetermined
SRR20661003_vRhyme_bin_32	72250	Siphoviridae	Medium-quality	Undetermined
SRR20661003_vRhyme_bin_33	11536	NA	Not-determined	Undetermined
SRR20661003_vRhyme_bin_34	41467	Siphoviridae	Low-quality	Undetermined
SRR20661003_vRhyme_bin_35	21622	Siphoviridae	Low-quality	Undetermined
SRR20661003_vRhyme_bin_36	15208	un_Caudovirales	Low-quality	Undetermined	VC_6697
SRR20661003_vRhyme_bin_37	14426	un_Caudovirales	Low-quality	lytic
SRR20661003_vRhyme_bin_38	64000	Siphoviridae	Medium-quality	Undetermined	VC_6657
SRR20661003_vRhyme_bin_4	19412	Siphoviridae	Low-quality	Undetermined	VC_6638
SRR20661003_vRhyme_bin_40	75638	un_Caudovirales	Low-quality	Undetermined	VC_6677
SRR20661003_vRhyme_bin_41	29103	Siphoviridae	Low-quality	Undetermined
SRR20661003_vRhyme_bin_42	17778	NA	Not-determined	Undetermined	VC_6672
SRR20661003_vRhyme_bin_43	55027	Siphoviridae	Low-quality	lysogenic	VC_6638
SRR20661003_vRhyme_bin_44	64480	Myoviridae	Low-quality	lysogenic	VC_6676
SRR20661003_vRhyme_bin_46	11108	Myoviridae	Not-determined	Undetermined	VC_6701
SRR20661003_vRhyme_bin_47	18160	Siphoviridae	Low-quality	Undetermined
SRR20661003_vRhyme_bin_48	11929	NA	Low-quality	lytic	VC_6537
SRR20661003_vRhyme_bin_5	43987	un_Caudovirales	Not-determined	Undetermined
SRR20661003_vRhyme_bin_50	15165	NA	Low-quality	lytic
SRR20661003_vRhyme_bin_51	15872	NA	Not-determined	Undetermined
SRR20661003_vRhyme_bin_52	15846	Siphoviridae	Not-determined	Undetermined
SRR20661003_vRhyme_bin_56	10148	NA	Not-determined	Undetermined	VC_6537
SRR20661003_vRhyme_bin_6	43902	Myoviridae	Not-determined	Undetermined	VC_6660
SRR20661003_vRhyme_bin_60	13825	Siphoviridae	Not-determined	Undetermined	VC_6697
SRR20661003_vRhyme_bin_7	10579	un_Caudovirales	Not-determined	Undetermined	VC_6537
SRR20661003_vRhyme_bin_8	29867	NA	Not-determined	Undetermined
SRR20661003_vRhyme_bin_9	46232	un_Caudovirales	Low-quality	Undetermined	VC_6649
SRR20661004_vRhyme_bin_1	22829	un_Caudovirales	Not-determined	Undetermined
SRR20661004_vRhyme_bin_10	15778	Myoviridae	Low-quality	Undetermined
SRR20661004_vRhyme_bin_11	47334	Myoviridae	Not-determined	Undetermined	VC_6656
SRR20661004_vRhyme_bin_12	18141	Siphoviridae	Not-determined	Undetermined
SRR20661004_vRhyme_bin_13	31289	Siphoviridae	Not-determined	Undetermined	VC_6639
SRR20661004_vRhyme_bin_15	23230	Myoviridae	Not-determined	Undetermined	VC_6687
SRR20661004_vRhyme_bin_16	33436	Podoviridae	Not-determined	Undetermined
SRR20661004_vRhyme_bin_17	30841	Siphoviridae	Not-determined	Undetermined
SRR20661004_vRhyme_bin_18	31728	Siphoviridae	Low-quality	Undetermined
SRR20661004_vRhyme_bin_19	25690	Myoviridae	Low-quality	Undetermined	VC_6530
SRR20661004_vRhyme_bin_2	11407	Myoviridae	Not-determined	Undetermined	VC_6653
SRR20661004_vRhyme_bin_20	31052	Siphoviridae	Not-determined	Undetermined
SRR20661004_vRhyme_bin_21	24626	Myoviridae	Not-determined	Undetermined	VC_6530
SRR20661004_vRhyme_bin_22	12624	Myoviridae	Not-determined	Undetermined
SRR20661004_vRhyme_bin_24	27483	NA	Not-determined	Undetermined
SRR20661004_vRhyme_bin_25	12683	NA	Not-determined	Undetermined	VC_6638
SRR20661004_vRhyme_bin_28	160279	Siphoviridae	Low-quality	lysogenic	VC_6638
SRR20661004_vRhyme_bin_29	107945	Myoviridae	Low-quality	Undetermined	VC_6537
SRR20661004_vRhyme_bin_3	33663	Ascoviridae	Not-determined	Undetermined
SRR20661004_vRhyme_bin_30	40430	un_Caudovirales	Low-quality	Undetermined	VC_6672
SRR20661004_vRhyme_bin_31	41657	Siphoviridae	Low-quality	Undetermined	VC_6663
SRR20661004_vRhyme_bin_32	11813	Siphoviridae	Low-quality	Undetermined	VC_6660
SRR20661004_vRhyme_bin_33	19891	Siphoviridae	Not-determined	Undetermined	VC_6657
SRR20661004_vRhyme_bin_34	28376	Siphoviridae	Not-determined	Undetermined
SRR20661004_vRhyme_bin_35	18072	Podoviridae	Low-quality	Undetermined	VC_6656
SRR20661004_vRhyme_bin_36	28122	Myoviridae	Not-determined	Undetermined	VC_6688
SRR20661004_vRhyme_bin_4	26624	Siphoviridae	Not-determined	Undetermined
SRR20661004_vRhyme_bin_44	17741	Myoviridae	Low-quality	Undetermined
SRR20661004_vRhyme_bin_45	11426	NA	Not-determined	Undetermined
SRR20661004_vRhyme_bin_46	13201	Siphoviridae	Not-determined	Undetermined	VC_6639
SRR20661004_vRhyme_bin_5	35809	Siphoviridae	Not-determined	Undetermined	VC_5846
SRR20661004_vRhyme_bin_6	12996	Siphoviridae	Not-determined	Undetermined
SRR20661004_vRhyme_bin_7	12528	Siphoviridae	Not-determined	Undetermined	VC_6583
SRR20661004_vRhyme_bin_8	23916	Myoviridae	Not-determined	Undetermined
SRR20661004_vRhyme_bin_9	20439	Myoviridae	Not-determined	Undetermined	VC_6713
SRR20661005_vRhyme_bin_10	25444	Siphoviridae	Not-determined	Undetermined
SRR20661005_vRhyme_bin_15	55346	un_Caudovirales	Not-determined	Undetermined
SRR20661005_vRhyme_bin_16	27108	Siphoviridae	Not-determined	Undetermined	VC_6716
SRR20661005_vRhyme_bin_17	29709	Siphoviridae	Low-quality	Undetermined	VC_6717
SRR20661005_vRhyme_bin_18	94246	Siphoviridae	High-quality	lysogenic	VC_6719
SRR20661005_vRhyme_bin_19	68941	Myoviridae	Not-determined	Undetermined	VC_6712
SRR20661005_vRhyme_bin_2	17832	Siphoviridae	Low-quality	Undetermined
SRR20661005_vRhyme_bin_20	52469	Siphoviridae	Medium-quality	Undetermined	VC_6673
SRR20661005_vRhyme_bin_21	45034	un_Caudovirales	Not-determined	Undetermined	VC_6722
SRR20661005_vRhyme_bin_22	77902	Myoviridae	Medium-quality	Undetermined	VC_6530
SRR20661005_vRhyme_bin_23	61469	Siphoviridae	Low-quality	lysogenic	VC_6726
SRR20661005_vRhyme_bin_24	26599	Siphoviridae	Not-determined	Undetermined
SRR20661005_vRhyme_bin_25	75192	Myoviridae	Medium-quality	Undetermined
SRR20661005_vRhyme_bin_26	22241	Siphoviridae	Low-quality	lytic
SRR20661005_vRhyme_bin_27	10808	NA	Not-determined	Undetermined	VC_6728
SRR20661005_vRhyme_bin_28	29126	NA	Not-determined	Undetermined
SRR20661005_vRhyme_bin_29	45654	Siphoviridae	Low-quality	Undetermined
SRR20661005_vRhyme_bin_30	20244	un_Caudovirales	Not-determined	lytic	VC_6506
SRR20661005_vRhyme_bin_31	27453	un_Caudovirales	Not-determined	Undetermined
SRR20661005_vRhyme_bin_32	13978	Myoviridae	Not-determined	Undetermined	VC_6732
SRR20661005_vRhyme_bin_33	13105	NA	Not-determined	Undetermined
SRR20661005_vRhyme_bin_35	41664	Siphoviridae	Not-determined	Undetermined	VC_6625
SRR20661005_vRhyme_bin_36	55263	Myoviridae	Low-quality	Undetermined
SRR20661005_vRhyme_bin_37	58037	Siphoviridae	Low-quality	lysogenic
SRR20661005_vRhyme_bin_38	75381	Siphoviridae	Not-determined	Undetermined
SRR20661005_vRhyme_bin_39	105166	Siphoviridae	High-quality	Undetermined
SRR20661005_vRhyme_bin_4	10780	NA	Not-determined	Undetermined	VC_395
SRR20661005_vRhyme_bin_41	41124	Myoviridae	Medium-quality	Undetermined	VC_6723
SRR20661005_vRhyme_bin_42	42698	Siphoviridae	Not-determined	Undetermined
SRR20661005_vRhyme_bin_43	39068	Siphoviridae	Medium-quality	Undetermined	VC_6729
SRR20661005_vRhyme_bin_44	42275	Siphoviridae	Not-determined	Undetermined	VC_3703
SRR20661005_vRhyme_bin_45	93475	Siphoviridae	Medium-quality	Undetermined
SRR20661005_vRhyme_bin_47	25784	NA	Not-determined	Undetermined
SRR20661005_vRhyme_bin_5	17079	NA	Low-quality	Undetermined
SRR20661005_vRhyme_bin_50	13611	NA	Not-determined	Undetermined
SRR20661005_vRhyme_bin_53	13392	Myoviridae	Not-determined	lytic
SRR20661005_vRhyme_bin_55	10172	un_Caudovirales	Low-quality	Undetermined
SRR20661005_vRhyme_bin_6	31428	Siphoviridae	Not-determined	Undetermined
SRR20661005_vRhyme_bin_62	16182	Siphoviridae	Low-quality	lytic
SRR20661005_vRhyme_bin_65	10876	NA	Not-determined	Undetermined
SRR20661005_vRhyme_bin_7	36239	un_Caudovirales	Low-quality	Undetermined	VC_6577
SRR20661005_vRhyme_bin_8	38897	Siphoviridae	Not-determined	Undetermined	VC_6718
SRR20661005_vRhyme_bin_9	28991	Siphoviridae	Low-quality	lysogenic	VC_6755
SRR20661006_vRhyme_bin_1	25207	Myoviridae	Not-determined	Undetermined	VC_6702
SRR20661006_vRhyme_bin_10	49537	Siphoviridae	Medium-quality	Undetermined
SRR20661006_vRhyme_bin_11	16116	NA	Not-determined	Undetermined
SRR20661006_vRhyme_bin_12	69981	Siphoviridae	Low-quality	lysogenic	VC_6778
SRR20661006_vRhyme_bin_13	22559	un_Caudovirales	Not-determined	Undetermined
SRR20661006_vRhyme_bin_14	10785	un_Caudovirales	Not-determined	Undetermined
SRR20661006_vRhyme_bin_15	25149	Myoviridae	Low-quality	Undetermined
SRR20661006_vRhyme_bin_16	19894	NA	Not-determined	Undetermined
SRR20661006_vRhyme_bin_17	48228	un_Caudovirales	Low-quality	Undetermined	VC_6622
SRR20661006_vRhyme_bin_19	42137	Siphoviridae	Not-determined	Undetermined
SRR20661006_vRhyme_bin_2	33389	NA	Not-determined	Undetermined
SRR20661006_vRhyme_bin_20	25332	NA	Not-determined	Undetermined
SRR20661006_vRhyme_bin_21	12157	NA	Not-determined	Undetermined
SRR20661006_vRhyme_bin_22	35326	Siphoviridae	Not-determined	Undetermined	VC_6780
SRR20661006_vRhyme_bin_25	53268	un_Caudovirales	Not-determined	Undetermined
SRR20661006_vRhyme_bin_26	26357	Myoviridae	Not-determined	Undetermined
SRR20661006_vRhyme_bin_27	13378	NA	Not-determined	Undetermined	VC_6786
SRR20661006_vRhyme_bin_29	13009	Siphoviridae	Not-determined	lytic
SRR20661006_vRhyme_bin_3	32002	Siphoviridae	Low-quality	Undetermined	VC_5115
SRR20661006_vRhyme_bin_33	12990	Siphoviridae	Not-determined	Undetermined
SRR20661006_vRhyme_bin_4	35607	un_Caudovirales	Not-determined	Undetermined
SRR20661006_vRhyme_bin_5	16147	NA	Not-determined	Undetermined
SRR20661006_vRhyme_bin_7	27085	Siphoviridae	Not-determined	Undetermined	VC_6791
SRR20661006_vRhyme_bin_8	55765	Siphoviridae	Low-quality	Undetermined
SRR20661006_vRhyme_bin_9	11210	Siphoviridae	Not-determined	Undetermined	VC_6775
SRR20661007_vRhyme_bin_1	66099	Siphoviridae	Low-quality	Undetermined	VC_6702
SRR20661007_vRhyme_bin_10	16688	Siphoviridae	Not-determined	Undetermined	VC_6796
SRR20661007_vRhyme_bin_11	22132	Siphoviridae	Not-determined	Undetermined	VC_6772
SRR20661007_vRhyme_bin_12	32656	un_Caudovirales	Not-determined	Undetermined	VC_6755
SRR20661007_vRhyme_bin_13	55249	Siphoviridae	Not-determined	Undetermined
SRR20661007_vRhyme_bin_14	70236	Siphoviridae	High-quality	Undetermined
SRR20661007_vRhyme_bin_16	11088	un_Caudovirales	Not-determined	Undetermined
SRR20661007_vRhyme_bin_17	12109	Myoviridae	Not-determined	Undetermined
SRR20661007_vRhyme_bin_18	12374	Myoviridae	Not-determined	Undetermined	VC_6800
SRR20661007_vRhyme_bin_19	16644	Myoviridae	Not-determined	lysogenic	VC_6797
SRR20661007_vRhyme_bin_2	40931	un_Caudovirales	Not-determined	Undetermined	VC_6803
SRR20661007_vRhyme_bin_20	25051	Myoviridae	Not-determined	Undetermined
SRR20661007_vRhyme_bin_22	16638	NA	Not-determined	Undetermined
SRR20661007_vRhyme_bin_23	41979	Siphoviridae	Low-quality	Undetermined
SRR20661007_vRhyme_bin_24	48639	Myoviridae	Low-quality	Undetermined	VC_6622
SRR20661007_vRhyme_bin_25	39137	Siphoviridae	Not-determined	Undetermined	VC_6795
SRR20661007_vRhyme_bin_26	50857	Siphoviridae	Low-quality	Undetermined
SRR20661007_vRhyme_bin_28	21363	NA	Not-determined	Undetermined	VC_6633
SRR20661007_vRhyme_bin_29	29327	Myoviridae	Not-determined	Undetermined
SRR20661007_vRhyme_bin_3	54094	Siphoviridae	Not-determined	Undetermined	VC_6795
SRR20661007_vRhyme_bin_30	13233	un_Caudovirales	Not-determined	Undetermined
SRR20661007_vRhyme_bin_31	11289	Myoviridae	Not-determined	Undetermined
SRR20661007_vRhyme_bin_4	65811	un_Caudovirales	Not-determined	Undetermined	VC_6806
SRR20661007_vRhyme_bin_5	13694	Siphoviridae	Not-determined	Undetermined
SRR20661007_vRhyme_bin_6	20240	NA	Not-determined	Undetermined
SRR20661007_vRhyme_bin_7	26188	Myoviridae	Low-quality	Undetermined
SRR20661007_vRhyme_bin_8	44437	Siphoviridae	Low-quality	Undetermined	VC_6794
SRR20661007_vRhyme_bin_9	35482	Siphoviridae	Not-determined	Undetermined	VC_6622
SRR20661008_vRhyme_bin_1	51674	Myoviridae	Low-quality	Undetermined
SRR20661008_vRhyme_bin_10	49279	Siphoviridae	Not-determined	Undetermined
SRR20661008_vRhyme_bin_11	36463	Myoviridae	Not-determined	Undetermined
SRR20661008_vRhyme_bin_12	34293	Siphoviridae	Not-determined	Undetermined	VC_6772
SRR20661008_vRhyme_bin_13	56759	un_Caudovirales	Low-quality	Undetermined
SRR20661008_vRhyme_bin_14	26415	NA	Not-determined	Undetermined	VC_6800
SRR20661008_vRhyme_bin_15	25946	Myoviridae	Not-determined	Undetermined
SRR20661008_vRhyme_bin_17	20933	NA	Low-quality	Undetermined	VC_6775
SRR20661008_vRhyme_bin_18	30037	NA	Not-determined	Undetermined
SRR20661008_vRhyme_bin_19	19838	Myoviridae	Not-determined	Undetermined
SRR20661008_vRhyme_bin_2	15572	Siphoviridae	Not-determined	Undetermined
SRR20661008_vRhyme_bin_20	12515	un_Caudovirales	Low-quality	lytic	VC_6803
SRR20661008_vRhyme_bin_21	10436	Myoviridae	Low-quality	Undetermined	VC_6702
SRR20661008_vRhyme_bin_22	56008	Siphoviridae	Medium-quality	Undetermined	VC_6780
SRR20661008_vRhyme_bin_23	25372	un_Caudovirales	Low-quality	Undetermined
SRR20661008_vRhyme_bin_25	14457	NA	Not-determined	Undetermined	VC_6797
SRR20661008_vRhyme_bin_3	52785	Siphoviridae	Not-determined	Undetermined	VC_6622
SRR20661008_vRhyme_bin_4	78078	Siphoviridae	Not-determined	Undetermined	VC_6795
SRR20661008_vRhyme_bin_5	78462	Siphoviridae	Medium-quality	Undetermined
SRR20661008_vRhyme_bin_6	91282	Siphoviridae	High-quality	Undetermined	VC_6794
SRR20661008_vRhyme_bin_7	54248	Siphoviridae	Not-determined	Undetermined
SRR20661008_vRhyme_bin_8	41005	Myoviridae	Medium-quality	Undetermined
SRR20661008_vRhyme_bin_9	49506	Myoviridae	Not-determined	Undetermined	VC_6742
SRR20661009_vRhyme_bin_1	115882	Siphoviridae	High-quality	Undetermined	VC_6819
SRR20661009_vRhyme_bin_10	82182	un_Caudovirales	Not-determined	Undetermined	VC_3703
SRR20661009_vRhyme_bin_105	48842	Siphoviridae	Low-quality	Undetermined
SRR20661009_vRhyme_bin_106	10414	un_Caudovirales	Low-quality	Undetermined	VC_6706
SRR20661009_vRhyme_bin_107	24842	un_Caudovirales	Low-quality	Undetermined
SRR20661009_vRhyme_bin_108	16570	Siphoviridae	Low-quality	Undetermined	VC_6824
SRR20661009_vRhyme_bin_11	76491	un_Caudovirales	Low-quality	Undetermined
SRR20661009_vRhyme_bin_112	15399	Myoviridae	Low-quality	Undetermined	VC_6826
SRR20661009_vRhyme_bin_116	11833	Podoviridae	Not-determined	Undetermined
SRR20661009_vRhyme_bin_118	10472	NA	Not-determined	Undetermined
SRR20661009_vRhyme_bin_119	13327	NA	Low-quality	Undetermined
SRR20661009_vRhyme_bin_121	12919	NA	Not-determined	Undetermined
SRR20661009_vRhyme_bin_122	18131	Siphoviridae	Not-determined	Undetermined
SRR20661009_vRhyme_bin_123	11243	NA	Not-determined	Undetermined
SRR20661009_vRhyme_bin_125	12744	un_Caudovirales	Low-quality	Undetermined	VC_6756
SRR20661009_vRhyme_bin_13	25415	Siphoviridae	Low-quality	Undetermined
SRR20661009_vRhyme_bin_131	10736	NA	Not-determined	Undetermined	VC_6738
SRR20661009_vRhyme_bin_14	35572	un_Caudovirales	Low-quality	Undetermined
SRR20661009_vRhyme_bin_141	10287	Siphoviridae	Not-determined	Undetermined	VC_6833
SRR20661009_vRhyme_bin_15	17237	Siphoviridae	Low-quality	Undetermined	VC_5861
SRR20661009_vRhyme_bin_16	58779	Siphoviridae	Low-quality	Undetermined
SRR20661009_vRhyme_bin_17	11982	NA	Not-determined	Undetermined	VC_6834
SRR20661009_vRhyme_bin_18	74665	un_Caudovirales	Medium-quality	lytic
SRR20661009_vRhyme_bin_19	10300	NA	Not-determined	Undetermined	VC_6836
SRR20661009_vRhyme_bin_20	21448	Siphoviridae	Not-determined	Undetermined	VC_6830
SRR20661009_vRhyme_bin_21	32016	un_Caudovirales	Not-determined	Undetermined
SRR20661009_vRhyme_bin_22	53892	Myoviridae	Low-quality	Undetermined	VC_6829
SRR20661009_vRhyme_bin_23	17074	NA	Low-quality	Undetermined
SRR20661009_vRhyme_bin_24	27989	NA	Not-determined	Undetermined	VC_6814
SRR20661009_vRhyme_bin_25	60914	un_Caudovirales	Not-determined	Undetermined
SRR20661009_vRhyme_bin_26	43889	Siphoviridae	Low-quality	Undetermined	VC_6842
SRR20661009_vRhyme_bin_27	35178	Myoviridae	Low-quality	Undetermined	VC_6844
SRR20661009_vRhyme_bin_29	10140	NA	Not-determined	Undetermined
SRR20661009_vRhyme_bin_30	17010	NA	Not-determined	Undetermined
SRR20661009_vRhyme_bin_31	17399	Siphoviridae	Not-determined	Undetermined	VC_6845
SRR20661009_vRhyme_bin_32	31773	NA	Not-determined	Undetermined	VC_6847
SRR20661009_vRhyme_bin_33	20616	Siphoviridae	Not-determined	Undetermined
SRR20661009_vRhyme_bin_35	30234	Myoviridae	Not-determined	Undetermined	VC_5616
SRR20661009_vRhyme_bin_38	62989	un_Caudovirales	Low-quality	Undetermined
SRR20661009_vRhyme_bin_39	27768	NA	Not-determined	Undetermined	VC_6737
SRR20661009_vRhyme_bin_4	32877	un_Caudovirales	Not-determined	Undetermined
SRR20661009_vRhyme_bin_40	50658	NA	Not-determined	Undetermined
SRR20661009_vRhyme_bin_41	14281	Siphoviridae	Low-quality	lysogenic
SRR20661009_vRhyme_bin_44	64093	un_Caudovirales	Low-quality	Undetermined
SRR20661009_vRhyme_bin_45	19791	NA	Not-determined	Undetermined
SRR20661009_vRhyme_bin_46	24961	NA	Not-determined	Undetermined	VC_6849
SRR20661009_vRhyme_bin_47	20686	un_Caudovirales	Not-determined	Undetermined
SRR20661009_vRhyme_bin_48	15574	un_Caudovirales	Not-determined	Undetermined	VC_6801
SRR20661009_vRhyme_bin_49	51261	Myoviridae	Medium-quality	Undetermined	VC_395
SRR20661009_vRhyme_bin_5	78620	Myoviridae	Low-quality	Undetermined
SRR20661009_vRhyme_bin_51	11228	un_Caudovirales	Not-determined	Undetermined
SRR20661009_vRhyme_bin_52	10218	NA	Not-determined	Undetermined
SRR20661009_vRhyme_bin_53	11693	NA	Not-determined	Undetermined	VC_6815
SRR20661009_vRhyme_bin_54	29637	Myoviridae	Not-determined	Undetermined
SRR20661009_vRhyme_bin_55	24551	Myoviridae	Not-determined	Undetermined
SRR20661009_vRhyme_bin_56	28215	Myoviridae	Not-determined	Undetermined
SRR20661009_vRhyme_bin_57	13616	NA	Not-determined	Undetermined
SRR20661009_vRhyme_bin_58	39360	Myoviridae	Low-quality	Undetermined	VC_6819
SRR20661009_vRhyme_bin_6	41211	Siphoviridae	Not-determined	Undetermined
SRR20661009_vRhyme_bin_60	22598	NA	Low-quality	Undetermined
SRR20661009_vRhyme_bin_64	10474	NA	Not-determined	Undetermined
SRR20661009_vRhyme_bin_65	20297	Siphoviridae	Low-quality	Undetermined	VC_6777
SRR20661009_vRhyme_bin_66	17400	Siphoviridae	Low-quality	Undetermined
SRR20661009_vRhyme_bin_67	12675	Myoviridae	Low-quality	Undetermined
SRR20661009_vRhyme_bin_68	26359	un_Caudovirales	Not-determined	Undetermined	VC_6738
SRR20661009_vRhyme_bin_7	30737	Siphoviridae	Low-quality	Undetermined	VC_6623
SRR20661009_vRhyme_bin_73	11468	un_Caudovirales	Not-determined	Undetermined
SRR20661009_vRhyme_bin_74	13806	Siphoviridae	Low-quality	Undetermined	VC_6858
SRR20661009_vRhyme_bin_75	26819	un_Caudovirales	Low-quality	Undetermined
SRR20661009_vRhyme_bin_76	12946	NA	Low-quality	Undetermined
SRR20661009_vRhyme_bin_77	10720	NA	Low-quality	Undetermined
SRR20661009_vRhyme_bin_78	13802	Siphoviridae	Low-quality	lysogenic	VC_6750
SRR20661009_vRhyme_bin_8	37370	Siphoviridae	Not-determined	Undetermined
SRR20661009_vRhyme_bin_81	11565	NA	Not-determined	lytic	VC_5115
SRR20661009_vRhyme_bin_83	17029	Siphoviridae	Low-quality	Undetermined
SRR20661009_vRhyme_bin_87	15374	NA	Low-quality	Undetermined	VC_6541
SRR20661009_vRhyme_bin_89	57385	Siphoviridae	Medium-quality	Undetermined	VC_6671
SRR20661009_vRhyme_bin_9	42557	Myoviridae	Low-quality	Undetermined
SRR20661009_vRhyme_bin_91	36273	Siphoviridae	Not-determined	Undetermined
SRR20661009_vRhyme_bin_92	15756	NA	Low-quality	lytic	VC_6862
SRR20661009_vRhyme_bin_93	28458	Poxviridae	Low-quality	Undetermined	VC_6763
SRR20661009_vRhyme_bin_94	24558	un_Caudovirales	Low-quality	Undetermined
SRR20661009_vRhyme_bin_96	11219	NA	Not-determined	Undetermined
SRR20661010_vRhyme_bin_1	30106	Myoviridae	Low-quality	Undetermined
SRR20661010_vRhyme_bin_10	27673	un_Caudovirales	Not-determined	Undetermined	VC_6535
SRR20661010_vRhyme_bin_100	12600	un_Caudovirales	Low-quality	Undetermined
SRR20661010_vRhyme_bin_101	17824	Siphoviridae	Not-determined	Undetermined	VC_5125
SRR20661010_vRhyme_bin_102	10686	Siphoviridae	Medium-quality	lytic
SRR20661010_vRhyme_bin_107	13141	NA	Low-quality	Undetermined	VC_6859
SRR20661010_vRhyme_bin_11	19833	Siphoviridae	Not-determined	Undetermined	VC_3703
SRR20661010_vRhyme_bin_110	101560	un_Caudovirales	Medium-quality	Undetermined	VC_6706
SRR20661010_vRhyme_bin_111	13303	Siphoviridae	Low-quality	Undetermined
SRR20661010_vRhyme_bin_115	20549	Siphoviridae	Low-quality	Undetermined	VC_5125
SRR20661010_vRhyme_bin_118	36139	Siphoviridae	Medium-quality	lysogenic	VC_6503
SRR20661010_vRhyme_bin_12	22382	Myoviridae	Not-determined	Undetermined	VC_4370
SRR20661010_vRhyme_bin_130	20518	Myoviridae	Low-quality	Undetermined	VC_6756
SRR20661010_vRhyme_bin_14	38827	Phycodnaviridae	Not-determined	Undetermined
SRR20661010_vRhyme_bin_16	48302	Siphoviridae	Medium-quality	Undetermined	VC_6738
SRR20661010_vRhyme_bin_17	68233	Myoviridae	Medium-quality	Undetermined
SRR20661010_vRhyme_bin_18	10422	un_Caudovirales	Not-determined	Undetermined	VC_949
SRR20661010_vRhyme_bin_19	45599	Siphoviridae	Low-quality	lytic
SRR20661010_vRhyme_bin_2	30122	un_Caudovirales	Low-quality	Undetermined	VC_6821
SRR20661010_vRhyme_bin_20	10406	un_Caudovirales	Not-determined	Undetermined
SRR20661010_vRhyme_bin_21	15670	Siphoviridae	Not-determined	Undetermined	VC_6867
SRR20661010_vRhyme_bin_22	17209	un_Caudovirales	Low-quality	Undetermined	VC_6721
SRR20661010_vRhyme_bin_23	14950	Siphoviridae	Not-determined	lytic	VC_6834
SRR20661010_vRhyme_bin_24	47716	Siphoviridae	Medium-quality	Undetermined	VC_6821
SRR20661010_vRhyme_bin_25	13027	Siphoviridae	Low-quality	Undetermined	VC_6838
SRR20661010_vRhyme_bin_26	32214	un_Caudovirales	Not-determined	Undetermined	VC_6816
SRR20661010_vRhyme_bin_27	27458	Siphoviridae	Low-quality	Undetermined	VC_6833
SRR20661010_vRhyme_bin_28	25365	Myoviridae	Low-quality	lytic
SRR20661010_vRhyme_bin_29	15875	Myoviridae	Not-determined	Undetermined
SRR20661010_vRhyme_bin_3	15710	NA	Low-quality	lytic	VC_6751
SRR20661010_vRhyme_bin_30	58114	Myoviridae	Not-determined	Undetermined
SRR20661010_vRhyme_bin_31	13668	NA	Low-quality	Undetermined
SRR20661010_vRhyme_bin_32	58941	un_Caudovirales	High-quality	Undetermined	VC_6739
SRR20661010_vRhyme_bin_33	32136	Siphoviridae	Not-determined	Undetermined
SRR20661010_vRhyme_bin_34	56874	Myoviridae	Low-quality	Undetermined	VC_6671
SRR20661010_vRhyme_bin_35	16931	Myoviridae	Not-determined	Undetermined	VC_6873
SRR20661010_vRhyme_bin_36	11250	NA	Not-determined	Undetermined
SRR20661010_vRhyme_bin_37	11865	Siphoviridae	Low-quality	lytic	VC_395
SRR20661010_vRhyme_bin_38	84770	un_Caudovirales	Low-quality	Undetermined
SRR20661010_vRhyme_bin_39	25928	Siphoviridae	Not-determined	Undetermined	VC_6847
SRR20661010_vRhyme_bin_4	20384	un_Caudovirales	Not-determined	Undetermined
SRR20661010_vRhyme_bin_40	71463	Siphoviridae	Low-quality	Undetermined
SRR20661010_vRhyme_bin_43	53542	un_Caudovirales	Low-quality	Undetermined	VC_6819
SRR20661010_vRhyme_bin_46	51478	Siphoviridae	Medium-quality	Undetermined	VC_6878
SRR20661010_vRhyme_bin_47	32825	un_Caudovirales	Not-determined	Undetermined
SRR20661010_vRhyme_bin_48	10783	NA	Not-determined	Undetermined
SRR20661010_vRhyme_bin_49	10506	NA	Not-determined	Undetermined	VC_6879
SRR20661010_vRhyme_bin_5	15729	Siphoviridae	Not-determined	Undetermined
SRR20661010_vRhyme_bin_50	13271	Siphoviridae	Low-quality	lytic
SRR20661010_vRhyme_bin_52	14942	NA	Not-determined	Undetermined	VC_6539
SRR20661010_vRhyme_bin_53	14486	NA	Low-quality	Undetermined
SRR20661010_vRhyme_bin_54	10808	un_Caudovirales	Not-determined	Undetermined
SRR20661010_vRhyme_bin_55	11550	un_Caudovirales	Not-determined	Undetermined
SRR20661010_vRhyme_bin_56	11389	un_Caudovirales	Not-determined	Undetermined
SRR20661010_vRhyme_bin_57	14497	NA	Not-determined	Undetermined
SRR20661010_vRhyme_bin_58	13753	Siphoviridae	Not-determined	Undetermined
SRR20661010_vRhyme_bin_59	12279	NA	Not-determined	Undetermined
SRR20661010_vRhyme_bin_6	10364	NA	Not-determined	Undetermined
SRR20661010_vRhyme_bin_60	22688	un_Caudovirales	Not-determined	Undetermined	VC_6740
SRR20661010_vRhyme_bin_61	24237	Myoviridae	Low-quality	Undetermined
SRR20661010_vRhyme_bin_62	15582	NA	Not-determined	Undetermined	VC_6747
SRR20661010_vRhyme_bin_63	14564	Myoviridae	Not-determined	Undetermined
SRR20661010_vRhyme_bin_64	11295	NA	Not-determined	Undetermined
SRR20661010_vRhyme_bin_65	31098	Siphoviridae	Not-determined	Undetermined	VC_6849
SRR20661010_vRhyme_bin_66	12299	un_Caudovirales	Not-determined	Undetermined
SRR20661010_vRhyme_bin_67	15677	NA	Not-determined	lytic
SRR20661010_vRhyme_bin_68	27078	un_Caudovirales	Not-determined	Undetermined	VC_6882
SRR20661010_vRhyme_bin_69	26028	Myoviridae	Low-quality	Undetermined	VC_6832
SRR20661010_vRhyme_bin_7	13539	NA	Not-determined	Undetermined
SRR20661010_vRhyme_bin_70	28468	Myoviridae	Not-determined	Undetermined
SRR20661010_vRhyme_bin_76	15720	NA	Not-determined	Undetermined	VC_6862
SRR20661010_vRhyme_bin_78	45244	Siphoviridae	Low-quality	Undetermined	VC_6884
SRR20661010_vRhyme_bin_79	13721	NA	Not-determined	Undetermined
SRR20661010_vRhyme_bin_8	27781	NA	Not-determined	Undetermined	VC_6815
SRR20661010_vRhyme_bin_80	21474	Myoviridae	Low-quality	Undetermined	VC_6885
SRR20661010_vRhyme_bin_81	12833	NA	Not-determined	Undetermined
SRR20661010_vRhyme_bin_83	13962	Siphoviridae	Low-quality	Undetermined	VC_6760
SRR20661010_vRhyme_bin_85	69476	Siphoviridae	Not-determined	Undetermined
SRR20661010_vRhyme_bin_86	18825	NA	Not-determined	Undetermined	VC_5125
SRR20661010_vRhyme_bin_87	19298	Siphoviridae	High-quality	lysogenic	VC_6848
SRR20661010_vRhyme_bin_88	16115	Siphoviridae	Low-quality	lytic	VC_6528
SRR20661010_vRhyme_bin_9	23977	Siphoviridae	Not-determined	Undetermined	VC_6747
SRR20661010_vRhyme_bin_91	13448	Myoviridae	Not-determined	Undetermined	VC_6865
SRR20661010_vRhyme_bin_94	14830	Myoviridae	Not-determined	Undetermined
SRR20661010_vRhyme_bin_97	11834	NA	Low-quality	lytic
SRR20661010_vRhyme_bin_99	17352	un_Caudovirales	Not-determined	Undetermined
SRR20661011_vRhyme_bin_10	18255	NA	Not-determined	Undetermined	VC_6858
SRR20661011_vRhyme_bin_100	15419	NA	Not-determined	Undetermined
SRR20661011_vRhyme_bin_103	34012	Podoviridae	Low-quality	Undetermined
SRR20661011_vRhyme_bin_104	11621	Myoviridae	Low-quality	Undetermined	VC_6892
SRR20661011_vRhyme_bin_106	10807	Siphoviridae	Low-quality	lytic
SRR20661011_vRhyme_bin_107	14433	un_Caudovirales	Not-determined	Undetermined
SRR20661011_vRhyme_bin_108	10125	NA	Low-quality	Undetermined
SRR20661011_vRhyme_bin_109	16041	un_Caudovirales	Low-quality	Undetermined
SRR20661011_vRhyme_bin_110	47650	Myoviridae	Low-quality	Undetermined	VC_6760
SRR20661011_vRhyme_bin_111	50453	Myoviridae	High-quality	Undetermined
SRR20661011_vRhyme_bin_112	30979	un_Caudovirales	Not-determined	Undetermined
SRR20661011_vRhyme_bin_113	14915	un_Caudovirales	Low-quality	lytic	VC_6747
SRR20661011_vRhyme_bin_118	14024	Myoviridae	Low-quality	Undetermined
SRR20661011_vRhyme_bin_12	13627	NA	Not-determined	Undetermined
SRR20661011_vRhyme_bin_126	18929	Siphoviridae	Low-quality	lytic	VC_6897
SRR20661011_vRhyme_bin_13	15772	Siphoviridae	Not-determined	Undetermined
SRR20661011_vRhyme_bin_134	16268	NA	Low-quality	lytic	VC_6824
SRR20661011_vRhyme_bin_138	21279	Siphoviridae	Low-quality	lysogenic
SRR20661011_vRhyme_bin_141	12776	NA	Not-determined	Undetermined
SRR20661011_vRhyme_bin_15	18705	Phycodnaviridae	Not-determined	Undetermined
SRR20661011_vRhyme_bin_151	17564	Siphoviridae	Low-quality	lytic
SRR20661011_vRhyme_bin_16	10667	Siphoviridae	Not-determined	Undetermined
SRR20661011_vRhyme_bin_17	51265	Myoviridae	Medium-quality	Undetermined
SRR20661011_vRhyme_bin_18	10992	Iridoviridae	Not-determined	Undetermined
SRR20661011_vRhyme_bin_2	22822	Siphoviridae	Low-quality	Undetermined	VC_6831
SRR20661011_vRhyme_bin_20	48839	Siphoviridae	Medium-quality	Undetermined
SRR20661011_vRhyme_bin_21	14137	un_Caudovirales	Not-determined	Undetermined
SRR20661011_vRhyme_bin_22	27846	Myoviridae	Low-quality	Undetermined	VC_6528
SRR20661011_vRhyme_bin_23	14710	Siphoviridae	Not-determined	Undetermined
SRR20661011_vRhyme_bin_24	41177	NA	Low-quality	Undetermined
SRR20661011_vRhyme_bin_25	13410	NA	Not-determined	Undetermined
SRR20661011_vRhyme_bin_26	18927	NA	Not-determined	Undetermined
SRR20661011_vRhyme_bin_27	34715	un_Caudovirales	Not-determined	Undetermined
SRR20661011_vRhyme_bin_28	23912	Podoviridae	Not-determined	Undetermined	VC_6845
SRR20661011_vRhyme_bin_3	11147	NA	Not-determined	Undetermined
SRR20661011_vRhyme_bin_30	23545	NA	Not-determined	Undetermined	VC_5694
SRR20661011_vRhyme_bin_32	15975	un_Caudovirales	Low-quality	lytic
SRR20661011_vRhyme_bin_34	11099	NA	Not-determined	Undetermined
SRR20661011_vRhyme_bin_35	32641	un_Caudovirales	Low-quality	lytic
SRR20661011_vRhyme_bin_36	38622	NA	Low-quality	Undetermined	VC_6848
SRR20661011_vRhyme_bin_37	29165	Siphoviridae	Not-determined	Undetermined	VC_6859
SRR20661011_vRhyme_bin_38	15343	Siphoviridae	Not-determined	Undetermined	VC_5616
SRR20661011_vRhyme_bin_39	10206	NA	Not-determined	Undetermined	VC_6839
SRR20661011_vRhyme_bin_40	24809	NA	Not-determined	Undetermined
SRR20661011_vRhyme_bin_42	12963	NA	Not-determined	Undetermined
SRR20661011_vRhyme_bin_44	13978	NA	Not-determined	Undetermined
SRR20661011_vRhyme_bin_47	17075	NA	Not-determined	Undetermined
SRR20661011_vRhyme_bin_49	12919	un_Caudovirales	Not-determined	Undetermined
SRR20661011_vRhyme_bin_5	21127	un_Caudovirales	Not-determined	Undetermined	VC_6738
SRR20661011_vRhyme_bin_51	20241	Myoviridae	Not-determined	Undetermined	VC_6844
SRR20661011_vRhyme_bin_52	17059	NA	Not-determined	Undetermined	VC_6840
SRR20661011_vRhyme_bin_54	10289	un_Caudovirales	Not-determined	Undetermined
SRR20661011_vRhyme_bin_56	30455	un_Caudovirales	Not-determined	Undetermined
SRR20661011_vRhyme_bin_57	53310	Siphoviridae	Not-determined	Undetermined
SRR20661011_vRhyme_bin_58	16523	Myoviridae	Not-determined	Undetermined
SRR20661011_vRhyme_bin_59	10445	NA	Not-determined	lytic	VC_6750
SRR20661011_vRhyme_bin_60	13789	Siphoviridae	Not-determined	Undetermined	VC_6756
SRR20661011_vRhyme_bin_63	45773	Siphoviridae	Low-quality	Undetermined	VC_6847
SRR20661011_vRhyme_bin_64	14188	Siphoviridae	Not-determined	Undetermined	VC_6830
SRR20661011_vRhyme_bin_65	41807	un_Caudovirales	Low-quality	Undetermined	VC_6739
SRR20661011_vRhyme_bin_66	46012	un_Caudovirales	Not-determined	Undetermined	VC_5322
SRR20661011_vRhyme_bin_69	20740	Podoviridae	Low-quality	lytic	VC_6532
SRR20661011_vRhyme_bin_70	53647	Siphoviridae	Low-quality	Undetermined	VC_6748
SRR20661011_vRhyme_bin_71	42184	Siphoviridae	Low-quality	Undetermined	VC_6671
SRR20661011_vRhyme_bin_72	46386	un_Caudovirales	Low-quality	Undetermined	VC_6867
SRR20661011_vRhyme_bin_73	24397	Myoviridae	Low-quality	Undetermined
SRR20661011_vRhyme_bin_74	27728	Siphoviridae	Low-quality	Undetermined	VC_6751
SRR20661011_vRhyme_bin_75	55891	Myoviridae	Not-determined	Undetermined	VC_6751
SRR20661011_vRhyme_bin_76	30535	Myoviridae	Low-quality	Undetermined
SRR20661011_vRhyme_bin_77	16460	Siphoviridae	Low-quality	lytic	VC_6821
SRR20661011_vRhyme_bin_78	55989	Siphoviridae	Medium-quality	Undetermined
SRR20661011_vRhyme_bin_8	23814	NA	Low-quality	lytic	VC_6750
SRR20661011_vRhyme_bin_80	15515	NA	Not-determined	Undetermined	VC_6816
SRR20661011_vRhyme_bin_81	18059	Siphoviridae	Not-determined	Undetermined	VC_6838
SRR20661011_vRhyme_bin_82	26332	Siphoviridae	Low-quality	Undetermined
SRR20661011_vRhyme_bin_83	13046	Phycodnaviridae	Not-determined	Undetermined
SRR20661011_vRhyme_bin_84	59478	Siphoviridae	Medium-quality	Undetermined	VC_6862
SRR20661011_vRhyme_bin_87	37240	Myoviridae	Not-determined	Undetermined
SRR20661011_vRhyme_bin_88	18545	NA	Not-determined	Undetermined
SRR20661011_vRhyme_bin_89	57591	Siphoviridae	High-quality	lysogenic	VC_6839
SRR20661011_vRhyme_bin_9	31591	NA	Not-determined	Undetermined	VC_6903
SRR20661011_vRhyme_bin_90	13733	un_Caudovirales	Not-determined	Undetermined
SRR20661011_vRhyme_bin_91	69199	Myoviridae	Low-quality	Undetermined	VC_6829
SRR20661011_vRhyme_bin_92	16101	NA	Low-quality	Undetermined	VC_6685
SRR20661011_vRhyme_bin_94	10929	NA	Not-determined	Undetermined
SRR20661011_vRhyme_bin_96	15385	NA	Not-determined	Undetermined	VC_3703
SRR20661011_vRhyme_bin_98	102631	Siphoviridae	Medium-quality	Undetermined	VC_6851
SRR20661012_vRhyme_bin_1	24875	un_Caudovirales	Not-determined	Undetermined	VC_6808
SRR20661012_vRhyme_bin_10	47612	un_Caudovirales	Not-determined	Undetermined	VC_6654
SRR20661012_vRhyme_bin_101	45678	Myoviridae	Not-determined	Undetermined
SRR20661012_vRhyme_bin_102	23421	NA	Low-quality	Undetermined
SRR20661012_vRhyme_bin_105	13263	Myoviridae	Not-determined	Undetermined	VC_6808
SRR20661012_vRhyme_bin_107	10079	Siphoviridae	Low-quality	Undetermined	VC_5861
SRR20661012_vRhyme_bin_108	10324	Siphoviridae	Low-quality	Undetermined	VC_5115
SRR20661012_vRhyme_bin_11	16815	Siphoviridae	Not-determined	Undetermined
SRR20661012_vRhyme_bin_110	24955	Siphoviridae	Low-quality	Undetermined	VC_6871
SRR20661012_vRhyme_bin_112	10952	Siphoviridae	Not-determined	Undetermined
SRR20661012_vRhyme_bin_114	10074	NA	Low-quality	Undetermined
SRR20661012_vRhyme_bin_119	23441	NA	Not-determined	Undetermined
SRR20661012_vRhyme_bin_12	30923	Siphoviridae	Low-quality	Undetermined
SRR20661012_vRhyme_bin_120	13042	NA	Not-determined	Undetermined
SRR20661012_vRhyme_bin_121	14667	Siphoviridae	Not-determined	Undetermined
SRR20661012_vRhyme_bin_122	14898	Siphoviridae	Not-determined	Undetermined
SRR20661012_vRhyme_bin_124	25373	un_Caudovirales	Not-determined	Undetermined	VC_6730
SRR20661012_vRhyme_bin_125	25826	Siphoviridae	Low-quality	Undetermined	VC_6313
SRR20661012_vRhyme_bin_126	41303	un_Caudovirales	Low-quality	Undetermined
SRR20661012_vRhyme_bin_128	30054	Siphoviridae	Not-determined	Undetermined	VC_6895
SRR20661012_vRhyme_bin_129	12968	Siphoviridae	Low-quality	lysogenic	VC_6904
SRR20661012_vRhyme_bin_130	15511	NA	Not-determined	Undetermined
SRR20661012_vRhyme_bin_131	14059	NA	Not-determined	Undetermined
SRR20661012_vRhyme_bin_133	16906	Siphoviridae	Low-quality	Undetermined	VC_6822
SRR20661012_vRhyme_bin_134	19712	Myoviridae	Not-determined	Undetermined
SRR20661012_vRhyme_bin_138	99806	un_Caudovirales	Low-quality	Undetermined
SRR20661012_vRhyme_bin_139	33679	Myoviridae	Low-quality	Undetermined
SRR20661012_vRhyme_bin_14	12461	un_Caudovirales	Not-determined	Undetermined	VC_6667
SRR20661012_vRhyme_bin_140	25481	Mimiviridae	Not-determined	Undetermined
SRR20661012_vRhyme_bin_141	24442	NA	Low-quality	Undetermined
SRR20661012_vRhyme_bin_142	82830	Myoviridae	Low-quality	Undetermined
SRR20661012_vRhyme_bin_143	46834	Myoviridae	Medium-quality	Undetermined	VC_6888
SRR20661012_vRhyme_bin_144	16338	Siphoviridae	Not-determined	Undetermined
SRR20661012_vRhyme_bin_145	23689	Myoviridae	Not-determined	Undetermined
SRR20661012_vRhyme_bin_148	92189	Phycodnaviridae	Low-quality	lysogenic
SRR20661012_vRhyme_bin_149	18654	NA	Not-determined	Undetermined	VC_6763
SRR20661012_vRhyme_bin_150	32653	Siphoviridae	Low-quality	Undetermined
SRR20661012_vRhyme_bin_151	34596	Myoviridae	Not-determined	Undetermined	VC_6839
SRR20661012_vRhyme_bin_152	12942	un_Caudovirales	Not-determined	Undetermined	VC_6840
SRR20661012_vRhyme_bin_153	12630	un_Caudovirales	Low-quality	Undetermined	VC_6908
SRR20661012_vRhyme_bin_154	13719	NA	Low-quality	Undetermined	VC_3703
SRR20661012_vRhyme_bin_157	58498	Siphoviridae	Low-quality	Undetermined	VC_6706
SRR20661012_vRhyme_bin_158	60919	Siphoviridae	Low-quality	Undetermined	VC_6886
SRR20661012_vRhyme_bin_159	16862	Myoviridae	Low-quality	Undetermined	VC_6770
SRR20661012_vRhyme_bin_16	39902	Siphoviridae	Medium-quality	Undetermined
SRR20661012_vRhyme_bin_160	24923	un_Caudovirales	Not-determined	Undetermined	VC_6852
SRR20661012_vRhyme_bin_161	20856	Siphoviridae	Not-determined	Undetermined	VC_6896
SRR20661012_vRhyme_bin_164	22911	NA	Medium-quality	lytic
SRR20661012_vRhyme_bin_167	16041	un_Caudovirales	Low-quality	Undetermined
SRR20661012_vRhyme_bin_169	10053	NA	Not-determined	Undetermined	VC_6827
SRR20661012_vRhyme_bin_17	17405	Myoviridae	Not-determined	Undetermined	VC_6883
SRR20661012_vRhyme_bin_170	77568	Podoviridae	Low-quality	Undetermined
SRR20661012_vRhyme_bin_174	15911	un_Caudovirales	Not-determined	Undetermined
SRR20661012_vRhyme_bin_178	11196	NA	Low-quality	lytic
SRR20661012_vRhyme_bin_18	65562	Myoviridae	High-quality	Undetermined
SRR20661012_vRhyme_bin_182	15164	Siphoviridae	Low-quality	Undetermined
SRR20661012_vRhyme_bin_184	14188	NA	Low-quality	Undetermined
SRR20661012_vRhyme_bin_185	12881	un_Caudovirales	Not-determined	Undetermined
SRR20661012_vRhyme_bin_187	13119	un_Caudovirales	Not-determined	Undetermined
SRR20661012_vRhyme_bin_188	16901	NA	Not-determined	Undetermined	VC_6884
SRR20661012_vRhyme_bin_189	15689	NA	Not-determined	Undetermined
SRR20661012_vRhyme_bin_19	31390	Siphoviridae	Low-quality	Undetermined
SRR20661012_vRhyme_bin_190	10916	NA	Not-determined	Undetermined	VC_6913
SRR20661012_vRhyme_bin_192	20082	Siphoviridae	Not-determined	Undetermined
SRR20661012_vRhyme_bin_194	15205	Siphoviridae	Low-quality	lytic
SRR20661012_vRhyme_bin_198	10119	NA	Low-quality	Undetermined	VC_6914
SRR20661012_vRhyme_bin_199	13716	Siphoviridae	Not-determined	Undetermined	VC_6729
SRR20661012_vRhyme_bin_2	26143	un_Caudovirales	Not-determined	Undetermined
SRR20661012_vRhyme_bin_20	10205	NA	Not-determined	Undetermined
SRR20661012_vRhyme_bin_201	12801	NA	Not-determined	Undetermined
SRR20661012_vRhyme_bin_202	14732	un_Caudovirales	Low-quality	Undetermined	VC_6862
SRR20661012_vRhyme_bin_205	15988	Siphoviridae	Not-determined	Undetermined
SRR20661012_vRhyme_bin_21	19375	un_Caudovirales	Not-determined	Undetermined	VC_6851
SRR20661012_vRhyme_bin_213	13165	Myoviridae	Not-determined	Undetermined
SRR20661012_vRhyme_bin_215	20731	NA	Not-determined	Undetermined
SRR20661012_vRhyme_bin_216	35527	Siphoviridae	Low-quality	lytic
SRR20661012_vRhyme_bin_218	11985	NA	Not-determined	Undetermined	VC_6752
SRR20661012_vRhyme_bin_22	19491	un_Caudovirales	Not-determined	Undetermined	VC_5236
SRR20661012_vRhyme_bin_221	37261	Siphoviridae	Low-quality	lytic
SRR20661012_vRhyme_bin_229	13194	un_Caudovirales	Low-quality	lytic	VC_6887
SRR20661012_vRhyme_bin_23	31694	Siphoviridae	Low-quality	Undetermined
SRR20661012_vRhyme_bin_230	12009	Myoviridae	Not-determined	Undetermined	VC_6915
SRR20661012_vRhyme_bin_232	30384	Siphoviridae	Low-quality	Undetermined
SRR20661012_vRhyme_bin_234	22567	un_Caudovirales	Low-quality	Undetermined	VC_6518
SRR20661012_vRhyme_bin_235	29207	un_Caudovirales	Low-quality	Undetermined	VC_6313
SRR20661012_vRhyme_bin_24	44611	Myoviridae	High-quality	Undetermined	VC_6478
SRR20661012_vRhyme_bin_248	16187	Myoviridae	Low-quality	lytic	VC_6835
SRR20661012_vRhyme_bin_25	39669	Siphoviridae	Low-quality	lysogenic
SRR20661012_vRhyme_bin_250	14695	NA	Low-quality	Undetermined
SRR20661012_vRhyme_bin_252	10083	NA	Not-determined	Undetermined
SRR20661012_vRhyme_bin_258	12865	NA	Not-determined	Undetermined
SRR20661012_vRhyme_bin_259	10120	NA	Not-determined	Undetermined	VC_6664
SRR20661012_vRhyme_bin_26	50329	Siphoviridae	Medium-quality	Undetermined
SRR20661012_vRhyme_bin_266	7967	NA	Low-quality	lytic	VC_80
SRR20661012_vRhyme_bin_267	16334	Siphoviridae	Low-quality	lytic
SRR20661012_vRhyme_bin_27	37177	Myoviridae	Low-quality	Undetermined
SRR20661012_vRhyme_bin_28	26923	NA	Low-quality	Undetermined
SRR20661012_vRhyme_bin_29	17696	Siphoviridae	Low-quality	Undetermined
SRR20661012_vRhyme_bin_3	22871	un_Caudovirales	Low-quality	Undetermined
SRR20661012_vRhyme_bin_30	11339	un_Caudovirales	Not-determined	Undetermined
SRR20661012_vRhyme_bin_31	16081	Myoviridae	Not-determined	Undetermined
SRR20661012_vRhyme_bin_32	13455	NA	Not-determined	Undetermined	VC_6921
SRR20661012_vRhyme_bin_33	15857	Siphoviridae	Low-quality	Undetermined
SRR20661012_vRhyme_bin_34	12385	NA	Not-determined	Undetermined
SRR20661012_vRhyme_bin_35	34767	un_Caudovirales	Not-determined	Undetermined
SRR20661012_vRhyme_bin_36	47804	Siphoviridae	Low-quality	Undetermined
SRR20661012_vRhyme_bin_37	51870	Myoviridae	Low-quality	Undetermined
SRR20661012_vRhyme_bin_40	18030	Podoviridae	Low-quality	lytic	VC_6922
SRR20661012_vRhyme_bin_41	28149	un_Caudovirales	Low-quality	Undetermined
SRR20661012_vRhyme_bin_42	46674	Siphoviridae	Not-determined	Undetermined	VC_6716
SRR20661012_vRhyme_bin_45	44405	Siphoviridae	Medium-quality	Undetermined
SRR20661012_vRhyme_bin_47	16979	Siphoviridae	Low-quality	Undetermined
SRR20661012_vRhyme_bin_48	32315	Siphoviridae	Low-quality	Undetermined	VC_6858
SRR20661012_vRhyme_bin_49	18542	un_Caudovirales	Low-quality	Undetermined	VC_6737
SRR20661012_vRhyme_bin_5	34523	Siphoviridae	Medium-quality	Undetermined
SRR20661012_vRhyme_bin_54	16527	NA	Not-determined	Undetermined	VC_6831
SRR20661012_vRhyme_bin_55	16774	NA	Not-determined	Undetermined
SRR20661012_vRhyme_bin_56	40413	Myoviridae	Medium-quality	Undetermined
SRR20661012_vRhyme_bin_58	10876	Siphoviridae	Low-quality	Undetermined	VC_6654
SRR20661012_vRhyme_bin_59	31553	Siphoviridae	Low-quality	lysogenic
SRR20661012_vRhyme_bin_6	29018	un_Caudovirales	Not-determined	Undetermined
SRR20661012_vRhyme_bin_61	20969	Myoviridae	Not-determined	Undetermined
SRR20661012_vRhyme_bin_62	23529	Myoviridae	Not-determined	lytic
SRR20661012_vRhyme_bin_63	17360	Siphoviridae	Low-quality	Undetermined	VC_6231
SRR20661012_vRhyme_bin_65	47751	Siphoviridae	Not-determined	Undetermined	VC_6801
SRR20661012_vRhyme_bin_67	14976	un_Caudovirales	Not-determined	Undetermined
SRR20661012_vRhyme_bin_68	11865	Myoviridae	Not-determined	Undetermined
SRR20661012_vRhyme_bin_69	33520	Myoviridae	Not-determined	Undetermined
SRR20661012_vRhyme_bin_7	14272	NA	Not-determined	Undetermined	VC_6122
SRR20661012_vRhyme_bin_70	17792	Siphoviridae	Low-quality	Undetermined
SRR20661012_vRhyme_bin_71	28506	Myoviridae	Low-quality	Undetermined	VC_6740
SRR20661012_vRhyme_bin_72	19128	un_Caudovirales	Not-determined	Undetermined	VC_6526
SRR20661012_vRhyme_bin_73	16838	Siphoviridae	Not-determined	Undetermined	VC_6889
SRR20661012_vRhyme_bin_74	48098	Siphoviridae	Medium-quality	Undetermined
SRR20661012_vRhyme_bin_75	10905	Siphoviridae	Low-quality	Undetermined
SRR20661012_vRhyme_bin_76	35966	Siphoviridae	Low-quality	Undetermined	VC_6528
SRR20661012_vRhyme_bin_77	19964	Siphoviridae	Not-determined	Undetermined	VC_6539
SRR20661012_vRhyme_bin_78	33585	un_Caudovirales	Low-quality	Undetermined
SRR20661012_vRhyme_bin_79	17541	NA	Low-quality	Undetermined	VC_6532
SRR20661012_vRhyme_bin_8	35498	Siphoviridae	Low-quality	Undetermined
SRR20661012_vRhyme_bin_80	13814	NA	Not-determined	Undetermined
SRR20661012_vRhyme_bin_81	27140	un_Caudovirales	Not-determined	Undetermined
SRR20661012_vRhyme_bin_82	18548	un_Caudovirales	Not-determined	Undetermined	VC_6650
SRR20661012_vRhyme_bin_83	35372	Siphoviridae	Low-quality	Undetermined
SRR20661012_vRhyme_bin_84	29819	NA	Not-determined	Undetermined	VC_5616
SRR20661012_vRhyme_bin_85	22988	Siphoviridae	Not-determined	Undetermined
SRR20661012_vRhyme_bin_86	15382	NA	Low-quality	Undetermined	VC_6872
SRR20661012_vRhyme_bin_87	21625	Siphoviridae	Low-quality	Undetermined
SRR20661012_vRhyme_bin_89	30416	Myoviridae	Not-determined	Undetermined
SRR20661012_vRhyme_bin_9	30152	Siphoviridae	Low-quality	Undetermined
SRR20661012_vRhyme_bin_90	16952	NA	Not-determined	Undetermined	VC_6530
SRR20661012_vRhyme_bin_91	23125	Siphoviridae	Low-quality	Undetermined
SRR20661012_vRhyme_bin_94	10959	Phycodnaviridae	Not-determined	Undetermined
SRR20661012_vRhyme_bin_95	12283	un_Caudovirales	Not-determined	Undetermined	VC_6878
SRR20661012_vRhyme_bin_96	13238	un_Caudovirales	Not-determined	Undetermined	VC_6820
SRR20661012_vRhyme_bin_97	22275	un_Caudovirales	Not-determined	Undetermined	VC_6925
SRR20661012_vRhyme_bin_99	22204	un_Caudovirales	Not-determined	Undetermined
SRR20661013_vRhyme_bin_1	68546	Myoviridae	Low-quality	Undetermined
SRR20661013_vRhyme_bin_10	22566	Siphoviridae	Not-determined	Undetermined
SRR20661013_vRhyme_bin_102	16685	NA	Not-determined	Undetermined	VC_6478
SRR20661013_vRhyme_bin_103	21109	Myoviridae	Low-quality	lytic	VC_4888
SRR20661013_vRhyme_bin_106	12408	Siphoviridae	Low-quality	lytic	VC_6822
SRR20661013_vRhyme_bin_109	10888	Myoviridae	Not-determined	Undetermined
SRR20661013_vRhyme_bin_11	33730	NA	Not-determined	Undetermined
SRR20661013_vRhyme_bin_110	14149	NA	Not-determined	Undetermined	VC_6926
SRR20661013_vRhyme_bin_114	17712	Myoviridae	Not-determined	Undetermined	VC_5235
SRR20661013_vRhyme_bin_117	25575	Siphoviridae	Low-quality	lytic
SRR20661013_vRhyme_bin_12	10568	un_Caudovirales	Low-quality	lytic	VC_6723
SRR20661013_vRhyme_bin_120	16273	Siphoviridae	Not-determined	Undetermined
SRR20661013_vRhyme_bin_124	10671	un_Caudovirales	Not-determined	Undetermined
SRR20661013_vRhyme_bin_126	11521	NA	Not-determined	Undetermined	VC_6835
SRR20661013_vRhyme_bin_13	30128	Myoviridae	Low-quality	Undetermined	VC_6904
SRR20661013_vRhyme_bin_15	18345	NA	Not-determined	Undetermined
SRR20661013_vRhyme_bin_16	33927	Siphoviridae	Not-determined	Undetermined
SRR20661013_vRhyme_bin_17	12327	Siphoviridae	Not-determined	Undetermined	VC_5616
SRR20661013_vRhyme_bin_18	66497	Siphoviridae	Not-determined	Undetermined
SRR20661013_vRhyme_bin_2	35285	Siphoviridae	Not-determined	Undetermined
SRR20661013_vRhyme_bin_21	30304	Siphoviridae	Not-determined	Undetermined
SRR20661013_vRhyme_bin_23	26362	un_Caudovirales	Not-determined	Undetermined
SRR20661013_vRhyme_bin_24	60284	Siphoviridae	Medium-quality	Undetermined	VC_6752
SRR20661013_vRhyme_bin_25	45904	un_Caudovirales	Not-determined	Undetermined
SRR20661013_vRhyme_bin_26	17976	Podoviridae	Low-quality	Undetermined
SRR20661013_vRhyme_bin_27	10550	un_Caudovirales	Not-determined	Undetermined	VC_6887
SRR20661013_vRhyme_bin_28	48454	Siphoviridae	Low-quality	Undetermined
SRR20661013_vRhyme_bin_29	88202	Myoviridae	Not-determined	Undetermined
SRR20661013_vRhyme_bin_3	10695	Siphoviridae	Low-quality	Undetermined
SRR20661013_vRhyme_bin_30	24569	un_Caudovirales	Not-determined	Undetermined
SRR20661013_vRhyme_bin_31	26996	un_Caudovirales	Low-quality	Undetermined
SRR20661013_vRhyme_bin_33	23654	Siphoviridae	Low-quality	Undetermined
SRR20661013_vRhyme_bin_34	13485	Siphoviridae	Not-determined	Undetermined
SRR20661013_vRhyme_bin_36	23783	NA	Not-determined	Undetermined
SRR20661013_vRhyme_bin_37	19687	un_Caudovirales	Not-determined	Undetermined	VC_6835
SRR20661013_vRhyme_bin_38	50063	Siphoviridae	Not-determined	Undetermined
SRR20661013_vRhyme_bin_39	15368	NA	Not-determined	Undetermined	VC_6836
SRR20661013_vRhyme_bin_4	23776	Siphoviridae	Low-quality	Undetermined
SRR20661013_vRhyme_bin_40	18600	NA	Not-determined	Undetermined
SRR20661013_vRhyme_bin_41	72317	Podoviridae	Not-determined	Undetermined	VC_6770
SRR20661013_vRhyme_bin_42	50031	un_Caudovirales	High-quality	Undetermined	VC_6917
SRR20661013_vRhyme_bin_44	16533	Myoviridae	Not-determined	Undetermined
SRR20661013_vRhyme_bin_45	15002	Myoviridae	Not-determined	Undetermined
SRR20661013_vRhyme_bin_46	50034	un_Caudovirales	High-quality	Undetermined	VC_3703
SRR20661013_vRhyme_bin_47	138112	Siphoviridae	Low-quality	Undetermined
SRR20661013_vRhyme_bin_49	44284	Siphoviridae	Low-quality	Undetermined	VC_6313
SRR20661013_vRhyme_bin_5	75737	un_Caudovirales	Not-determined	Undetermined
SRR20661013_vRhyme_bin_50	51365	Myoviridae	Medium-quality	Undetermined
SRR20661013_vRhyme_bin_51	104660	Siphoviridae	Medium-quality	Undetermined	VC_6847
SRR20661013_vRhyme_bin_52	33054	Myoviridae	Low-quality	Undetermined
SRR20661013_vRhyme_bin_53	13663	NA	Not-determined	Undetermined	VC_6893
SRR20661013_vRhyme_bin_54	32977	Myoviridae	Not-determined	Undetermined
SRR20661013_vRhyme_bin_56	27170	un_Caudovirales	Medium-quality	Undetermined
SRR20661013_vRhyme_bin_57	41441	NA	Low-quality	Undetermined
SRR20661013_vRhyme_bin_59	28606	un_Caudovirales	Not-determined	Undetermined
SRR20661013_vRhyme_bin_60	12246	Myoviridae	Low-quality	lytic
SRR20661013_vRhyme_bin_61	13687	NA	Not-determined	Undetermined
SRR20661013_vRhyme_bin_63	39806	Myoviridae	Low-quality	Undetermined	VC_6798
SRR20661013_vRhyme_bin_64	32334	un_Caudovirales	Not-determined	Undetermined	VC_6526
SRR20661013_vRhyme_bin_66	23601	Siphoviridae	Not-determined	Undetermined	VC_6822
SRR20661013_vRhyme_bin_7	17373	Myoviridae	Not-determined	Undetermined	VC_6762
SRR20661013_vRhyme_bin_70	23316	Myoviridae	Not-determined	Undetermined	VC_6930
SRR20661013_vRhyme_bin_71	15181	un_Caudovirales	Not-determined	Undetermined
SRR20661013_vRhyme_bin_72	14809	Siphoviridae	Low-quality	lytic
SRR20661013_vRhyme_bin_73	10600	NA	Low-quality	Undetermined
SRR20661013_vRhyme_bin_74	15522	NA	Not-determined	Undetermined
SRR20661013_vRhyme_bin_75	26512	NA	Medium-quality	Undetermined
SRR20661013_vRhyme_bin_76	26622	Siphoviridae	Low-quality	Undetermined	VC_6832
SRR20661013_vRhyme_bin_77	12813	NA	Not-determined	Undetermined	VC_6741
SRR20661013_vRhyme_bin_78	14281	NA	Not-determined	Undetermined
SRR20661013_vRhyme_bin_79	10939	NA	Not-determined	Undetermined
SRR20661013_vRhyme_bin_80	11438	NA	Low-quality	Undetermined	VC_5236
SRR20661013_vRhyme_bin_83	26608	Siphoviridae	Low-quality	lytic	VC_6896
SRR20661013_vRhyme_bin_85	13070	NA	Not-determined	Undetermined
SRR20661013_vRhyme_bin_89	10975	Myoviridae	Low-quality	Undetermined
SRR20661013_vRhyme_bin_9	26283	Siphoviridae	Not-determined	Undetermined
SRR20661013_vRhyme_bin_90	14725	NA	Not-determined	Undetermined	VC_5857
SRR20661013_vRhyme_bin_92	10961	Siphoviridae	Low-quality	lytic	VC_6926
SRR20661013_vRhyme_bin_95	15810	Myoviridae	Not-determined	Undetermined
SRR20661013_vRhyme_bin_98	12215	Siphoviridae	Low-quality	lytic
SRR20661013_vRhyme_bin_99	10197	NA	Not-determined	Undetermined
SRR20661014_vRhyme_bin_1	55450	Siphoviridae	Low-quality	Undetermined
SRR20661014_vRhyme_bin_10	51593	un_Caudovirales	Not-determined	Undetermined
SRR20661014_vRhyme_bin_11	54116	Siphoviridae	Low-quality	lysogenic
SRR20661014_vRhyme_bin_12	22538	Myoviridae	Not-determined	Undetermined
SRR20661014_vRhyme_bin_13	39778	Siphoviridae	Not-determined	Undetermined	VC_6577
SRR20661014_vRhyme_bin_14	56342	Siphoviridae	Not-determined	Undetermined	VC_6726
SRR20661014_vRhyme_bin_15	29844	Siphoviridae	Not-determined	Undetermined
SRR20661014_vRhyme_bin_16	15857	Myoviridae	Not-determined	Undetermined
SRR20661014_vRhyme_bin_17	13894	un_Caudovirales	Not-determined	Undetermined
SRR20661014_vRhyme_bin_18	79457	Myoviridae	High-quality	Undetermined
SRR20661014_vRhyme_bin_19	15761	un_Caudovirales	Low-quality	Undetermined
SRR20661014_vRhyme_bin_2	70943	Siphoviridae	Medium-quality	lytic
SRR20661014_vRhyme_bin_20	56426	Siphoviridae	Medium-quality	lytic
SRR20661014_vRhyme_bin_21	25188	Siphoviridae	Not-determined	lysogenic
SRR20661014_vRhyme_bin_22	28312	NA	Not-determined	Undetermined	VC_6722
SRR20661014_vRhyme_bin_23	30137	Siphoviridae	Not-determined	Undetermined
SRR20661014_vRhyme_bin_24	43690	un_Caudovirales	Not-determined	Undetermined
SRR20661014_vRhyme_bin_25	25811	Siphoviridae	Low-quality	Undetermined	VC_6705
SRR20661014_vRhyme_bin_26	70437	Siphoviridae	Medium-quality	lysogenic
SRR20661014_vRhyme_bin_27	22001	un_Caudovirales	Not-determined	Undetermined	VC_6885
SRR20661014_vRhyme_bin_28	17793	NA	Low-quality	Undetermined
SRR20661014_vRhyme_bin_29	43959	Myoviridae	Not-determined	Undetermined
SRR20661014_vRhyme_bin_3	25524	Siphoviridae	Not-determined	Undetermined	VC_6811
SRR20661014_vRhyme_bin_30	30960	Myoviridae	Not-determined	Undetermined
SRR20661014_vRhyme_bin_31	23525	Myoviridae	Not-determined	Undetermined
SRR20661014_vRhyme_bin_32	33392	un_Caudovirales	Not-determined	Undetermined
SRR20661014_vRhyme_bin_33	12257	NA	Not-determined	Undetermined
SRR20661014_vRhyme_bin_34	38015	Siphoviridae	Low-quality	Undetermined
SRR20661014_vRhyme_bin_35	21336	NA	Not-determined	Undetermined
SRR20661014_vRhyme_bin_36	19462	Siphoviridae	Low-quality	Undetermined
SRR20661014_vRhyme_bin_37	11035	NA	Not-determined	Undetermined
SRR20661014_vRhyme_bin_39	48705	un_Caudovirales	Low-quality	Undetermined	VC_6530
SRR20661014_vRhyme_bin_4	13439	Siphoviridae	Not-determined	Undetermined
SRR20661014_vRhyme_bin_40	15800	Siphoviridae	Low-quality	Undetermined
SRR20661014_vRhyme_bin_43	46950	Myoviridae	Low-quality	Undetermined
SRR20661014_vRhyme_bin_44	26108	Myoviridae	Not-determined	Undetermined
SRR20661014_vRhyme_bin_45	13258	un_Caudovirales	Not-determined	Undetermined	VC_6713
SRR20661014_vRhyme_bin_46	13125	Siphoviridae	Low-quality	Undetermined	VC_6711
SRR20661014_vRhyme_bin_48	11995	un_Caudovirales	Not-determined	Undetermined	VC_5793
SRR20661014_vRhyme_bin_49	27713	Siphoviridae	Low-quality	Undetermined
SRR20661014_vRhyme_bin_5	43991	Siphoviridae	Low-quality	Undetermined	VC_6729
SRR20661014_vRhyme_bin_50	37279	Siphoviridae	Not-determined	Undetermined	VC_6748
SRR20661014_vRhyme_bin_51	85688	Siphoviridae	Not-determined	Undetermined
SRR20661014_vRhyme_bin_52	65036	Siphoviridae	High-quality	Undetermined	VC_6757
SRR20661014_vRhyme_bin_53	23459	Siphoviridae	Not-determined	Undetermined
SRR20661014_vRhyme_bin_55	38365	Myoviridae	Low-quality	lytic
SRR20661014_vRhyme_bin_56	35018	Myoviridae	Low-quality	lytic	VC_6723
SRR20661014_vRhyme_bin_57	14773	Siphoviridae	Not-determined	Undetermined
SRR20661014_vRhyme_bin_58	11416	Myoviridae	Low-quality	Undetermined	VC_6480
SRR20661014_vRhyme_bin_6	46778	Siphoviridae	Medium-quality	lysogenic	VC_3703
SRR20661014_vRhyme_bin_60	110708	un_Caudovirales	Medium-quality	Undetermined
SRR20661014_vRhyme_bin_61	23055	Podoviridae	Low-quality	lysogenic
SRR20661014_vRhyme_bin_62	14657	Myoviridae	Low-quality	lytic	VC_6542
SRR20661014_vRhyme_bin_7	33015	Siphoviridae	Not-determined	Undetermined
SRR20661014_vRhyme_bin_72	11546	un_Caudovirales	Not-determined	Undetermined	VC_6766
SRR20661014_vRhyme_bin_79	18440	Myoviridae	Not-determined	Undetermined	VC_6542
SRR20661014_vRhyme_bin_8	55358	Siphoviridae	Low-quality	lysogenic
SRR20661014_vRhyme_bin_9	25581	Myoviridae	Not-determined	Undetermined
SRR20661015_vRhyme_bin_1	34533	un_Caudovirales	Low-quality	Undetermined	VC_6708
SRR20661015_vRhyme_bin_10	42024	Siphoviridae	Low-quality	Undetermined
SRR20661015_vRhyme_bin_11	16430	Siphoviridae	Low-quality	Undetermined	VC_6606
SRR20661015_vRhyme_bin_13	21346	NA	Low-quality	Undetermined
SRR20661015_vRhyme_bin_14	27107	un_Caudovirales	Medium-quality	Undetermined	VC_6875
SRR20661015_vRhyme_bin_15	35373	Siphoviridae	Not-determined	lysogenic
SRR20661015_vRhyme_bin_16	13967	Siphoviridae	Not-determined	Undetermined	VC_6836
SRR20661015_vRhyme_bin_17	47887	Siphoviridae	Low-quality	lytic
SRR20661015_vRhyme_bin_18	32697	NA	Not-determined	Undetermined
SRR20661015_vRhyme_bin_2	15381	NA	Not-determined	Undetermined	VC_6778
SRR20661015_vRhyme_bin_20	49120	un_Caudovirales	High-quality	Undetermined
SRR20661015_vRhyme_bin_21	15059	NA	Not-determined	Undetermined	VC_6839
SRR20661015_vRhyme_bin_22	20155	Siphoviridae	Not-determined	Undetermined	VC_6919
SRR20661015_vRhyme_bin_23	28417	NA	Not-determined	Undetermined
SRR20661015_vRhyme_bin_24	15089	Myoviridae	Not-determined	Undetermined
SRR20661015_vRhyme_bin_25	17741	un_Caudovirales	Not-determined	Undetermined
SRR20661015_vRhyme_bin_26	12887	Myoviridae	Not-determined	Undetermined
SRR20661015_vRhyme_bin_27	21144	NA	Not-determined	Undetermined
SRR20661015_vRhyme_bin_29	27245	Siphoviridae	Not-determined	Undetermined
SRR20661015_vRhyme_bin_3	24250	Siphoviridae	Medium-quality	Undetermined
SRR20661015_vRhyme_bin_30	35377	NA	Not-determined	Undetermined
SRR20661015_vRhyme_bin_31	23478	Siphoviridae	Low-quality	Undetermined
SRR20661015_vRhyme_bin_32	32836	Siphoviridae	Not-determined	Undetermined	VC_6825
SRR20661015_vRhyme_bin_33	22432	Siphoviridae	Low-quality	Undetermined
SRR20661015_vRhyme_bin_34	12761	NA	Not-determined	lytic	VC_6752
SRR20661015_vRhyme_bin_35	53176	Siphoviridae	Not-determined	Undetermined
SRR20661015_vRhyme_bin_38	35723	un_Caudovirales	Not-determined	Undetermined
SRR20661015_vRhyme_bin_39	18531	un_Caudovirales	Not-determined	Undetermined
SRR20661015_vRhyme_bin_4	25122	NA	Not-determined	Undetermined	VC_6739
SRR20661015_vRhyme_bin_40	61456	Myoviridae	Low-quality	Undetermined
SRR20661015_vRhyme_bin_41	15207	Siphoviridae	Not-determined	Undetermined
SRR20661015_vRhyme_bin_43	17177	Siphoviridae	Not-determined	Undetermined
SRR20661015_vRhyme_bin_44	35365	Myoviridae	Not-determined	Undetermined
SRR20661015_vRhyme_bin_45	11609	un_Caudovirales	Low-quality	lytic	VC_6851
SRR20661015_vRhyme_bin_47	20462	Siphoviridae	Low-quality	lytic
SRR20661015_vRhyme_bin_48	34417	Myoviridae	Low-quality	Undetermined	VC_6730
SRR20661015_vRhyme_bin_49	50602	Siphoviridae	Medium-quality	Undetermined
SRR20661015_vRhyme_bin_5	15625	Siphoviridae	Low-quality	Undetermined
SRR20661015_vRhyme_bin_50	30516	Siphoviridae	Medium-quality	Undetermined
SRR20661015_vRhyme_bin_51	15580	Siphoviridae	Not-determined	Undetermined	VC_6122
SRR20661015_vRhyme_bin_52	19364	Siphoviridae	Not-determined	Undetermined	VC_6888
SRR20661015_vRhyme_bin_56	42902	Siphoviridae	Not-determined	Undetermined
SRR20661015_vRhyme_bin_57	122302	un_Caudovirales	Medium-quality	Undetermined	VC_3703
SRR20661015_vRhyme_bin_58	90824	Myoviridae	Low-quality	Undetermined
SRR20661015_vRhyme_bin_59	96179	Siphoviridae	Low-quality	lysogenic
SRR20661015_vRhyme_bin_6	11674	Siphoviridae	Not-determined	Undetermined	VC_6852
SRR20661015_vRhyme_bin_60	13503	Siphoviridae	Not-determined	Undetermined	VC_3106
SRR20661015_vRhyme_bin_61	51339	Myoviridae	Medium-quality	lytic	VC_6886
SRR20661015_vRhyme_bin_62	40563	un_Caudovirales	Not-determined	Undetermined
SRR20661015_vRhyme_bin_63	43494	Myoviridae	Low-quality	Undetermined	VC_6852
SRR20661015_vRhyme_bin_64	15878	Siphoviridae	Low-quality	Undetermined	VC_6814
SRR20661015_vRhyme_bin_66	27046	un_Caudovirales	Not-determined	Undetermined
SRR20661015_vRhyme_bin_67	97162	Siphoviridae	High-quality	Undetermined	VC_6707
SRR20661015_vRhyme_bin_68	45745	Myoviridae	Low-quality	Undetermined
SRR20661015_vRhyme_bin_69	65119	Siphoviridae	Low-quality	Undetermined
SRR20661015_vRhyme_bin_7	38432	Myoviridae	Medium-quality	Undetermined	VC_6883
SRR20661015_vRhyme_bin_70	60098	un_Caudovirales	Low-quality	Undetermined	VC_5235
SRR20661015_vRhyme_bin_71	20399	Siphoviridae	Low-quality	lytic
SRR20661015_vRhyme_bin_72	10972	NA	Not-determined	Undetermined
SRR20661015_vRhyme_bin_73	12060	NA	Not-determined	Undetermined	VC_6730
SRR20661015_vRhyme_bin_75	11373	Myoviridae	Low-quality	lytic	VC_6913
SRR20661015_vRhyme_bin_77	14093	Siphoviridae	Not-determined	Undetermined	VC_5236
SRR20661015_vRhyme_bin_78	25824	Siphoviridae	Low-quality	lytic
SRR20661015_vRhyme_bin_8	15926	Siphoviridae	Low-quality	lytic	VC_6822
SRR20661015_vRhyme_bin_81	10433	Myoviridae	Not-determined	Undetermined	VC_6933
SRR20661015_vRhyme_bin_82	11400	Myoviridae	Not-determined	Undetermined
SRR20661015_vRhyme_bin_88	15257	un_Caudovirales	Not-determined	Undetermined	VC_4260
SRR20661015_vRhyme_bin_89	14664	Siphoviridae	Low-quality	lytic
SRR20661015_vRhyme_bin_9	27433	Siphoviridae	Not-determined	Undetermined
SRR20661015_vRhyme_bin_91	13573	Siphoviridae	Low-quality	Undetermined	VC_6478
SRR20661015_vRhyme_bin_92	12098	Siphoviridae	Low-quality	lytic	VC_6903
SRR20661015_vRhyme_bin_95	11198	un_Caudovirales	Not-determined	Undetermined
SRR20661016_vRhyme_bin_1	39482	un_Caudovirales	Low-quality	Undetermined
SRR20661016_vRhyme_bin_10	53731	Siphoviridae	Medium-quality	Undetermined
SRR20661016_vRhyme_bin_101	70723	Siphoviridae	High-quality	Undetermined
SRR20661016_vRhyme_bin_102	12817	NA	Not-determined	Undetermined
SRR20661016_vRhyme_bin_104	12344	NA	Not-determined	Undetermined
SRR20661016_vRhyme_bin_109	49222	Siphoviridae	Low-quality	Undetermined
SRR20661016_vRhyme_bin_11	38532	un_Caudovirales	Medium-quality	Undetermined
SRR20661016_vRhyme_bin_110	10829	Siphoviridae	Low-quality	Undetermined	VC_6869
SRR20661016_vRhyme_bin_111	14529	Siphoviridae	Not-determined	Undetermined	VC_6894
SRR20661016_vRhyme_bin_112	15263	Myoviridae	Not-determined	Undetermined
SRR20661016_vRhyme_bin_114	14033	NA	Not-determined	Undetermined
SRR20661016_vRhyme_bin_115	11514	Siphoviridae	Low-quality	lytic
SRR20661016_vRhyme_bin_116	12311	NA	Low-quality	Undetermined	VC_6535
SRR20661016_vRhyme_bin_117	54201	Myoviridae	Low-quality	Undetermined
SRR20661016_vRhyme_bin_119	11592	Siphoviridae	Low-quality	lysogenic	VC_6312
SRR20661016_vRhyme_bin_12	113240	Siphoviridae	Low-quality	lysogenic
SRR20661016_vRhyme_bin_120	12692	NA	Not-determined	Undetermined
SRR20661016_vRhyme_bin_123	13284	NA	Not-determined	Undetermined	VC_495
SRR20661016_vRhyme_bin_126	107872	Siphoviridae	High-quality	lysogenic	VC_6938
SRR20661016_vRhyme_bin_13	33267	un_Caudovirales	Medium-quality	Undetermined
SRR20661016_vRhyme_bin_133	16134	Siphoviridae	Low-quality	Undetermined	VC_6454
SRR20661016_vRhyme_bin_14	46637	Siphoviridae	Low-quality	Undetermined
SRR20661016_vRhyme_bin_15	72988	Siphoviridae	Low-quality	Undetermined
SRR20661016_vRhyme_bin_16	30658	Siphoviridae	Low-quality	Undetermined
SRR20661016_vRhyme_bin_17	12596	NA	Not-determined	Undetermined
SRR20661016_vRhyme_bin_18	14525	Siphoviridae	Low-quality	lytic
SRR20661016_vRhyme_bin_19	36707	Siphoviridae	Medium-quality	Undetermined	VC_6870
SRR20661016_vRhyme_bin_2	26020	un_Caudovirales	Not-determined	Undetermined
SRR20661016_vRhyme_bin_21	41287	Siphoviridae	Low-quality	Undetermined	VC_6665
SRR20661016_vRhyme_bin_22	30083	Podoviridae	Low-quality	Undetermined
SRR20661016_vRhyme_bin_23	32070	Siphoviridae	Medium-quality	Undetermined
SRR20661016_vRhyme_bin_26	34707	Siphoviridae	Not-determined	Undetermined
SRR20661016_vRhyme_bin_27	64542	Myoviridae	Medium-quality	Undetermined
SRR20661016_vRhyme_bin_28	39196	Siphoviridae	Medium-quality	Undetermined
SRR20661016_vRhyme_bin_29	28275	Myoviridae	Not-determined	Undetermined
SRR20661016_vRhyme_bin_3	25384	Phycodnaviridae	Low-quality	Undetermined
SRR20661016_vRhyme_bin_30	97924	Siphoviridae	Medium-quality	lysogenic
SRR20661016_vRhyme_bin_31	75589	Myoviridae	Medium-quality	Undetermined
SRR20661016_vRhyme_bin_32	36317	un_Caudovirales	Not-determined	Undetermined
SRR20661016_vRhyme_bin_35	40436	Siphoviridae	Low-quality	Undetermined
SRR20661016_vRhyme_bin_36	57357	Myoviridae	Medium-quality	Undetermined
SRR20661016_vRhyme_bin_37	12370	un_Caudovirales	Not-determined	Undetermined
SRR20661016_vRhyme_bin_38	37208	Myoviridae	Not-determined	Undetermined	VC_6940
SRR20661016_vRhyme_bin_39	308326	Siphoviridae	Low-quality	lysogenic
SRR20661016_vRhyme_bin_4	30356	un_Caudovirales	Not-determined	Undetermined	VC_6861
SRR20661016_vRhyme_bin_40	15303	NA	Not-determined	Undetermined	VC_6940
SRR20661016_vRhyme_bin_41	257169	Myoviridae	Low-quality	lysogenic
SRR20661016_vRhyme_bin_42	24049	NA	Not-determined	Undetermined
SRR20661016_vRhyme_bin_43	61301	Siphoviridae	Medium-quality	lysogenic
SRR20661016_vRhyme_bin_44	11189	Siphoviridae	Low-quality	lytic	VC_5622
SRR20661016_vRhyme_bin_45	65092	Siphoviridae	Medium-quality	Undetermined
SRR20661016_vRhyme_bin_46	21735	un_Caudovirales	Low-quality	lysogenic
SRR20661016_vRhyme_bin_47	41820	Siphoviridae	Medium-quality	Undetermined
SRR20661016_vRhyme_bin_48	37817	Siphoviridae	Low-quality	Undetermined
SRR20661016_vRhyme_bin_49	21679	Siphoviridae	Medium-quality	Undetermined
SRR20661016_vRhyme_bin_5	39066	Myoviridae	Medium-quality	lytic
SRR20661016_vRhyme_bin_51	11911	NA	Low-quality	Undetermined
SRR20661016_vRhyme_bin_52	19674	un_Caudovirales	Low-quality	Undetermined
SRR20661016_vRhyme_bin_53	17536	NA	Not-determined	Undetermined
SRR20661016_vRhyme_bin_55	13222	Siphoviridae	Not-determined	Undetermined	VC_914
SRR20661016_vRhyme_bin_56	53163	Siphoviridae	Medium-quality	lysogenic	VC_6695
SRR20661016_vRhyme_bin_57	12853	Siphoviridae	Not-determined	Undetermined	VC_6872
SRR20661016_vRhyme_bin_58	23672	Siphoviridae	Low-quality	lytic	VC_961
SRR20661016_vRhyme_bin_59	72790	Siphoviridae	Low-quality	Undetermined
SRR20661016_vRhyme_bin_6	12927	NA	Low-quality	Undetermined
SRR20661016_vRhyme_bin_60	22229	Siphoviridae	Low-quality	lytic
SRR20661016_vRhyme_bin_61	37335	Podoviridae	Low-quality	Undetermined
SRR20661016_vRhyme_bin_62	36588	Siphoviridae	Low-quality	Undetermined
SRR20661016_vRhyme_bin_63	10855	un_Caudovirales	Low-quality	Undetermined
SRR20661016_vRhyme_bin_64	19139	Myoviridae	Low-quality	Undetermined
SRR20661016_vRhyme_bin_65	25895	Siphoviridae	Low-quality	Undetermined
SRR20661016_vRhyme_bin_66	22098	NA	Low-quality	Undetermined
SRR20661016_vRhyme_bin_69	20953	Siphoviridae	Low-quality	Undetermined	VC_5622
SRR20661016_vRhyme_bin_7	36914	Siphoviridae	Low-quality	Undetermined
SRR20661016_vRhyme_bin_71	29273	Siphoviridae	Low-quality	Undetermined
SRR20661016_vRhyme_bin_72	10363	NA	Not-determined	Undetermined
SRR20661016_vRhyme_bin_73	20688	Siphoviridae	Low-quality	Undetermined
SRR20661016_vRhyme_bin_75	16521	NA	Not-determined	Undetermined
SRR20661016_vRhyme_bin_76	22493	Siphoviridae	Low-quality	Undetermined
SRR20661016_vRhyme_bin_79	32484	Siphoviridae	Not-determined	Undetermined
SRR20661016_vRhyme_bin_8	54564	Myoviridae	Low-quality	Undetermined	VC_6673
SRR20661016_vRhyme_bin_80	13549	Iridoviridae	Not-determined	Undetermined	VC_6640
SRR20661016_vRhyme_bin_81	13056	un_Caudovirales	Not-determined	Undetermined
SRR20661016_vRhyme_bin_82	16457	Siphoviridae	Not-determined	Undetermined
SRR20661016_vRhyme_bin_83	35988	Siphoviridae	Low-quality	Undetermined
SRR20661016_vRhyme_bin_84	11932	NA	Not-determined	Undetermined
SRR20661016_vRhyme_bin_85	32059	Siphoviridae	Medium-quality	Undetermined
SRR20661016_vRhyme_bin_88	25466	NA	Medium-quality	Undetermined
SRR20661016_vRhyme_bin_89	16160	Siphoviridae	Low-quality	Undetermined
SRR20661016_vRhyme_bin_9	14465	NA	Not-determined	Undetermined
SRR20661016_vRhyme_bin_91	27449	Siphoviridae	Not-determined	Undetermined
SRR20661016_vRhyme_bin_92	11025	NA	Low-quality	Undetermined	VC_6530
SRR20661016_vRhyme_bin_93	19310	Siphoviridae	Low-quality	lysogenic
SRR20661016_vRhyme_bin_94	23176	Siphoviridae	Not-determined	Undetermined
SRR20661016_vRhyme_bin_95	14054	NA	Not-determined	Undetermined
SRR20661016_vRhyme_bin_96	161085	Myoviridae	High-quality	Undetermined
SRR20661016_vRhyme_bin_97	15383	NA	Low-quality	Undetermined	VC_3120
SRR20661016_vRhyme_bin_99	11785	Siphoviridae	Low-quality	lytic
SRR20661017_vRhyme_bin_1	60039	un_Caudovirales	Low-quality	Undetermined
SRR20661017_vRhyme_bin_10	12910	un_Caudovirales	Not-determined	Undetermined
SRR20661017_vRhyme_bin_100	20693	Siphoviridae	Low-quality	lytic
SRR20661017_vRhyme_bin_101	16409	un_Caudovirales	Not-determined	Undetermined	VC_6861
SRR20661017_vRhyme_bin_103	11684	NA	Not-determined	Undetermined
SRR20661017_vRhyme_bin_106	43600	Siphoviridae	Low-quality	Undetermined	VC_6738
SRR20661017_vRhyme_bin_11	12754	Myoviridae	Not-determined	Undetermined
SRR20661017_vRhyme_bin_111	31468	Siphoviridae	Medium-quality	Undetermined
SRR20661017_vRhyme_bin_115	11064	Inoviridae	Not-determined	Undetermined
SRR20661017_vRhyme_bin_119	20947	Podoviridae	Low-quality	Undetermined
SRR20661017_vRhyme_bin_121	11539	Myoviridae	Not-determined	Undetermined
SRR20661017_vRhyme_bin_123	11385	Phycodnaviridae	Low-quality	Undetermined
SRR20661017_vRhyme_bin_125	26091	Siphoviridae	Low-quality	lytic
SRR20661017_vRhyme_bin_127	10305	un_Caudovirales	Not-determined	Undetermined
SRR20661017_vRhyme_bin_128	12551	un_Caudovirales	Not-determined	Undetermined
SRR20661017_vRhyme_bin_13	57022	un_Caudovirales	Not-determined	lysogenic
SRR20661017_vRhyme_bin_131	66641	Siphoviridae	Low-quality	lytic
SRR20661017_vRhyme_bin_133	10976	Myoviridae	Not-determined	Undetermined
SRR20661017_vRhyme_bin_135	14800	NA	Not-determined	Undetermined
SRR20661017_vRhyme_bin_137	33900	un_Caudovirales	Not-determined	Undetermined
SRR20661017_vRhyme_bin_14	46416	Podoviridae	Medium-quality	Undetermined
SRR20661017_vRhyme_bin_17	33729	Myoviridae	Low-quality	Undetermined
SRR20661017_vRhyme_bin_18	18141	un_Caudovirales	Not-determined	Undetermined	VC_6796
SRR20661017_vRhyme_bin_19	40331	un_Caudovirales	Medium-quality	lytic
SRR20661017_vRhyme_bin_2	16970	Siphoviridae	Low-quality	lytic
SRR20661017_vRhyme_bin_20	35820	Myoviridae	Medium-quality	Undetermined	VC_6857
SRR20661017_vRhyme_bin_21	35711	un_Caudovirales	Medium-quality	Undetermined	VC_6721
SRR20661017_vRhyme_bin_23	30122	Siphoviridae	Not-determined	Undetermined
SRR20661017_vRhyme_bin_24	26660	un_Caudovirales	Low-quality	lytic	VC_6708
SRR20661017_vRhyme_bin_25	46733	Siphoviridae	Medium-quality	Undetermined
SRR20661017_vRhyme_bin_26	20188	NA	Not-determined	Undetermined
SRR20661017_vRhyme_bin_27	15402	Siphoviridae	Low-quality	Undetermined
SRR20661017_vRhyme_bin_28	32965	Myoviridae	Medium-quality	Undetermined
SRR20661017_vRhyme_bin_29	11527	NA	Not-determined	Undetermined	VC_6665
SRR20661017_vRhyme_bin_3	16957	un_Caudovirales	Low-quality	Undetermined
SRR20661017_vRhyme_bin_33	12533	NA	Not-determined	Undetermined	VC_6842
SRR20661017_vRhyme_bin_37	73004	un_Caudovirales	Low-quality	Undetermined	VC_6919
SRR20661017_vRhyme_bin_38	12589	Myoviridae	Low-quality	Undetermined
SRR20661017_vRhyme_bin_4	49014	un_Caudovirales	Low-quality	Undetermined
SRR20661017_vRhyme_bin_41	10421	Siphoviridae	Not-determined	Undetermined
SRR20661017_vRhyme_bin_42	28699	un_Caudovirales	Not-determined	Undetermined	VC_6734
SRR20661017_vRhyme_bin_46	56278	un_Caudovirales	Low-quality	Undetermined
SRR20661017_vRhyme_bin_47	62671	Podoviridae	Low-quality	Undetermined
SRR20661017_vRhyme_bin_48	78340	Siphoviridae	Low-quality	Undetermined
SRR20661017_vRhyme_bin_49	20922	Myoviridae	Low-quality	Undetermined
SRR20661017_vRhyme_bin_5	11484	un_Caudovirales	Not-determined	Undetermined
SRR20661017_vRhyme_bin_50	75380	Siphoviridae	Medium-quality	Undetermined
SRR20661017_vRhyme_bin_52	58768	Siphoviridae	Low-quality	Undetermined	VC_5793
SRR20661017_vRhyme_bin_53	115300	Podoviridae	Medium-quality	Undetermined
SRR20661017_vRhyme_bin_54	155935	Siphoviridae	Medium-quality	lysogenic
SRR20661017_vRhyme_bin_55	28863	Siphoviridae	Not-determined	Undetermined	VC_6932
SRR20661017_vRhyme_bin_56	11473	Phycodnaviridae	Low-quality	Undetermined
SRR20661017_vRhyme_bin_57	21390	Siphoviridae	Not-determined	Undetermined
SRR20661017_vRhyme_bin_59	15769	un_Caudovirales	Not-determined	lytic
SRR20661017_vRhyme_bin_6	13259	NA	Not-determined	Undetermined
SRR20661017_vRhyme_bin_60	46882	Mimiviridae	Not-determined	Undetermined
SRR20661017_vRhyme_bin_61	36452	NA	Low-quality	Undetermined
SRR20661017_vRhyme_bin_62	56205	Siphoviridae	Low-quality	Undetermined
SRR20661017_vRhyme_bin_63	51826	Myoviridae	Not-determined	Undetermined
SRR20661017_vRhyme_bin_64	52635	un_Caudovirales	Medium-quality	Undetermined
SRR20661017_vRhyme_bin_65	75261	Myoviridae	Low-quality	Undetermined	VC_6067
SRR20661017_vRhyme_bin_69	71487	Myoviridae	Low-quality	lysogenic
SRR20661017_vRhyme_bin_71	23139	Myoviridae	Low-quality	lysogenic	VC_6711
SRR20661017_vRhyme_bin_72	37284	Siphoviridae	Low-quality	lytic
SRR20661017_vRhyme_bin_77	13162	Siphoviridae	Low-quality	Undetermined
SRR20661017_vRhyme_bin_78	12072	un_Caudovirales	Not-determined	Undetermined
SRR20661017_vRhyme_bin_8	28992	un_Caudovirales	Not-determined	Undetermined
SRR20661017_vRhyme_bin_82	10861	NA	Not-determined	Undetermined
SRR20661017_vRhyme_bin_83	63060	Siphoviridae	High-quality	lysogenic	VC_6896
SRR20661017_vRhyme_bin_84	26279	NA	Low-quality	lytic	VC_4100
SRR20661017_vRhyme_bin_86	13024	un_Caudovirales	Low-quality	Undetermined
SRR20661017_vRhyme_bin_87	55800	Siphoviridae	Low-quality	Undetermined
SRR20661017_vRhyme_bin_88	255380	Siphoviridae	Low-quality	lysogenic
SRR20661017_vRhyme_bin_89	30858	Siphoviridae	Low-quality	lytic	VC_6893
SRR20661017_vRhyme_bin_90	29873	un_Caudovirales	Not-determined	lysogenic	VC_1628
SRR20661017_vRhyme_bin_91	59710	Siphoviridae	High-quality	lytic	VC_6917
SRR20661017_vRhyme_bin_92	13551	NA	Not-determined	Undetermined
SRR20661017_vRhyme_bin_93	45177	Siphoviridae	Medium-quality	Undetermined	VC_961
SRR20661017_vRhyme_bin_96	27758	Siphoviridae	Not-determined	Undetermined
SRR20661018_vRhyme_bin_1	61217	Siphoviridae	Low-quality	Undetermined
SRR20661018_vRhyme_bin_11	23169	un_Caudovirales	Low-quality	lysogenic	VC_6680
SRR20661018_vRhyme_bin_12	26625	Myoviridae	Not-determined	Undetermined
SRR20661018_vRhyme_bin_13	36190	Siphoviridae	Low-quality	lysogenic
SRR20661018_vRhyme_bin_14	51649	Siphoviridae	Low-quality	Undetermined
SRR20661018_vRhyme_bin_17	85829	Siphoviridae	Low-quality	Undetermined
SRR20661018_vRhyme_bin_18	11729	NA	Not-determined	Undetermined	VC_6121
SRR20661018_vRhyme_bin_19	54452	Siphoviridae	Medium-quality	lytic
SRR20661018_vRhyme_bin_2	61764	un_Caudovirales	Low-quality	Undetermined
SRR20661018_vRhyme_bin_20	21862	Sphaerolipoviridae	Not-determined	Undetermined	VC_974
SRR20661018_vRhyme_bin_21	47036	Siphoviridae	Low-quality	lysogenic	VC_974
SRR20661018_vRhyme_bin_23	103024	Siphoviridae	Medium-quality	lytic	VC_6677
SRR20661018_vRhyme_bin_26	21868	Myoviridae	Low-quality	Undetermined
SRR20661018_vRhyme_bin_27	16990	Siphoviridae	Not-determined	Undetermined
SRR20661018_vRhyme_bin_28	78269	Siphoviridae	High-quality	lytic	VC_6768
SRR20661018_vRhyme_bin_3	38877	Siphoviridae	Low-quality	lysogenic	VC_6938
SRR20661018_vRhyme_bin_30	39873	Siphoviridae	Medium-quality	Undetermined
SRR20661018_vRhyme_bin_32	18421	Siphoviridae	Low-quality	Undetermined	VC_6951
SRR20661018_vRhyme_bin_33	28429	NA	Low-quality	Undetermined
SRR20661018_vRhyme_bin_34	20036	un_Caudovirales	Low-quality	Undetermined
SRR20661018_vRhyme_bin_35	14855	NA	Low-quality	Undetermined
SRR20661018_vRhyme_bin_38	14206	NA	Not-determined	Undetermined
SRR20661018_vRhyme_bin_4	12079	NA	Not-determined	lytic	VC_974
SRR20661018_vRhyme_bin_40	51351	Siphoviridae	Low-quality	lytic
SRR20661018_vRhyme_bin_41	34036	Siphoviridae	Low-quality	lytic	VC_6639
SRR20661018_vRhyme_bin_42	43565	un_Caudovirales	Not-determined	Undetermined	VC_6692
SRR20661018_vRhyme_bin_43	33494	Myoviridae	Low-quality	Undetermined
SRR20661018_vRhyme_bin_44	60233	Myoviridae	Medium-quality	Undetermined	VC_6530
SRR20661018_vRhyme_bin_45	51360	Siphoviridae	Not-determined	Undetermined
SRR20661018_vRhyme_bin_46	53390	Siphoviridae	Not-determined	Undetermined
SRR20661018_vRhyme_bin_47	44229	Siphoviridae	Medium-quality	lysogenic
SRR20661018_vRhyme_bin_49	31370	un_Caudovirales	Not-determined	Undetermined
SRR20661018_vRhyme_bin_5	13507	un_Caudovirales	Not-determined	Undetermined	VC_6550
SRR20661018_vRhyme_bin_50	31991	Siphoviridae	Low-quality	Undetermined	VC_6909
SRR20661018_vRhyme_bin_51	25582	Myoviridae	Not-determined	Undetermined
SRR20661018_vRhyme_bin_52	18617	NA	Not-determined	Undetermined
SRR20661018_vRhyme_bin_53	21150	Siphoviridae	Not-determined	Undetermined
SRR20661018_vRhyme_bin_54	17246	Siphoviridae	Not-determined	Undetermined
SRR20661018_vRhyme_bin_58	19149	Siphoviridae	Not-determined	Undetermined
SRR20661018_vRhyme_bin_59	10817	NA	Not-determined	Undetermined
SRR20661018_vRhyme_bin_6	30858	un_Caudovirales	Low-quality	Undetermined
SRR20661018_vRhyme_bin_61	13505	NA	Low-quality	lytic
SRR20661018_vRhyme_bin_8	55186	Siphoviridae	High-quality	Undetermined
SRR20661018_vRhyme_bin_9	19227	un_Caudovirales	Low-quality	lytic
SRR20661019_vRhyme_bin_1	16308	Siphoviridae	Low-quality	Undetermined
SRR20661019_vRhyme_bin_10	25455	Siphoviridae	Low-quality	Undetermined
SRR20661019_vRhyme_bin_12	27188	NA	Not-determined	Undetermined
SRR20661019_vRhyme_bin_13	18997	Myoviridae	Not-determined	Undetermined	VC_6802
SRR20661019_vRhyme_bin_14	53699	Siphoviridae	Not-determined	Undetermined
SRR20661019_vRhyme_bin_15	63994	Siphoviridae	Low-quality	Undetermined	VC_6746
SRR20661019_vRhyme_bin_16	61477	Siphoviridae	Low-quality	Undetermined
SRR20661019_vRhyme_bin_17	22955	Myoviridae	Not-determined	Undetermined	VC_6785
SRR20661019_vRhyme_bin_18	64857	un_Caudovirales	Not-determined	Undetermined
SRR20661019_vRhyme_bin_19	59811	NA	Not-determined	Undetermined
SRR20661019_vRhyme_bin_2	32086	NA	Not-determined	Undetermined	VC_6786
SRR20661019_vRhyme_bin_20	39241	Siphoviridae	Low-quality	Undetermined
SRR20661019_vRhyme_bin_21	14561	un_Caudovirales	Not-determined	Undetermined
SRR20661019_vRhyme_bin_22	10240	NA	Not-determined	Undetermined
SRR20661019_vRhyme_bin_23	10761	NA	Not-determined	Undetermined	VC_6954
SRR20661019_vRhyme_bin_24	33286	un_Caudovirales	Low-quality	Undetermined
SRR20661019_vRhyme_bin_26	10265	NA	Not-determined	Undetermined	VC_6953
SRR20661019_vRhyme_bin_27	21996	NA	Not-determined	lytic	VC_6955
SRR20661019_vRhyme_bin_28	15638	un_Caudovirales	Low-quality	lytic	VC_6956
SRR20661019_vRhyme_bin_29	84360	Siphoviridae	Medium-quality	Undetermined
SRR20661019_vRhyme_bin_30	14414	Myoviridae	Not-determined	Undetermined
SRR20661019_vRhyme_bin_32	11370	NA	Not-determined	Undetermined	VC_5015
SRR20661019_vRhyme_bin_37	27140	un_Caudovirales	Low-quality	lytic
SRR20661019_vRhyme_bin_4	30829	un_Caudovirales	Not-determined	Undetermined
SRR20661019_vRhyme_bin_5	13051	NA	Not-determined	Undetermined	VC_6809
SRR20661019_vRhyme_bin_7	36950	Myoviridae	Not-determined	Undetermined
SRR20661019_vRhyme_bin_8	13063	Myoviridae	Not-determined	Undetermined
SRR20661020_vRhyme_bin_1	110657	Siphoviridae	Medium-quality	lysogenic	VC_6804
SRR20661020_vRhyme_bin_10	40232	Siphoviridae	Not-determined	Undetermined	VC_6805
SRR20661020_vRhyme_bin_11	17227	Myoviridae	Low-quality	lytic
SRR20661020_vRhyme_bin_12	12109	Siphoviridae	Not-determined	Undetermined
SRR20661020_vRhyme_bin_13	34004	un_Caudovirales	Not-determined	Undetermined
SRR20661020_vRhyme_bin_14	29444	un_Caudovirales	Not-determined	Undetermined
SRR20661020_vRhyme_bin_15	26977	NA	Not-determined	Undetermined	VC_6953
SRR20661020_vRhyme_bin_16	19401	NA	Not-determined	Undetermined	VC_6958
SRR20661020_vRhyme_bin_17	20777	Mimiviridae	Not-determined	Undetermined
SRR20661020_vRhyme_bin_18	17274	NA	Not-determined	Undetermined	VC_6637
SRR20661020_vRhyme_bin_2	45141	Myoviridae	Not-determined	Undetermined
SRR20661020_vRhyme_bin_20	29798	Siphoviridae	Low-quality	Undetermined
SRR20661020_vRhyme_bin_21	22696	Myoviridae	Not-determined	Undetermined
SRR20661020_vRhyme_bin_22	17861	NA	Not-determined	Undetermined
SRR20661020_vRhyme_bin_23	15349	NA	Not-determined	Undetermined
SRR20661020_vRhyme_bin_24	14935	Siphoviridae	Not-determined	Undetermined
SRR20661020_vRhyme_bin_25	48242	Siphoviridae	Medium-quality	Undetermined	VC_6959
SRR20661020_vRhyme_bin_29	22106	un_Caudovirales	Low-quality	lytic
SRR20661020_vRhyme_bin_3	30266	Siphoviridae	Low-quality	Undetermined	VC_6956
SRR20661020_vRhyme_bin_30	70175	Siphoviridae	Medium-quality	Undetermined	VC_6921
SRR20661020_vRhyme_bin_37	5110	NA	Not-determined	Undetermined	VC_6802
SRR20661020_vRhyme_bin_4	38871	Siphoviridae	Not-determined	Undetermined
SRR20661020_vRhyme_bin_5	33261	Myoviridae	Not-determined	Undetermined	VC_6809
SRR20661020_vRhyme_bin_6	31307	Siphoviridae	Not-determined	Undetermined	VC_6914
SRR20661020_vRhyme_bin_7	34825	Siphoviridae	Low-quality	lytic
SRR20661020_vRhyme_bin_8	26192	Siphoviridae	Not-determined	Undetermined	VC_6746
SRR20661020_vRhyme_bin_9	23509	Siphoviridae	Not-determined	Undetermined	VC_6785
SRR20661021_vRhyme_bin_1	93832	un_Caudovirales	Not-determined	Undetermined	VC_6644
SRR20661021_vRhyme_bin_10	43243	Siphoviridae	Low-quality	Undetermined
SRR20661021_vRhyme_bin_11	27142	Siphoviridae	Low-quality	Undetermined
SRR20661021_vRhyme_bin_12	22181	NA	Not-determined	Undetermined
SRR20661021_vRhyme_bin_14	12111	NA	Low-quality	Undetermined	VC_6804
SRR20661021_vRhyme_bin_18	18726	Siphoviridae	Not-determined	Undetermined
SRR20661021_vRhyme_bin_19	18031	NA	Low-quality	Undetermined	VC_6785
SRR20661021_vRhyme_bin_2	98667	un_Caudovirales	Low-quality	Undetermined
SRR20661021_vRhyme_bin_20	4763	NA	Low-quality	Undetermined	VC_6802
SRR20661021_vRhyme_bin_23	58269	Myoviridae	Medium-quality	Undetermined	VC_6914
SRR20661021_vRhyme_bin_24	37014	un_Caudovirales	Not-determined	Undetermined
SRR20661021_vRhyme_bin_25	66525	Siphoviridae	Low-quality	lysogenic
SRR20661021_vRhyme_bin_26	64502	Siphoviridae	Not-determined	Undetermined	VC_6637
SRR20661021_vRhyme_bin_29	18401	un_Caudovirales	Not-determined	Undetermined
SRR20661021_vRhyme_bin_3	81055	un_Caudovirales	Not-determined	Undetermined
SRR20661021_vRhyme_bin_30	34721	Myoviridae	Low-quality	Undetermined
SRR20661021_vRhyme_bin_31	16142	un_Caudovirales	Low-quality	lytic	VC_6746
SRR20661021_vRhyme_bin_32	48060	Siphoviridae	Low-quality	Undetermined
SRR20661021_vRhyme_bin_33	29693	Siphoviridae	Not-determined	Undetermined	VC_6956
SRR20661021_vRhyme_bin_34	74132	Siphoviridae	Medium-quality	Undetermined	VC_6955
SRR20661021_vRhyme_bin_35	10719	Siphoviridae	Low-quality	lytic	VC_6959
SRR20661021_vRhyme_bin_36	20985	un_Caudovirales	Low-quality	lytic
SRR20661021_vRhyme_bin_37	25937	Siphoviridae	Low-quality	Undetermined	VC_5795
SRR20661021_vRhyme_bin_38	14224	un_Caudovirales	Low-quality	lytic	VC_6689
SRR20661021_vRhyme_bin_4	81366	Siphoviridae	High-quality	Undetermined	VC_6959
SRR20661021_vRhyme_bin_40	19414	un_Caudovirales	Not-determined	Undetermined	VC_6954
SRR20661021_vRhyme_bin_47	18579	Siphoviridae	Low-quality	Undetermined
SRR20661021_vRhyme_bin_5	20538	Siphoviridae	Not-determined	Undetermined
SRR20661021_vRhyme_bin_6	32116	Siphoviridae	Low-quality	Undetermined
SRR20661021_vRhyme_bin_8	37579	NA	Not-determined	Undetermined
SRR20661021_vRhyme_bin_9	47618	Siphoviridae	Medium-quality	Undetermined
SRR20661022_vRhyme_bin_1	64079	Myoviridae	Low-quality	lysogenic	VC_6638
SRR20661022_vRhyme_bin_2	67451	Siphoviridae	Low-quality	lysogenic	VC_6676
SRR20661022_vRhyme_bin_3	17351	Myoviridae	Low-quality	Undetermined	VC_6960
SRR20661022_vRhyme_bin_4	41394	Siphoviridae	Low-quality	Undetermined	VC_6684
SRR20661022_vRhyme_bin_5	16703	Myoviridae	Not-determined	Undetermined	VC_6662
SRR20661022_vRhyme_bin_6	11552	Myoviridae	Not-determined	Undetermined	VC_6638
SRR20661023_vRhyme_bin_1	66974	Myoviridae	Low-quality	Undetermined	VC_6638
SRR20661023_vRhyme_bin_2	54838	Siphoviridae	Low-quality	Undetermined
SRR20661023_vRhyme_bin_3	22199	un_Caudovirales	Not-determined	Undetermined	VC_6662
SRR20661023_vRhyme_bin_4	22808	Myoviridae	Low-quality	Undetermined	VC_6672
SRR20661024_vRhyme_bin_1	35349	Siphoviridae	Low-quality	Undetermined	VC_6638
SRR20661024_vRhyme_bin_2	74321	Myoviridae	Not-determined	Undetermined
SRR20661024_vRhyme_bin_3	10924	NA	Low-quality	Undetermined	VC_6960
SRR20661024_vRhyme_bin_4	29645	Siphoviridae	Low-quality	lysogenic	VC_6676
SRR20661024_vRhyme_bin_5	18384	Myoviridae	Low-quality	Undetermined	VC_6960
SRR20661024_vRhyme_bin_6	32508	Siphoviridae	Low-quality	lytic	VC_6542
SRR20661025_vRhyme_bin_1	52574	Siphoviridae	Low-quality	Undetermined	VC_6705
SRR20661025_vRhyme_bin_10	56751	Siphoviridae	Not-determined	Undetermined
SRR20661025_vRhyme_bin_11	92271	Myoviridae	Medium-quality	Undetermined
SRR20661025_vRhyme_bin_12	43941	Myoviridae	Medium-quality	Undetermined	VC_6626
SRR20661025_vRhyme_bin_13	36710	Siphoviridae	Low-quality	Undetermined
SRR20661025_vRhyme_bin_14	75088	Myoviridae	Medium-quality	Undetermined
SRR20661025_vRhyme_bin_15	11665	NA	Not-determined	Undetermined	VC_6719
SRR20661025_vRhyme_bin_16	31255	Myoviridae	Low-quality	Undetermined	VC_6530
SRR20661025_vRhyme_bin_17	59379	Siphoviridae	Low-quality	lysogenic
SRR20661025_vRhyme_bin_18	27089	Myoviridae	Low-quality	Undetermined
SRR20661025_vRhyme_bin_2	10086	Siphoviridae	Low-quality	Undetermined	VC_6526
SRR20661025_vRhyme_bin_21	31813	Siphoviridae	Low-quality	Undetermined	VC_6625
SRR20661025_vRhyme_bin_22	35287	Siphoviridae	Low-quality	Undetermined	VC_6721
SRR20661025_vRhyme_bin_23	17395	Siphoviridae	Not-determined	Undetermined
SRR20661025_vRhyme_bin_27	67823	Siphoviridae	Not-determined	Undetermined	VC_6742
SRR20661025_vRhyme_bin_28	37530	NA	Medium-quality	Undetermined	VC_6823
SRR20661025_vRhyme_bin_29	17785	Phycodnaviridae	Not-determined	Undetermined	VC_6811
SRR20661025_vRhyme_bin_3	41988	Siphoviridae	Not-determined	Undetermined	VC_6745
SRR20661025_vRhyme_bin_30	48005	Myoviridae	Low-quality	Undetermined
SRR20661025_vRhyme_bin_31	14265	Siphoviridae	Not-determined	Undetermined
SRR20661025_vRhyme_bin_32	99857	Siphoviridae	High-quality	Undetermined	VC_6346
SRR20661025_vRhyme_bin_33	26834	Siphoviridae	Not-determined	Undetermined
SRR20661025_vRhyme_bin_34	45260	Siphoviridae	Low-quality	Undetermined
SRR20661025_vRhyme_bin_36	19277	Siphoviridae	Low-quality	Undetermined
SRR20661025_vRhyme_bin_38	18495	Myoviridae	Not-determined	Undetermined
SRR20661025_vRhyme_bin_39	14662	Siphoviridae	Low-quality	Undetermined	VC_6480
SRR20661025_vRhyme_bin_4	56993	Siphoviridae	Not-determined	Undetermined
SRR20661025_vRhyme_bin_40	19609	Myoviridae	Low-quality	Undetermined	VC_6898
SRR20661025_vRhyme_bin_41	56984	Siphoviridae	Medium-quality	Undetermined	VC_6506
SRR20661025_vRhyme_bin_42	27909	Siphoviridae	Low-quality	lysogenic	VC_6927
SRR20661025_vRhyme_bin_43	10628	Siphoviridae	Not-determined	Undetermined	VC_6897
SRR20661025_vRhyme_bin_44	11292	Siphoviridae	Not-determined	Undetermined
SRR20661025_vRhyme_bin_45	26755	Siphoviridae	Low-quality	Undetermined
SRR20661025_vRhyme_bin_46	23601	Siphoviridae	Low-quality	Undetermined
SRR20661025_vRhyme_bin_47	16589	NA	Low-quality	Undetermined
SRR20661025_vRhyme_bin_49	18353	NA	Not-determined	Undetermined	VC_6712
SRR20661025_vRhyme_bin_5	41994	un_Caudovirales	Medium-quality	Undetermined
SRR20661025_vRhyme_bin_53	25299	Siphoviridae	Low-quality	Undetermined
SRR20661025_vRhyme_bin_54	18774	NA	Not-determined	Undetermined
SRR20661025_vRhyme_bin_55	13285	Siphoviridae	Not-determined	Undetermined	VC_6762
SRR20661025_vRhyme_bin_56	14539	NA	Not-determined	Undetermined	VC_3703
SRR20661025_vRhyme_bin_57	190855	Siphoviridae	High-quality	Undetermined
SRR20661025_vRhyme_bin_6	17491	Siphoviridae	Not-determined	lytic
SRR20661025_vRhyme_bin_61	11002	Myoviridae	Not-determined	Undetermined	VC_6882
SRR20661025_vRhyme_bin_7	14669	NA	Not-determined	Undetermined
SRR20661025_vRhyme_bin_8	26249	Siphoviridae	Low-quality	lysogenic	VC_6535
SRR20661025_vRhyme_bin_9	48417	Siphoviridae	Medium-quality	Undetermined
SRR20661026_vRhyme_bin_1	28378	NA	Not-determined	Undetermined
SRR20661026_vRhyme_bin_10	28151	Siphoviridae	Low-quality	Undetermined	VC_6768
SRR20661026_vRhyme_bin_14	30473	un_Caudovirales	Low-quality	Undetermined
SRR20661026_vRhyme_bin_15	13789	Siphoviridae	Not-determined	Undetermined	VC_1628
SRR20661026_vRhyme_bin_16	31035	Siphoviridae	Medium-quality	lytic
SRR20661026_vRhyme_bin_18	29547	Myoviridae	Not-determined	Undetermined
SRR20661026_vRhyme_bin_19	29791	Siphoviridae	Not-determined	Undetermined
SRR20661026_vRhyme_bin_2	100636	Siphoviridae	High-quality	Undetermined	VC_6909
SRR20661026_vRhyme_bin_20	18910	Myoviridae	Low-quality	Undetermined
SRR20661026_vRhyme_bin_21	15733	NA	Low-quality	Undetermined
SRR20661026_vRhyme_bin_23	15907	Siphoviridae	Not-determined	Undetermined	VC_6550
SRR20661026_vRhyme_bin_24	11705	Siphoviridae	Low-quality	Undetermined
SRR20661026_vRhyme_bin_3	42683	Siphoviridae	Low-quality	Undetermined	VC_6723
SRR20661026_vRhyme_bin_30	23480	Siphoviridae	Not-determined	Undetermined
SRR20661026_vRhyme_bin_4	18230	Podoviridae	Low-quality	Undetermined
SRR20661026_vRhyme_bin_5	59824	un_Caudovirales	Not-determined	Undetermined
SRR20661026_vRhyme_bin_7	27683	Myoviridae	Not-determined	Undetermined
SRR20661026_vRhyme_bin_8	64431	Siphoviridae	Low-quality	Undetermined
SRR20661026_vRhyme_bin_9	66776	Siphoviridae	Medium-quality	Undetermined
SRR20661027_vRhyme_bin_1	39760	Siphoviridae	Low-quality	Undetermined
SRR20661027_vRhyme_bin_12	69134	un_Caudovirales	Medium-quality	Undetermined
SRR20661027_vRhyme_bin_15	36124	Marseilleviridae	Low-quality	Undetermined
SRR20661027_vRhyme_bin_16	17167	Myoviridae	Not-determined	Undetermined
SRR20661027_vRhyme_bin_17	18874	Myoviridae	Not-determined	Undetermined
SRR20661027_vRhyme_bin_18	10174	Myoviridae	Not-determined	Undetermined
SRR20661027_vRhyme_bin_19	37800	Siphoviridae	Low-quality	Undetermined
SRR20661027_vRhyme_bin_2	12038	NA	Not-determined	Undetermined
SRR20661027_vRhyme_bin_20	96143	Siphoviridae	High-quality	lytic
SRR20661027_vRhyme_bin_21	10087	NA	Not-determined	Undetermined
SRR20661027_vRhyme_bin_22	16005	Siphoviridae	Not-determined	Undetermined
SRR20661027_vRhyme_bin_23	10385	NA	Not-determined	Undetermined	VC_6823
SRR20661027_vRhyme_bin_24	54466	Siphoviridae	Low-quality	Undetermined	VC_1628
SRR20661027_vRhyme_bin_25	23119	Siphoviridae	Low-quality	lytic	VC_1628
SRR20661027_vRhyme_bin_26	17890	Siphoviridae	Low-quality	Undetermined
SRR20661027_vRhyme_bin_28	10168	NA	Not-determined	Undetermined
SRR20661027_vRhyme_bin_29	10746	Siphoviridae	Low-quality	lytic	VC_6550
SRR20661027_vRhyme_bin_3	41870	Siphoviridae	Low-quality	Undetermined
SRR20661027_vRhyme_bin_5	12523	Myoviridae	Not-determined	Undetermined	VC_6680
SRR20661027_vRhyme_bin_6	34646	Siphoviridae	Low-quality	Undetermined	VC_6660
SRR20661027_vRhyme_bin_7	10493	Siphoviridae	Not-determined	Undetermined	VC_6949
SRR20661027_vRhyme_bin_8	31886	un_Caudovirales	Not-determined	Undetermined	VC_6828
SRR20661027_vRhyme_bin_9	16727	NA	Not-determined	Undetermined	VC_6902
SRR20661028_vRhyme_bin_1	44843	Myoviridae	Not-determined	Undetermined
SRR20661028_vRhyme_bin_10	20659	Siphoviridae	Not-determined	Undetermined
SRR20661028_vRhyme_bin_11	13922	Siphoviridae	Not-determined	Undetermined
SRR20661028_vRhyme_bin_12	19856	NA	Not-determined	Undetermined	VC_6949
SRR20661028_vRhyme_bin_13	65342	Siphoviridae	High-quality	lysogenic
SRR20661028_vRhyme_bin_14	11770	NA	Not-determined	Undetermined
SRR20661028_vRhyme_bin_17	16437	NA	Not-determined	Undetermined
SRR20661028_vRhyme_bin_18	15125	un_Caudovirales	Not-determined	Undetermined
SRR20661028_vRhyme_bin_19	38448	Myoviridae	Not-determined	Undetermined
SRR20661028_vRhyme_bin_2	76128	Siphoviridae	Low-quality	Undetermined
SRR20661028_vRhyme_bin_23	76198	Siphoviridae	Low-quality	Undetermined
SRR20661028_vRhyme_bin_24	10478	NA	Not-determined	Undetermined
SRR20661028_vRhyme_bin_29	12451	NA	Not-determined	Undetermined
SRR20661028_vRhyme_bin_3	25520	Myoviridae	Not-determined	Undetermined	VC_6723
SRR20661028_vRhyme_bin_30	35816	Siphoviridae	Medium-quality	lytic	VC_6965
SRR20661028_vRhyme_bin_31	17096	Siphoviridae	Not-determined	Undetermined	VC_6700
SRR20661028_vRhyme_bin_38	10590	NA	Not-determined	Undetermined
SRR20661028_vRhyme_bin_4	78333	un_Caudovirales	Medium-quality	Undetermined	VC_6963
SRR20661028_vRhyme_bin_41	18853	Siphoviridae	Low-quality	lytic	VC_1628
SRR20661028_vRhyme_bin_42	21614	Siphoviridae	Low-quality	lytic	VC_1628
SRR20661028_vRhyme_bin_43	23940	Siphoviridae	Low-quality	lytic	VC_6812
SRR20661028_vRhyme_bin_5	23220	Podoviridae	Low-quality	Undetermined
SRR20661028_vRhyme_bin_6	17100	NA	Not-determined	Undetermined	VC_6710
SRR20661028_vRhyme_bin_7	43387	Siphoviridae	Low-quality	Undetermined
SRR20661028_vRhyme_bin_8	85089	Siphoviridae	Medium-quality	lytic
SRR20661028_vRhyme_bin_9	16444	un_Caudovirales	Not-determined	Undetermined
SRR20661029_vRhyme_bin_1	20733	Phycodnaviridae	Not-determined	Undetermined
SRR20661029_vRhyme_bin_10	35947	Myoviridae	Low-quality	Undetermined
SRR20661029_vRhyme_bin_11	65705	Siphoviridae	Low-quality	Undetermined	VC_6932
SRR20661029_vRhyme_bin_12	26163	un_Caudovirales	Low-quality	Undetermined
SRR20661029_vRhyme_bin_13	46871	Myoviridae	Medium-quality	Undetermined	VC_6966
SRR20661029_vRhyme_bin_14	14044	NA	Not-determined	Undetermined	VC_6856
SRR20661029_vRhyme_bin_16	47746	Myoviridae	Not-determined	Undetermined
SRR20661029_vRhyme_bin_17	95220	Siphoviridae	Medium-quality	Undetermined	VC_6654
SRR20661029_vRhyme_bin_18	12537	Siphoviridae	Not-determined	Undetermined
SRR20661029_vRhyme_bin_19	21547	Siphoviridae	Not-determined	Undetermined
SRR20661029_vRhyme_bin_2	23274	Myoviridae	Not-determined	Undetermined	VC_6891
SRR20661029_vRhyme_bin_20	31222	Siphoviridae	Low-quality	Undetermined
SRR20661029_vRhyme_bin_21	21529	un_Caudovirales	Low-quality	Undetermined
SRR20661029_vRhyme_bin_22	57504	un_Caudovirales	Medium-quality	Undetermined
SRR20661029_vRhyme_bin_23	83807	Myoviridae	Medium-quality	Undetermined
SRR20661029_vRhyme_bin_24	26078	Myoviridae	Low-quality	Undetermined
SRR20661029_vRhyme_bin_26	15601	Myoviridae	Not-determined	Undetermined
SRR20661029_vRhyme_bin_27	26360	Siphoviridae	Low-quality	Undetermined
SRR20661029_vRhyme_bin_28	72634	Myoviridae	Low-quality	Undetermined
SRR20661029_vRhyme_bin_29	27618	un_Caudovirales	Not-determined	Undetermined
SRR20661029_vRhyme_bin_3	33550	Siphoviridae	Not-determined	Undetermined	VC_3703
SRR20661029_vRhyme_bin_30	195255	Siphoviridae	Low-quality	Undetermined
SRR20661029_vRhyme_bin_31	21108	NA	Not-determined	Undetermined
SRR20661029_vRhyme_bin_32	12025	NA	Not-determined	Undetermined
SRR20661029_vRhyme_bin_33	61935	Siphoviridae	Low-quality	lysogenic
SRR20661029_vRhyme_bin_34	46055	Siphoviridae	Low-quality	Undetermined
SRR20661029_vRhyme_bin_35	30180	Siphoviridae	Not-determined	Undetermined
SRR20661029_vRhyme_bin_36	17028	NA	Low-quality	Undetermined	VC_396
SRR20661029_vRhyme_bin_37	30671	Myoviridae	Low-quality	Undetermined	VC_6001
SRR20661029_vRhyme_bin_38	62761	Siphoviridae	Medium-quality	lytic
SRR20661029_vRhyme_bin_39	62960	Siphoviridae	Low-quality	Undetermined
SRR20661029_vRhyme_bin_4	18315	un_Caudovirales	Low-quality	Undetermined	VC_6724
SRR20661029_vRhyme_bin_40	11981	Myoviridae	Low-quality	Undetermined
SRR20661029_vRhyme_bin_41	35902	Siphoviridae	Medium-quality	Undetermined
SRR20661029_vRhyme_bin_42	26701	Myoviridae	Low-quality	Undetermined
SRR20661029_vRhyme_bin_43	16776	un_Caudovirales	Not-determined	Undetermined
SRR20661029_vRhyme_bin_44	22351	Siphoviridae	Not-determined	Undetermined
SRR20661029_vRhyme_bin_46	18770	NA	Not-determined	Undetermined
SRR20661029_vRhyme_bin_47	18317	Siphoviridae	Not-determined	Undetermined
SRR20661029_vRhyme_bin_48	23902	un_Caudovirales	Low-quality	Undetermined
SRR20661029_vRhyme_bin_49	24187	Myoviridae	Low-quality	Undetermined	VC_6681
SRR20661029_vRhyme_bin_5	16326	Siphoviridae	Not-determined	Undetermined
SRR20661029_vRhyme_bin_50	15901	un_Caudovirales	Not-determined	Undetermined
SRR20661029_vRhyme_bin_51	31332	Siphoviridae	Medium-quality	lysogenic
SRR20661029_vRhyme_bin_52	11474	Podoviridae	Not-determined	Undetermined
SRR20661029_vRhyme_bin_53	15206	Siphoviridae	Not-determined	Undetermined
SRR20661029_vRhyme_bin_54	18650	un_Caudovirales	Low-quality	Undetermined
SRR20661029_vRhyme_bin_55	58946	Siphoviridae	Medium-quality	Undetermined
SRR20661029_vRhyme_bin_56	10077	NA	Low-quality	lytic
SRR20661029_vRhyme_bin_59	42242	Siphoviridae	Medium-quality	lytic
SRR20661029_vRhyme_bin_60	15190	NA	Low-quality	Undetermined
SRR20661029_vRhyme_bin_63	46140	Siphoviridae	Low-quality	Undetermined	VC_6336
SRR20661029_vRhyme_bin_64	31463	Siphoviridae	Low-quality	Undetermined
SRR20661029_vRhyme_bin_67	27302	un_Caudovirales	Low-quality	Undetermined
SRR20661029_vRhyme_bin_68	25966	un_Caudovirales	Low-quality	Undetermined
SRR20661029_vRhyme_bin_69	12535	Siphoviridae	Low-quality	lytic	VC_6640
SRR20661029_vRhyme_bin_7	102700	Myoviridae	Low-quality	Undetermined
SRR20661029_vRhyme_bin_71	29825	Siphoviridae	Low-quality	Undetermined
SRR20661029_vRhyme_bin_73	50756	Siphoviridae	Low-quality	lysogenic	VC_6692
SRR20661029_vRhyme_bin_74	18267	Myoviridae	Low-quality	Undetermined
SRR20661029_vRhyme_bin_75	14386	Podoviridae	Low-quality	Undetermined	VC_6762
SRR20661029_vRhyme_bin_76	32765	un_Caudovirales	Not-determined	Undetermined	VC_6336
SRR20661029_vRhyme_bin_77	36801	Siphoviridae	Low-quality	Undetermined	VC_6639
SRR20661029_vRhyme_bin_78	21588	un_Caudovirales	Not-determined	Undetermined
SRR20661029_vRhyme_bin_79	11516	NA	Low-quality	Undetermined
SRR20661029_vRhyme_bin_8	20408	NA	Not-determined	Undetermined	VC_6865
SRR20661029_vRhyme_bin_80	14752	Myoviridae	Not-determined	Undetermined	VC_6838
SRR20661029_vRhyme_bin_81	18972	Siphoviridae	Not-determined	Undetermined
SRR20661029_vRhyme_bin_82	22085	NA	Low-quality	Undetermined
SRR20661029_vRhyme_bin_83	17773	un_Caudovirales	Low-quality	lysogenic
SRR20661029_vRhyme_bin_88	12248	Myoviridae	Not-determined	lytic	VC_6972
SRR20661029_vRhyme_bin_89	10780	Siphoviridae	Low-quality	lytic	VC_6672
SRR20661029_vRhyme_bin_9	73412	Siphoviridae	Low-quality	Undetermined
SRR20661029_vRhyme_bin_90	10583	Siphoviridae	Low-quality	lytic
SRR20661029_vRhyme_bin_91	10721	Myoviridae	Not-determined	Undetermined	VC_6963
SRR20661029_vRhyme_bin_92	13266	Siphoviridae	Low-quality	lytic
SRR20661029_vRhyme_bin_93	16716	un_Caudovirales	Not-determined	Undetermined	VC_6583
SRR20661030_vRhyme_bin_1	21138	Siphoviridae	Not-determined	Undetermined	VC_6890
SRR20661030_vRhyme_bin_10	172158	Myoviridae	Medium-quality	Undetermined
SRR20661030_vRhyme_bin_11	57036	Myoviridae	Low-quality	Undetermined
SRR20661030_vRhyme_bin_12	105689	Siphoviridae	Low-quality	Undetermined	VC_6231
SRR20661030_vRhyme_bin_13	35555	Myoviridae	Not-determined	Undetermined	VC_6533
SRR20661030_vRhyme_bin_14	14751	Myoviridae	Not-determined	Undetermined	VC_6681
SRR20661030_vRhyme_bin_15	45005	un_Caudovirales	Low-quality	Undetermined	VC_6644
SRR20661030_vRhyme_bin_16	75645	un_Caudovirales	Low-quality	Undetermined
SRR20661030_vRhyme_bin_17	31245	Myoviridae	Not-determined	Undetermined
SRR20661030_vRhyme_bin_18	10176	Siphoviridae	Not-determined	Undetermined
SRR20661030_vRhyme_bin_19	13985	Siphoviridae	Not-determined	Undetermined
SRR20661030_vRhyme_bin_2	35573	Siphoviridae	Low-quality	Undetermined
SRR20661030_vRhyme_bin_21	33843	Siphoviridae	Not-determined	Undetermined	VC_6610
SRR20661030_vRhyme_bin_22	14886	NA	Not-determined	Undetermined
SRR20661030_vRhyme_bin_23	18073	un_Caudovirales	Not-determined	Undetermined
SRR20661030_vRhyme_bin_24	11034	NA	Not-determined	Undetermined
SRR20661030_vRhyme_bin_25	29974	un_Caudovirales	Not-determined	Undetermined	VC_6908
SRR20661030_vRhyme_bin_27	51361	Myoviridae	Low-quality	Undetermined
SRR20661030_vRhyme_bin_28	24768	un_Caudovirales	Low-quality	Undetermined	VC_6336
SRR20661030_vRhyme_bin_3	82039	Siphoviridae	Low-quality	lytic	VC_6667
SRR20661030_vRhyme_bin_30	15408	NA	Not-determined	Undetermined	VC_6638
SRR20661030_vRhyme_bin_31	148038	un_Caudovirales	Low-quality	Undetermined
SRR20661030_vRhyme_bin_32	45982	Siphoviridae	Not-determined	Undetermined	VC_6001
SRR20661030_vRhyme_bin_34	39575	Siphoviridae	Low-quality	lytic	VC_6724
SRR20661030_vRhyme_bin_35	66585	un_Caudovirales	High-quality	Undetermined
SRR20661030_vRhyme_bin_37	15739	NA	Not-determined	Undetermined
SRR20661030_vRhyme_bin_39	68561	Siphoviridae	Low-quality	Undetermined
SRR20661030_vRhyme_bin_4	34470	un_Caudovirales	Low-quality	Undetermined
SRR20661030_vRhyme_bin_40	26667	un_Caudovirales	Low-quality	Undetermined
SRR20661030_vRhyme_bin_41	60836	un_Caudovirales	Medium-quality	Undetermined	VC_6734
SRR20661030_vRhyme_bin_42	27965	un_Caudovirales	Not-determined	Undetermined
SRR20661030_vRhyme_bin_44	45904	un_Caudovirales	Low-quality	Undetermined	VC_3703
SRR20661030_vRhyme_bin_45	59452	un_Caudovirales	Low-quality	Undetermined
SRR20661030_vRhyme_bin_46	42369	Myoviridae	Low-quality	Undetermined
SRR20661030_vRhyme_bin_47	91605	un_Caudovirales	Medium-quality	Undetermined	VC_6679
SRR20661030_vRhyme_bin_48	39703	Myoviridae	Low-quality	Undetermined	VC_6969
SRR20661030_vRhyme_bin_49	66152	Siphoviridae	Medium-quality	Undetermined	VC_6643
SRR20661030_vRhyme_bin_5	53380	Siphoviridae	Low-quality	Undetermined	VC_6970
SRR20661030_vRhyme_bin_50	32906	Myoviridae	Not-determined	Undetermined
SRR20661030_vRhyme_bin_51	14286	un_Caudovirales	Not-determined	Undetermined
SRR20661030_vRhyme_bin_52	14906	Phycodnaviridae	Low-quality	lytic	VC_6543
SRR20661030_vRhyme_bin_53	10417	Myoviridae	Not-determined	Undetermined
SRR20661030_vRhyme_bin_55	29922	NA	Not-determined	Undetermined
SRR20661030_vRhyme_bin_56	20045	Siphoviridae	Low-quality	Undetermined
SRR20661030_vRhyme_bin_58	24608	Myoviridae	Low-quality	Undetermined	VC_6880
SRR20661030_vRhyme_bin_59	39177	Myoviridae	Medium-quality	Undetermined	VC_6705
SRR20661030_vRhyme_bin_6	46880	Siphoviridae	Low-quality	lysogenic
SRR20661030_vRhyme_bin_62	16135	NA	Low-quality	Undetermined	VC_6721
SRR20661030_vRhyme_bin_63	12795	Siphoviridae	Low-quality	Undetermined
SRR20661030_vRhyme_bin_64	27827	Siphoviridae	Low-quality	Undetermined
SRR20661030_vRhyme_bin_66	24173	Siphoviridae	Low-quality	Undetermined
SRR20661030_vRhyme_bin_67	13777	NA	Not-determined	Undetermined
SRR20661030_vRhyme_bin_7	20117	un_Caudovirales	Not-determined	Undetermined	VC_6665
SRR20661030_vRhyme_bin_70	53690	Siphoviridae	Low-quality	Undetermined
SRR20661030_vRhyme_bin_71	21734	Siphoviridae	Not-determined	Undetermined
SRR20661030_vRhyme_bin_74	15964	NA	Not-determined	Undetermined
SRR20661030_vRhyme_bin_76	15476	un_Caudovirales	Not-determined	Undetermined
SRR20661030_vRhyme_bin_8	21594	Siphoviridae	Not-determined	Undetermined	VC_6873
SRR20661030_vRhyme_bin_83	11776	NA	Not-determined	Undetermined
SRR20661030_vRhyme_bin_84	13924	Myoviridae	Not-determined	Undetermined	VC_6965
SRR20661030_vRhyme_bin_86	10273	Siphoviridae	Not-determined	Undetermined	VC_6963
SRR20661030_vRhyme_bin_87	28341	Siphoviridae	Low-quality	lytic	VC_6912
SRR20661030_vRhyme_bin_88	13348	NA	Not-determined	Undetermined
SRR20661030_vRhyme_bin_9	23349	Siphoviridae	Low-quality	lysogenic
SRR20661030_vRhyme_bin_93	12580	NA	Not-determined	Undetermined
SRR20661031_vRhyme_bin_1	33164	NA	Low-quality	Undetermined	VC_6680
SRR20661031_vRhyme_bin_10	26181	un_Caudovirales	Low-quality	Undetermined
SRR20661031_vRhyme_bin_11	47329	Siphoviridae	Low-quality	Undetermined	VC_6706
SRR20661031_vRhyme_bin_12	38213	Siphoviridae	Low-quality	Undetermined
SRR20661031_vRhyme_bin_13	22882	un_Caudovirales	Not-determined	Undetermined
SRR20661031_vRhyme_bin_14	107245	Siphoviridae	High-quality	Undetermined
SRR20661031_vRhyme_bin_17	97929	Siphoviridae	Medium-quality	Undetermined
SRR20661031_vRhyme_bin_18	51560	Myoviridae	Low-quality	Undetermined
SRR20661031_vRhyme_bin_19	15752	Myoviridae	Not-determined	Undetermined
SRR20661031_vRhyme_bin_2	61617	un_Caudovirales	High-quality	Undetermined	VC_6533
SRR20661031_vRhyme_bin_20	23134	Myoviridae	Not-determined	Undetermined	VC_6001
SRR20661031_vRhyme_bin_21	103883	un_Caudovirales	Low-quality	lysogenic
SRR20661031_vRhyme_bin_22	41167	Siphoviridae	Not-determined	Undetermined
SRR20661031_vRhyme_bin_24	24851	Siphoviridae	Low-quality	Undetermined	VC_6890
SRR20661031_vRhyme_bin_26	74951	Myoviridae	Low-quality	Undetermined	VC_6908
SRR20661031_vRhyme_bin_27	32674	Myoviridae	Not-determined	Undetermined
SRR20661031_vRhyme_bin_29	59153	Siphoviridae	Medium-quality	Undetermined	VC_6695
SRR20661031_vRhyme_bin_3	11376	Siphoviridae	Not-determined	Undetermined
SRR20661031_vRhyme_bin_34	22362	Siphoviridae	Low-quality	Undetermined
SRR20661031_vRhyme_bin_35	12353	NA	Not-determined	Undetermined	VC_6672
SRR20661031_vRhyme_bin_36	32167	Myoviridae	Not-determined	Undetermined	VC_6828
SRR20661031_vRhyme_bin_37	13307	NA	Not-determined	Undetermined
SRR20661031_vRhyme_bin_38	12474	NA	Low-quality	Undetermined	VC_6638
SRR20661031_vRhyme_bin_4	87965	Siphoviridae	High-quality	lytic	VC_6336
SRR20661031_vRhyme_bin_40	17156	Siphoviridae	Not-determined	Undetermined	VC_6681
SRR20661031_vRhyme_bin_41	36352	Siphoviridae	Not-determined	Undetermined	VC_6891
SRR20661031_vRhyme_bin_43	14691	Siphoviridae	Low-quality	lytic	VC_6823
SRR20661031_vRhyme_bin_44	25273	Siphoviridae	Not-determined	Undetermined	VC_6667
SRR20661031_vRhyme_bin_45	20274	NA	Not-determined	Undetermined	VC_6644
SRR20661031_vRhyme_bin_46	22441	Myoviridae	Not-determined	Undetermined	VC_6972
SRR20661031_vRhyme_bin_47	12922	Siphoviridae	Low-quality	lytic
SRR20661031_vRhyme_bin_5	71455	Myoviridae	Low-quality	Undetermined	VC_6610
SRR20661031_vRhyme_bin_50	10704	NA	Not-determined	Undetermined	VC_6811
SRR20661031_vRhyme_bin_51	27860	Siphoviridae	Low-quality	Undetermined	VC_6721
SRR20661031_vRhyme_bin_52	32821	Siphoviridae	Not-determined	Undetermined
SRR20661031_vRhyme_bin_53	16005	un_Caudovirales	Not-determined	Undetermined
SRR20661031_vRhyme_bin_54	10383	un_Caudovirales	Not-determined	Undetermined
SRR20661031_vRhyme_bin_55	10937	NA	Not-determined	Undetermined	VC_6950
SRR20661031_vRhyme_bin_56	17715	un_Caudovirales	Low-quality	lytic
SRR20661031_vRhyme_bin_57	28163	Myoviridae	Not-determined	Undetermined
SRR20661031_vRhyme_bin_59	32984	un_Caudovirales	Low-quality	Undetermined
SRR20661031_vRhyme_bin_6	45286	Phycodnaviridae	Not-determined	Undetermined	VC_6970
SRR20661031_vRhyme_bin_60	31649	Myoviridae	Not-determined	Undetermined
SRR20661031_vRhyme_bin_61	19613	NA	Not-determined	Undetermined
SRR20661031_vRhyme_bin_62	20486	Siphoviridae	Low-quality	Undetermined
SRR20661031_vRhyme_bin_63	15934	Siphoviridae	Low-quality	Undetermined
SRR20661031_vRhyme_bin_64	11277	Phycodnaviridae	Not-determined	lytic
SRR20661031_vRhyme_bin_66	13016	NA	Not-determined	Undetermined
SRR20661031_vRhyme_bin_68	10939	NA	Low-quality	Undetermined
SRR20661031_vRhyme_bin_69	27825	Myoviridae	Low-quality	Undetermined	VC_6856
SRR20661031_vRhyme_bin_7	12507	NA	Not-determined	Undetermined
SRR20661031_vRhyme_bin_70	12724	NA	Not-determined	Undetermined
SRR20661031_vRhyme_bin_75	45301	Siphoviridae	Low-quality	Undetermined
SRR20661031_vRhyme_bin_76	21449	Myoviridae	Low-quality	Undetermined	VC_4100
SRR20661031_vRhyme_bin_77	36530	un_Caudovirales	Low-quality	Undetermined
SRR20661031_vRhyme_bin_8	15838	Myoviridae	Low-quality	Undetermined
SRR20661031_vRhyme_bin_80	15195	Siphoviridae	Low-quality	lytic
SRR20661031_vRhyme_bin_83	11715	un_Caudovirales	Not-determined	lysogenic
SRR20661031_vRhyme_bin_85	40248	Siphoviridae	Not-determined	Undetermined
SRR20661031_vRhyme_bin_86	10612	NA	Not-determined	Undetermined
SRR20661031_vRhyme_bin_87	29443	NA	Low-quality	Undetermined	VC_6879
SRR20661031_vRhyme_bin_88	11444	Siphoviridae	Low-quality	Undetermined	VC_6857
SRR20661031_vRhyme_bin_9	37326	un_Caudovirales	Low-quality	Undetermined
SRR20661031_vRhyme_bin_92	13201	Myoviridae	Low-quality	lytic	VC_6965
SRR20661031_vRhyme_bin_93	11580	Siphoviridae	Not-determined	Undetermined	VC_6963
SRR20661031_vRhyme_bin_96	19081	Siphoviridae	Low-quality	lytic	VC_6963
SRR20661031_vRhyme_bin_97	18332	un_Caudovirales	Low-quality	lytic
SRR20661032_vRhyme_bin_1	69807	un_Caudovirales	Not-determined	Undetermined
SRR20661032_vRhyme_bin_10	34462	Siphoviridae	Not-determined	Undetermined	VC_6916
SRR20661032_vRhyme_bin_11	47671	Myoviridae	Not-determined	Undetermined	VC_6935
SRR20661032_vRhyme_bin_13	42476	Siphoviridae	High-quality	Undetermined
SRR20661032_vRhyme_bin_14	47478	Siphoviridae	Not-determined	Undetermined	VC_6789
SRR20661032_vRhyme_bin_15	39768	NA	Not-determined	Undetermined	VC_6771
SRR20661032_vRhyme_bin_16	22088	Phycodnaviridae	Not-determined	Undetermined
SRR20661032_vRhyme_bin_17	14306	NA	Not-determined	Undetermined
SRR20661032_vRhyme_bin_18	39154	Myoviridae	Low-quality	Undetermined
SRR20661032_vRhyme_bin_2	24064	NA	Not-determined	Undetermined
SRR20661032_vRhyme_bin_22	17447	Siphoviridae	Not-determined	Undetermined
SRR20661032_vRhyme_bin_23	14514	NA	Not-determined	Undetermined
SRR20661032_vRhyme_bin_25	20147	Myoviridae	Not-determined	Undetermined
SRR20661032_vRhyme_bin_3	56936	Myoviridae	Not-determined	Undetermined
SRR20661032_vRhyme_bin_31	11588	Siphoviridae	Not-determined	Undetermined
SRR20661032_vRhyme_bin_36	10748	NA	Low-quality	lytic
SRR20661032_vRhyme_bin_37	13120	Nyamiviridae	Not-determined	Undetermined
SRR20661032_vRhyme_bin_4	16981	Myoviridae	Not-determined	Undetermined
SRR20661032_vRhyme_bin_6	46400	Myoviridae	Low-quality	Undetermined	VC_6753
SRR20661032_vRhyme_bin_7	132079	Siphoviridae	High-quality	Undetermined
SRR20661032_vRhyme_bin_8	60341	Myoviridae	Not-determined	Undetermined	VC_6773
SRR20661032_vRhyme_bin_9	96510	un_Caudovirales	Medium-quality	Undetermined	VC_6773
SRR20661033_vRhyme_bin_1	90000	Myoviridae	High-quality	Undetermined	VC_5333
SRR20661033_vRhyme_bin_10	15745	Siphoviridae	Low-quality	lytic
SRR20661033_vRhyme_bin_12	74649	Myoviridae	High-quality	Undetermined
SRR20661033_vRhyme_bin_13	62294	Myoviridae	Not-determined	Undetermined
SRR20661033_vRhyme_bin_14	14066	un_Caudovirales	Not-determined	Undetermined	VC_6783
SRR20661033_vRhyme_bin_15	13105	Siphoviridae	Not-determined	Undetermined	VC_6976
SRR20661033_vRhyme_bin_16	30850	Myoviridae	Not-determined	Undetermined
SRR20661033_vRhyme_bin_17	35647	Myoviridae	Not-determined	Undetermined	VC_5333
SRR20661033_vRhyme_bin_18	25362	Siphoviridae	Low-quality	lytic
SRR20661033_vRhyme_bin_2	108061	Siphoviridae	High-quality	Undetermined
SRR20661033_vRhyme_bin_20	45377	un_Caudovirales	Low-quality	Undetermined
SRR20661033_vRhyme_bin_21	42971	Siphoviridae	Not-determined	Undetermined
SRR20661033_vRhyme_bin_22	25369	Siphoviridae	Low-quality	Undetermined
SRR20661033_vRhyme_bin_23	13510	NA	Not-determined	Undetermined
SRR20661033_vRhyme_bin_24	10842	NA	Not-determined	Undetermined
SRR20661033_vRhyme_bin_25	12589	NA	Not-determined	Undetermined	VC_6977
SRR20661033_vRhyme_bin_26	32285	un_Caudovirales	Not-determined	Undetermined
SRR20661033_vRhyme_bin_27	13326	NA	Not-determined	Undetermined
SRR20661033_vRhyme_bin_28	16568	NA	Not-determined	Undetermined	VC_6774
SRR20661033_vRhyme_bin_3	69078	Siphoviridae	Medium-quality	Undetermined	VC_6660
SRR20661033_vRhyme_bin_31	10261	Siphoviridae	Not-determined	Undetermined
SRR20661033_vRhyme_bin_32	19439	un_Caudovirales	Low-quality	lytic
SRR20661033_vRhyme_bin_33	14362	NA	Low-quality	Undetermined	VC_6945
SRR20661033_vRhyme_bin_38	10684	un_Caudovirales	Low-quality	Undetermined
SRR20661033_vRhyme_bin_4	37365	Myoviridae	Not-determined	Undetermined
SRR20661033_vRhyme_bin_41	17319	Siphoviridae	Low-quality	lytic	VC_6978
SRR20661033_vRhyme_bin_42	76850	Myoviridae	Medium-quality	lytic	VC_6935
SRR20661033_vRhyme_bin_5	63688	Siphoviridae	Medium-quality	Undetermined	VC_6773
SRR20661033_vRhyme_bin_6	45350	Myoviridae	Low-quality	Undetermined	VC_6622
SRR20661033_vRhyme_bin_8	48229	Siphoviridae	Low-quality	Undetermined	VC_6789
SRR20661033_vRhyme_bin_9	28855	NA	Not-determined	Undetermined
SRR20661034_vRhyme_bin_1	99045	Siphoviridae	Not-determined	Undetermined	VC_6977
SRR20661034_vRhyme_bin_10	35744	Phycodnaviridae	Not-determined	Undetermined	VC_6935
SRR20661034_vRhyme_bin_11	19128	un_Caudovirales	Not-determined	Undetermined
SRR20661034_vRhyme_bin_12	110466	Siphoviridae	Not-determined	Undetermined
SRR20661034_vRhyme_bin_13	28911	Siphoviridae	Not-determined	Undetermined
SRR20661034_vRhyme_bin_14	16256	NA	Not-determined	Undetermined
SRR20661034_vRhyme_bin_16	30117	Siphoviridae	Not-determined	Undetermined	VC_6945
SRR20661034_vRhyme_bin_17	33801	un_Caudovirales	Low-quality	Undetermined
SRR20661034_vRhyme_bin_19	34362	Siphoviridae	Not-determined	Undetermined	VC_6753
SRR20661034_vRhyme_bin_2	50781	Siphoviridae	Medium-quality	Undetermined
SRR20661034_vRhyme_bin_20	15517	NA	Not-determined	Undetermined	VC_6663
SRR20661034_vRhyme_bin_23	14662	Siphoviridae	Low-quality	Undetermined	VC_6783
SRR20661034_vRhyme_bin_26	17258	Siphoviridae	Not-determined	Undetermined
SRR20661034_vRhyme_bin_3	100799	Siphoviridae	Not-determined	Undetermined	VC_6773
SRR20661034_vRhyme_bin_4	66243	Siphoviridae	Low-quality	Undetermined	VC_6771
SRR20661034_vRhyme_bin_5	43268	Phycodnaviridae	Not-determined	Undetermined
SRR20661034_vRhyme_bin_6	54446	un_Caudovirales	Not-determined	Undetermined
SRR20661034_vRhyme_bin_7	23920	Myoviridae	Medium-quality	Undetermined	VC_6622
SRR20661034_vRhyme_bin_8	49195	Siphoviridae	Not-determined	Undetermined	VC_6977
SRR20661034_vRhyme_bin_9	21354	un_Caudovirales	Low-quality	lytic	VC_6638
SRR20661035_vRhyme_bin_1	130457	Myoviridae	Medium-quality	Undetermined
SRR20661035_vRhyme_bin_10	70297	Siphoviridae	Medium-quality	lysogenic
SRR20661035_vRhyme_bin_11	66425	Myoviridae	Low-quality	Undetermined	VC_6723
SRR20661035_vRhyme_bin_12	52338	Siphoviridae	Low-quality	Undetermined
SRR20661035_vRhyme_bin_13	13518	un_Caudovirales	Not-determined	Undetermined	VC_3703
SRR20661035_vRhyme_bin_14	160883	Siphoviridae	High-quality	Undetermined	VC_6776
SRR20661035_vRhyme_bin_15	18767	un_Caudovirales	Low-quality	Undetermined
SRR20661035_vRhyme_bin_17	27468	Siphoviridae	Low-quality	Undetermined	VC_6979
SRR20661035_vRhyme_bin_18	25593	Siphoviridae	Not-determined	Undetermined
SRR20661035_vRhyme_bin_19	45586	un_Caudovirales	Low-quality	Undetermined	VC_6672
SRR20661035_vRhyme_bin_2	73548	Siphoviridae	Low-quality	Undetermined
SRR20661035_vRhyme_bin_20	25527	Myoviridae	Low-quality	lysogenic	VC_6969
SRR20661035_vRhyme_bin_22	19245	Siphoviridae	Not-determined	Undetermined
SRR20661035_vRhyme_bin_23	13602	Siphoviridae	Not-determined	Undetermined	VC_6067
SRR20661035_vRhyme_bin_24	10704	Myoviridae	Not-determined	lytic	VC_6825
SRR20661035_vRhyme_bin_25	59124	Siphoviridae	Medium-quality	Undetermined	VC_6694
SRR20661035_vRhyme_bin_26	53098	Myoviridae	Medium-quality	Undetermined
SRR20661035_vRhyme_bin_29	40173	Siphoviridae	Medium-quality	Undetermined
SRR20661035_vRhyme_bin_3	28867	Myoviridae	Low-quality	Undetermined	VC_6647
SRR20661035_vRhyme_bin_31	24746	un_Caudovirales	Low-quality	Undetermined	VC_6776
SRR20661035_vRhyme_bin_32	22565	Siphoviridae	Not-determined	Undetermined
SRR20661035_vRhyme_bin_33	15280	NA	Not-determined	Undetermined
SRR20661035_vRhyme_bin_38	10663	un_Caudovirales	Not-determined	Undetermined	VC_6807
SRR20661035_vRhyme_bin_4	69511	Siphoviridae	Medium-quality	Undetermined
SRR20661035_vRhyme_bin_41	12018	Siphoviridae	Not-determined	Undetermined
SRR20661035_vRhyme_bin_42	10306	un_Caudovirales	Not-determined	Undetermined
SRR20661035_vRhyme_bin_44	71045	un_Caudovirales	High-quality	lytic	VC_6764
SRR20661035_vRhyme_bin_5	39156	un_Caudovirales	Not-determined	Undetermined	VC_6788
SRR20661035_vRhyme_bin_6	43889	Siphoviridae	Medium-quality	Undetermined
SRR20661035_vRhyme_bin_7	21338	Myoviridae	Not-determined	Undetermined
SRR20661035_vRhyme_bin_8	46823	Myoviridae	Low-quality	Undetermined
SRR20661035_vRhyme_bin_9	37633	Siphoviridae	Medium-quality	lysogenic	VC_6665
SRR20661036_vRhyme_bin_1	24078	un_Caudovirales	Low-quality	Undetermined	VC_6901
SRR20661036_vRhyme_bin_10	14726	Siphoviridae	Low-quality	lysogenic	VC_4725
SRR20661036_vRhyme_bin_101	22076	Siphoviridae	Low-quality	lytic
SRR20661036_vRhyme_bin_104	11454	NA	Not-determined	lytic
SRR20661036_vRhyme_bin_105	16910	Siphoviridae	Low-quality	Undetermined
SRR20661036_vRhyme_bin_11	14021	Myoviridae	Low-quality	Undetermined	VC_6958
SRR20661036_vRhyme_bin_110	13460	NA	Not-determined	Undetermined
SRR20661036_vRhyme_bin_111	38296	Mimiviridae	Low-quality	Undetermined
SRR20661036_vRhyme_bin_112	11903	Siphoviridae	Low-quality	lytic	VC_6664
SRR20661036_vRhyme_bin_113	20662	Siphoviridae	Not-determined	Undetermined
SRR20661036_vRhyme_bin_114	10130	NA	Not-determined	Undetermined	VC_6849
SRR20661036_vRhyme_bin_115	10715	un_Caudovirales	Not-determined	Undetermined
SRR20661036_vRhyme_bin_119	15835	Siphoviridae	Low-quality	Undetermined	VC_6899
SRR20661036_vRhyme_bin_120	14508	Siphoviridae	Not-determined	Undetermined
SRR20661036_vRhyme_bin_121	12338	Siphoviridae	Not-determined	Undetermined
SRR20661036_vRhyme_bin_122	10470	Siphoviridae	Low-quality	lytic
SRR20661036_vRhyme_bin_124	10588	Siphoviridae	Low-quality	lytic	VC_5856
SRR20661036_vRhyme_bin_125	24977	Podoviridae	Medium-quality	lytic
SRR20661036_vRhyme_bin_127	16654	Myoviridae	Low-quality	lytic
SRR20661036_vRhyme_bin_130	12107	NA	Low-quality	Undetermined
SRR20661036_vRhyme_bin_131	16439	NA	Low-quality	lytic	VC_6860
SRR20661036_vRhyme_bin_133	14460	Siphoviridae	Low-quality	lytic
SRR20661036_vRhyme_bin_134	15293	Siphoviridae	Low-quality	Undetermined
SRR20661036_vRhyme_bin_135	13348	Siphoviridae	Low-quality	Undetermined
SRR20661036_vRhyme_bin_137	12174	NA	Low-quality	lytic	VC_6813
SRR20661036_vRhyme_bin_14	42014	Siphoviridae	Low-quality	Undetermined	VC_6820
SRR20661036_vRhyme_bin_140	19937	un_Caudovirales	Low-quality	Undetermined
SRR20661036_vRhyme_bin_141	12319	Siphoviridae	Low-quality	lytic	VC_6983
SRR20661036_vRhyme_bin_143	10079	un_Caudovirales	Not-determined	Undetermined
SRR20661036_vRhyme_bin_144	11459	NA	Low-quality	Undetermined	VC_6984
SRR20661036_vRhyme_bin_146	15466	Siphoviridae	Not-determined	Undetermined
SRR20661036_vRhyme_bin_147	23181	Myoviridae	Low-quality	Undetermined
SRR20661036_vRhyme_bin_149	46391	Siphoviridae	Low-quality	lytic
SRR20661036_vRhyme_bin_15	24711	Myoviridae	Not-determined	Undetermined	VC_6541
SRR20661036_vRhyme_bin_150	20357	Myoviridae	Not-determined	Undetermined	VC_6912
SRR20661036_vRhyme_bin_153	25406	NA	Not-determined	Undetermined	VC_6985
SRR20661036_vRhyme_bin_155	11480	Siphoviridae	Low-quality	Undetermined	VC_6837
SRR20661036_vRhyme_bin_156	21706	Siphoviridae	Low-quality	Undetermined
SRR20661036_vRhyme_bin_157	11543	Siphoviridae	Low-quality	Undetermined
SRR20661036_vRhyme_bin_158	23467	Siphoviridae	Low-quality	lytic
SRR20661036_vRhyme_bin_159	19354	Phycodnaviridae	Low-quality	Undetermined
SRR20661036_vRhyme_bin_16	60040	un_Caudovirales	High-quality	lysogenic
SRR20661036_vRhyme_bin_160	15678	NA	Low-quality	lytic
SRR20661036_vRhyme_bin_164	10558	un_Caudovirales	Low-quality	lytic	VC_6986
SRR20661036_vRhyme_bin_166	16184	NA	Not-determined	Undetermined	VC_2206
SRR20661036_vRhyme_bin_169	12770	un_Caudovirales	Low-quality	lytic
SRR20661036_vRhyme_bin_170	14128	NA	Low-quality	Undetermined
SRR20661036_vRhyme_bin_172	17309	Siphoviridae	Low-quality	lytic
SRR20661036_vRhyme_bin_174	70894	Siphoviridae	Medium-quality	lytic	VC_6981
SRR20661036_vRhyme_bin_175	21150	Siphoviridae	Low-quality	lytic
SRR20661036_vRhyme_bin_181	25614	Siphoviridae	Low-quality	lysogenic	VC_5125
SRR20661036_vRhyme_bin_182	25293	Siphoviridae	Medium-quality	lytic
SRR20661036_vRhyme_bin_184	26448	Siphoviridae	Medium-quality	lytic
SRR20661036_vRhyme_bin_188	13797	NA	Not-determined	Undetermined	VC_6908
SRR20661036_vRhyme_bin_19	17744	Siphoviridae	Not-determined	Undetermined
SRR20661036_vRhyme_bin_190	12687	un_Caudovirales	Not-determined	Undetermined	VC_6895
SRR20661036_vRhyme_bin_191	10034	Siphoviridae	Not-determined	Undetermined
SRR20661036_vRhyme_bin_195	16952	Podoviridae	Low-quality	lytic
SRR20661036_vRhyme_bin_199	14293	NA	Low-quality	lytic
SRR20661036_vRhyme_bin_20	44759	Myoviridae	Low-quality	Undetermined
SRR20661036_vRhyme_bin_202	18919	Siphoviridae	Low-quality	Undetermined	VC_1605
SRR20661036_vRhyme_bin_205	19713	Siphoviridae	Low-quality	lytic
SRR20661036_vRhyme_bin_206	12951	NA	Low-quality	Undetermined
SRR20661036_vRhyme_bin_207	10252	NA	Low-quality	Undetermined
SRR20661036_vRhyme_bin_209	15163	NA	Not-determined	Undetermined
SRR20661036_vRhyme_bin_21	14362	Siphoviridae	Not-determined	Undetermined	VC_6543
SRR20661036_vRhyme_bin_216	10025	NA	Low-quality	Undetermined
SRR20661036_vRhyme_bin_218	13429	Siphoviridae	Low-quality	lytic	VC_6421
SRR20661036_vRhyme_bin_22	42039	Siphoviridae	Medium-quality	lysogenic	VC_6535
SRR20661036_vRhyme_bin_229	13022	un_Caudovirales	Not-determined	Undetermined	VC_6056
SRR20661036_vRhyme_bin_23	28890	Siphoviridae	Not-determined	Undetermined
SRR20661036_vRhyme_bin_233	10250	un_Caudovirales	Low-quality	Undetermined
SRR20661036_vRhyme_bin_234	10097	Siphoviridae	Low-quality	lysogenic
SRR20661036_vRhyme_bin_239	21312	Podoviridae	Low-quality	lytic
SRR20661036_vRhyme_bin_24	21036	Mimiviridae	Low-quality	Undetermined
SRR20661036_vRhyme_bin_246	14122	NA	Not-determined	lytic	VC_852
SRR20661036_vRhyme_bin_249	31645	Podoviridae	Medium-quality	lytic
SRR20661036_vRhyme_bin_25	20720	Siphoviridae	Low-quality	lytic
SRR20661036_vRhyme_bin_259	22073	NA	Not-determined	Undetermined	VC_4886
SRR20661036_vRhyme_bin_26	41992	Siphoviridae	Medium-quality	lysogenic	VC_6840
SRR20661036_vRhyme_bin_27	27804	un_Caudovirales	Not-determined	Undetermined	VC_6894
SRR20661036_vRhyme_bin_28	15975	Myoviridae	Low-quality	lytic
SRR20661036_vRhyme_bin_29	66184	Siphoviridae	Medium-quality	lytic	VC_6047
SRR20661036_vRhyme_bin_30	178520	Siphoviridae	High-quality	lysogenic	VC_6765
SRR20661036_vRhyme_bin_31	33430	Siphoviridae	Low-quality	Undetermined
SRR20661036_vRhyme_bin_32	54428	Siphoviridae	Low-quality	Undetermined
SRR20661036_vRhyme_bin_33	31536	un_Caudovirales	Medium-quality	Undetermined	VC_6763
SRR20661036_vRhyme_bin_34	51049	Siphoviridae	Low-quality	Undetermined
SRR20661036_vRhyme_bin_35	17041	Siphoviridae	Low-quality	Undetermined
SRR20661036_vRhyme_bin_36	29381	Siphoviridae	Not-determined	Undetermined	VC_4897
[truncated: 1,364 more rows]

## Sheet: Table S2
Table S2: Clustered vOTUs of salt lake soil, saline water, marine sediment and viral RefSeq based on vConTACT2.
Genome	VC Status	VC	VC Size	Quality	P-value	Source
Achromobacter~phage~83-24	Clustered	VC_0_0	2	0.1616	0.955807	RefSeq211
Achromobacter~phage~JWAlpha	Clustered	VC_13_2	12	0.2244	1	RefSeq211
Achromobacter~phage~JWF	Clustered	VC_25_1	2	0.0663	0.858463	RefSeq211
Achromobacter~phage~JWX	Clustered	VC_0_0	2	0.1616	0.955807	RefSeq211
Achromobacter~phage~Mano	Clustered	VC_27_0	24	0.566	1	RefSeq211
Achromobacter~phage~phiAxp-1	Clustered	VC_1_0	17	0.7661	1	RefSeq211
Achromobacter~phage~phiAxp-2	Clustered	VC_60_0	7	0.0487	0.951092	RefSeq211
Achromobacter~phage~phiAxp-3	Clustered	VC_13_2	12	0.2244	1	RefSeq211
Achromobacter~phage~vB_AxyP_19-32_Axy04	Clustered	VC_13_2	12	0.2244	1	RefSeq211
Achromobacter~phage~vB_AxyP_19-32_Axy10	Clustered	VC_13_2	12	0.2244	1	RefSeq211
Achromobacter~phage~vB_AxyP_19-32_Axy11	Clustered	VC_13_2	12	0.2244	1	RefSeq211
Achromobacter~phage~vB_AxyP_19-32_Axy12	Clustered	VC_13_2	12	0.2244	1	RefSeq211
Achromobacter~phage~vB_AxyP_19-32_Axy24	Clustered	VC_13_2	12	0.2244	1	RefSeq211
Acidianus~bottle-shaped~virus	Clustered	VC_64_0	4	1	1	RefSeq211
Acidianus~bottle-shaped~virus~2~strain~ABV2	Clustered	VC_64_0	4	1	1	RefSeq211
Acidianus~bottle-shaped~virus~3~strain~ABV3	Clustered	VC_64_0	4	1	1	RefSeq211
Acidianus~filamentous~virus~2	Clustered	VC_66_0	2	0.2313	0.931679	RefSeq211
Acidianus~filamentous~virus~3	Clustered	VC_65_0	10	0.9317	1	RefSeq211
Acidianus~filamentous~virus~6	Clustered	VC_65_0	10	0.9317	1	RefSeq211
Acidianus~filamentous~virus~7	Clustered	VC_65_0	10	0.9317	1	RefSeq211
Acidianus~filamentous~virus~8	Clustered	VC_65_0	10	0.9317	1	RefSeq211
Acidianus~filamentous~virus~9	Clustered	VC_65_0	10	0.9317	1	RefSeq211
Acidianus~spindle-shaped~virus~1	Clustered	VC_69_0	11	0.9119	1	RefSeq211
Acinetobacter~phage~AB1	Clustered	VC_96_0	9	0.7382	1	RefSeq211
Acinetobacter~phage~AB3	Clustered	VC_102_0	25	0.9585	1	RefSeq211
Acinetobacter~phage~AbKT21phiIII	Clustered	VC_102_0	25	0.9585	1	RefSeq211
Acinetobacter~phage~Abp1	Clustered	VC_102_0	25	0.9585	1	RefSeq211
Acinetobacter~phage~AbP2	Clustered	VC_96_0	9	0.7382	1	RefSeq211
Acinetobacter~phage~AP22	Clustered	VC_96_0	9	0.7382	1	RefSeq211
Acinetobacter~phage~Fri1	Clustered	VC_102_0	25	0.9585	1	RefSeq211
Acinetobacter~phage~IME-200	Clustered	VC_102_0	25	0.9585	1	RefSeq211
Acinetobacter~phage~IMEAB3	Clustered	VC_1_0	17	0.7661	1	RefSeq211
Acinetobacter~phage~Loki	Clustered	VC_1_0	17	0.7661	1	RefSeq211
Acinetobacter~phage~LZ35	Clustered	VC_96_0	9	0.7382	1	RefSeq211
Acinetobacter~phage~Petty	Clustered	VC_102_0	25	0.9585	1	RefSeq211
Acinetobacter~phage~phiAB1	Clustered	VC_102_0	25	0.9585	1	RefSeq211
Acinetobacter~phage~phiAB6	Clustered	VC_102_0	25	0.9585	1	RefSeq211
Acinetobacter~phage~Presley	Clustered	VC_20_1	13	0.1706	1	RefSeq211
Acinetobacter~phage~SH-Ab~15519	Clustered	VC_102_0	25	0.9585	1	RefSeq211
Acinetobacter~phage~SWH-Ab-1	Clustered	VC_102_0	25	0.9585	1	RefSeq211
Acinetobacter~phage~SWH-Ab-3	Clustered	VC_102_0	25	0.9585	1	RefSeq211
Acinetobacter~phage~vB_AbaM_B09_Aci01-1	Clustered	VC_114_0	4	0.546	0.999981	RefSeq211
Acinetobacter~phage~vB_AbaM_B09_Aci02-2	Clustered	VC_114_0	4	0.546	0.999981	RefSeq211
Acinetobacter~phage~vB_AbaM_B09_Aci05	Clustered	VC_114_0	4	0.546	0.999981	RefSeq211
Acinetobacter~phage~vB_AbaM_phiAbaA1	Clustered	VC_114_0	4	0.546	0.999981	RefSeq211
Acinetobacter~phage~vB_AbaM-IME-AB2	Clustered	VC_96_0	9	0.7382	1	RefSeq211
Acinetobacter~phage~vB_AbaP_46-62_Aci07	Clustered	VC_102_0	25	0.9585	1	RefSeq211
Acinetobacter~phage~vB_AbaP_Acibel007	Clustered	VC_102_0	25	0.9585	1	RefSeq211
Acinetobacter~phage~vB_AbaP_AS11	Clustered	VC_102_0	25	0.9585	1	RefSeq211
Acinetobacter~phage~vB_AbaP_AS12	Clustered	VC_102_0	25	0.9585	1	RefSeq211
Acinetobacter~phage~vB_AbaP_B09_Aci08	Clustered	VC_102_0	25	0.9585	1	RefSeq211
Acinetobacter~phage~vB_AbaP_B1	Clustered	VC_102_0	25	0.9585	1	RefSeq211
Acinetobacter~phage~vB_AbaP_B3	Clustered	VC_102_0	25	0.9585	1	RefSeq211
Acinetobacter~phage~vB_AbaP_B5	Clustered	VC_102_0	25	0.9585	1	RefSeq211
Acinetobacter~phage~vB_AbaP_D2	Clustered	VC_102_0	25	0.9585	1	RefSeq211
Acinetobacter~phage~vB_AbaP_PD-6A3	Clustered	VC_102_0	25	0.9585	1	RefSeq211
Acinetobacter~phage~vB_AbaP_PD-AB9	Clustered	VC_102_0	25	0.9585	1	RefSeq211
Acinetobacter~phage~vB_AbaS_TRS1	Clustered	VC_112_0	3	0.8326	0.993009	RefSeq211
Acinetobacter~phage~vB_ApiP_P1	Clustered	VC_102_0	25	0.9585	1	RefSeq211
Acinetobacter~phage~vB_ApiP_P2	Clustered	VC_102_0	25	0.9585	1	RefSeq211
Acinetobacter~phage~VB_ApiP_XC38	Clustered	VC_20_1	13	0.1706	1	RefSeq211
Acinetobacter~phage~WCHABP1	Clustered	VC_96_0	9	0.7382	1	RefSeq211
Acinetobacter~phage~WCHABP12	Clustered	VC_96_0	9	0.7382	1	RefSeq211
Acinetobacter~phage~WCHABP5	Clustered	VC_102_0	25	0.9585	1	RefSeq211
Acinetobacter~phage~YMC/09/02/B1251	Clustered	VC_112_0	3	0.8326	0.993009	RefSeq211
Acinetobacter~phage~YMC11/11/R3177	Clustered	VC_112_0	3	0.8326	0.993009	RefSeq211
Acinetobacter~phage~YMC11/12/R2315	Clustered	VC_96_0	9	0.7382	1	RefSeq211
Acinetobacter~phage~YMC-13-01-C62	Clustered	VC_96_0	9	0.7382	1	RefSeq211
Aeribacillus~phage~AP45	Clustered	VC_129_0	4	0.1456	0.989726	RefSeq211
Aeromonas~phage~2_D05	Clustered	VC_97_0	3	0.2257	0.99834	RefSeq211
Aeromonas~phage~25AhydR2PP	Clustered	VC_140_0	14	0.6074	1	RefSeq211
Aeromonas~phage~2L372D	Clustered	VC_144_0	2	0.0789	0.946153	RefSeq211
Aeromonas~phage~2L372X	Clustered	VC_144_0	2	0.0789	0.946153	RefSeq211
Aeromonas~phage~4_4572	Clustered	VC_139_0	4	0.4508	0.99998	RefSeq211
Aeromonas~phage~4_D05	Clustered	VC_97_0	3	0.2257	0.99834	RefSeq211
Aeromonas~phage~Ahp1	Clustered	VC_140_0	14	0.6074	1	RefSeq211
Aeromonas~phage~AhSzq-1	Clustered	VC_156_0	2	0.0761	0.956983	RefSeq211
Aeromonas~phage~AhSzw-1	Clustered	VC_156_0	2	0.0761	0.956983	RefSeq211
Aeromonas~phage~CF7	Clustered	VC_140_0	14	0.6074	1	RefSeq211
Aeromonas~phage~LAh_6	Clustered	VC_139_0	4	0.4508	0.99998	RefSeq211
Aeromonas~phage~LAh_8	Clustered	VC_139_0	4	0.4508	0.99998	RefSeq211
Aeromonas~phage~LAh_9	Clustered	VC_139_0	4	0.4508	0.99998	RefSeq211
Aeromonas~phage~phiAS7	Clustered	VC_140_0	14	0.6074	1	RefSeq211
Aeromonas~phage~phiO18P	Clustered	VC_178_0	30	0.685	1	RefSeq211
Aeromonas~phage~pIS4-A	Clustered	VC_171_0	24	0.9101	1	RefSeq211
Aeromonas~phage~vB_AsaM-56	Clustered	VC_97_0	3	0.2257	0.99834	RefSeq211
Aeromonas~phage~ZPAH7	Clustered	VC_140_0	14	0.6074	1	RefSeq211
Aggregatibacter~phage~S1249	Clustered	VC_185_0	2	0.5045	0.943385	RefSeq211
Agrobacterium~phage~7-7-1	Clustered	VC_188_0	2	0.0926	0.92014	RefSeq211
Agrobacterium~phage~Atu_ph02	Clustered	VC_190_0	2	0.2184	0.949517	RefSeq211
Agrobacterium~phage~Atu_ph03	Clustered	VC_190_0	2	0.2184	0.949517	RefSeq211
Anabaena~phage~A-4L	Clustered	VC_215_0	6	1	1	RefSeq211
Aquamicrobium~phage~P14	Clustered	VC_141_0	26	0.6755	1	RefSeq211
Aquatic_Hypersaline__IMGVR_UViG_2025206003_000003	Clustered	VC_231_0	2	0.2211	0.932703	IMGVR4
Aquatic_Hypersaline__IMGVR_UViG_2025206003_000008	Clustered	VC_233_0	2	0.8491	0.916009	IMGVR4
Aquatic_Hypersaline__IMGVR_UViG_2124908030_000002	Clustered	VC_236_1	2	0.0872	0.952895	IMGVR4
Aquatic_Hypersaline__IMGVR_UViG_2124908030_000006	Clustered	VC_244_0	15	0.4959	1	IMGVR4
Aquatic_Hypersaline__IMGVR_UViG_2124908030_000010	Clustered	VC_244_0	15	0.4959	1	IMGVR4
Aquatic_Hypersaline__IMGVR_UViG_2124908030_000011	Clustered	VC_245_0	2	0.1647	0.947854	IMGVR4
Aquatic_Hypersaline__IMGVR_UViG_2124908030_000016	Clustered	VC_252_0	2	0.8283	0.948428	IMGVR4
Aquatic_Hypersaline__IMGVR_UViG_2124908030_000017	Clustered	VC_244_0	15	0.4959	1	IMGVR4
Aquatic_Hypersaline__IMGVR_UViG_2513237327_000001	Clustered	VC_259_0	32	1	1	IMGVR4
Aquatic_Hypersaline__IMGVR_UViG_2513237327_000002	Clustered	VC_259_0	32	1	1	IMGVR4
Aquatic_Hypersaline__IMGVR_UViG_2515154157_000004	Clustered	VC_261_0	21	0.189	1	IMGVR4
Aquatic_Hypersaline__IMGVR_UViG_2524614657_000001	Clustered	VC_43_0	2	0.4486	0.954348	IMGVR4
Aquatic_Hypersaline__IMGVR_UViG_2554235475_000003	Clustered	VC_303_0	3	0.3923	0.997899	IMGVR4
Aquatic_Hypersaline__IMGVR_UViG_2558860350_000004	Clustered	VC_310_0	2	1	1	IMGVR4
Aquatic_Hypersaline__IMGVR_UViG_2582580510_000001	Clustered	VC_312_0	24	0.2653	1	IMGVR4
Aquatic_Hypersaline__IMGVR_UViG_2582580510_000005	Clustered	VC_311_0	8	0.5892	1	IMGVR4
Aquatic_Hypersaline__IMGVR_UViG_2608642204_000001	Clustered	VC_312_0	24	0.2653	1	IMGVR4
Aquatic_Hypersaline__IMGVR_UViG_2608642204_000004	Clustered	VC_311_0	8	0.5892	1	IMGVR4
Aquatic_Hypersaline__IMGVR_UViG_2619619031_000001	Clustered	VC_327_0	2	0.8984	0.918407	IMGVR4
Aquatic_Hypersaline__IMGVR_UViG_2639762614_000001	Clustered	VC_304_0	2	0.5041	0.944487	IMGVR4
Aquatic_Hypersaline__IMGVR_UViG_2639762614_000002	Clustered	VC_329_0	2	0.7692	0.918407	IMGVR4
Aquatic_Hypersaline__IMGVR_UViG_2724679784_000001	Clustered	VC_326_0	2	0.3207	0.953117	IMGVR4
Aquatic_Hypersaline__IMGVR_UViG_2728369474_000002	Clustered	VC_340_0	2	0.0667	0.95561	IMGVR4
Aquatic_Hypersaline__IMGVR_UViG_2728369474_000004	Clustered	VC_353_0	2	0.4409	0.943772	IMGVR4
Aquatic_Hypersaline__IMGVR_UViG_2756170271_000002	Clustered	VC_313_0	60	0.671	1	IMGVR4
Aquatic_Hypersaline__IMGVR_UViG_2818991471_000002	Clustered	VC_365_0	2	0.8353	0.916009	IMGVR4
Aquatic_Hypersaline__IMGVR_UViG_2827231811_000003	Clustered	VC_368_0	2	1	1	IMGVR4
Aquatic_Hypersaline__IMGVR_UViG_2829729602_000001	Clustered	VC_369_0	9	0.7516	1	IMGVR4
Aquatic_Hypersaline__IMGVR_UViG_2829729602_000002	Clustered	VC_369_0	9	0.7516	1	IMGVR4
Aquatic_Hypersaline__IMGVR_UViG_2829729602_000003	Clustered	VC_369_0	9	0.7516	1	IMGVR4
Aquatic_Hypersaline__IMGVR_UViG_2829729602_000005	Clustered	VC_381_0	2	1	1	IMGVR4
Aquatic_Hypersaline__IMGVR_UViG_2837165658_000001	Clustered	VC_334_0	2	0.7012	0.948428	IMGVR4
Aquatic_Hypersaline__IMGVR_UViG_2837165658_000003	Clustered	VC_387_0	2	1	1	IMGVR4
Aquatic_Hypersaline__IMGVR_UViG_2861192947_000001	Clustered	VC_389_0	2	0.7615	0.937772	IMGVR4
Aquatic_Hypersaline__IMGVR_UViG_2870879507_000001	Clustered	VC_259_0	32	1	1	IMGVR4
Aquatic_Hypersaline__IMGVR_UViG_2900696506_000001	Clustered	VC_394_0	2	0.8703	0.924992	IMGVR4
Aquatic_Hypersaline__IMGVR_UViG_2918341021_000001	Clustered	VC_398_0	2	0.7438	0.933069	IMGVR4
Aquatic_Hypersaline__IMGVR_UViG_2918341021_000002	Clustered	VC_397_0	2	0.6233	0.94413	IMGVR4
Aquatic_Hypersaline__IMGVR_UViG_2926477431_000001	Clustered	VC_216_0	2	0.2356	0.954874	IMGVR4
Aquatic_Hypersaline__IMGVR_UViG_2926477431_000002	Clustered	VC_408_0	2	0.4661	0.955792	IMGVR4
Aquatic_Hypersaline__IMGVR_UViG_2928998743_000001	Clustered	VC_428_0	2	0.5566	0.945579	IMGVR4
Aquatic_Hypersaline__IMGVR_UViG_2928998743_000002	Clustered	VC_431_0	2	0.8372	0.956065	IMGVR4
Aquatic_Hypersaline__IMGVR_UViG_3300000354_000001	Clustered	VC_432_0	6	0.8622	0.999994	IMGVR4
Aquatic_Hypersaline__IMGVR_UViG_3300000355_000030	Clustered	VC_311_0	8	0.5892	1	IMGVR4
Aquatic_Hypersaline__IMGVR_UViG_3300000394_000002	Clustered	VC_434_0	2	1	1	IMGVR4
Aquatic_Hypersaline__IMGVR_UViG_3300000405_000001	Clustered	VC_435_0	10	0.6315	1	IMGVR4
Aquatic_Hypersaline__IMGVR_UViG_3300000405_000002	Clustered	VC_439_0	10	1	0	IMGVR4
Aquatic_Hypersaline__IMGVR_UViG_3300000405_000005	Clustered	VC_440_0	10	0.4331	1	IMGVR4
Aquatic_Hypersaline__IMGVR_UViG_3300000405_000006	Clustered	VC_105_0	10	0.6533	1	IMGVR4
Aquatic_Hypersaline__IMGVR_UViG_3300000405_000009	Clustered	VC_453_0	12	0.2526	1	IMGVR4
Aquatic_Hypersaline__IMGVR_UViG_3300000405_000019	Clustered	VC_462_0	6	0.3824	1	IMGVR4
Aquatic_Hypersaline__IMGVR_UViG_3300000405_000020	Clustered	VC_466_0	8	0.4789	1	IMGVR4
Aquatic_Hypersaline__IMGVR_UViG_3300000405_000021	Clustered	VC_474_0	25	0.8481	1	IMGVR4
Aquatic_Hypersaline__IMGVR_UViG_3300000405_000023	Clustered	VC_476_0	6	0.7068	1	IMGVR4
Aquatic_Hypersaline__IMGVR_UViG_3300000405_000024	Clustered	VC_484_0	8	0.8685	1	IMGVR4
Aquatic_Hypersaline__IMGVR_UViG_3300000405_000025	Clustered	VC_486_0	4	0.5808	0.999904	IMGVR4
Aquatic_Hypersaline__IMGVR_UViG_3300000405_000026	Clustered	VC_489_0	6	0.926	0.999999	IMGVR4
Aquatic_Hypersaline__IMGVR_UViG_3300000405_000028	Clustered	VC_491_0	17	0.9961	1	IMGVR4
Aquatic_Hypersaline__IMGVR_UViG_3300000405_000033	Clustered	VC_452_0	2	0.094	0.955081	IMGVR4
Aquatic_Hypersaline__IMGVR_UViG_3300000405_000034	Clustered	VC_494_0	6	1	1	IMGVR4
Aquatic_Hypersaline__IMGVR_UViG_3300000405_000059	Clustered	VC_430_0	10	0.9955	1	IMGVR4
Aquatic_Hypersaline__IMGVR_UViG_3300000405_000060	Clustered	VC_495_0	8	0.7224	1	IMGVR4
Aquatic_Hypersaline__IMGVR_UViG_3300000405_000061	Clustered	VC_498_0	11	0.3966	1	IMGVR4
Aquatic_Hypersaline__IMGVR_UViG_3300000405_000069	Clustered	VC_501_0	8	0.7978	1	IMGVR4
Aquatic_Hypersaline__IMGVR_UViG_3300000405_000074	Clustered	VC_507_0	20	0.8595	1	IMGVR4
Aquatic_Hypersaline__IMGVR_UViG_3300000405_000077	Clustered	VC_508_0	2	0.7952	0.900585	IMGVR4
Aquatic_Hypersaline__IMGVR_UViG_3300000405_000080	Clustered	VC_510_0	8	0.9099	1	IMGVR4
Aquatic_Hypersaline__IMGVR_UViG_3300000405_000084	Clustered	VC_512_0	2	1	1	IMGVR4
Aquatic_Hypersaline__IMGVR_UViG_3300000405_000147	Clustered	VC_513_0	10	1	0	IMGVR4
Aquatic_Hypersaline__IMGVR_UViG_3300000405_000214	Clustered	VC_514_0	44	0.7985	1	IMGVR4
Aquatic_Hypersaline__IMGVR_UViG_3300000405_000566	Clustered	VC_515_0	8	0.9365	0.999992	IMGVR4
Aquatic_Hypersaline__IMGVR_UViG_3300000405_000567	Clustered	VC_515_0	8	0.9365	0.999992	IMGVR4
Aquatic_Hypersaline__IMGVR_UViG_3300000405_000568	Clustered	VC_517_0	8	0.8909	1	IMGVR4
Aquatic_Hypersaline__IMGVR_UViG_3300000405_000652	Clustered	VC_522_0	19	0.7865	1	IMGVR4
Aquatic_Hypersaline__IMGVR_UViG_3300000405_000653	Clustered	VC_527_0	11	0.811	1	IMGVR4
Aquatic_Hypersaline__IMGVR_UViG_3300000405_000656	Clustered	VC_527_0	11	0.811	1	IMGVR4
Aquatic_Hypersaline__IMGVR_UViG_3300000405_000658	Clustered	VC_514_0	44	0.7985	1	IMGVR4
Aquatic_Hypersaline__IMGVR_UViG_3300000405_001387	Clustered	VC_539_0	10	0.8074	1	IMGVR4
Aquatic_Hypersaline__IMGVR_UViG_3300000405_001472	Clustered	VC_541_0	6	0.4286	1	IMGVR4
Aquatic_Hypersaline__IMGVR_UViG_3300000405_001705	Clustered	VC_515_0	8	0.9365	0.999992	IMGVR4
Aquatic_Hypersaline__IMGVR_UViG_3300000405_001791	Clustered	VC_555_0	10	0.982	1	IMGVR4
Aquatic_Hypersaline__IMGVR_UViG_3300000405_001845	Clustered	VC_557_0	4	0.7466	0.999153	IMGVR4
Aquatic_Hypersaline__IMGVR_UViG_3300000405_002087	Clustered	VC_177_0	6	0.4311	1	IMGVR4
Aquatic_Hypersaline__IMGVR_UViG_3300000405_002089	Clustered	VC_569_0	6	0.7054	1	IMGVR4
Aquatic_Hypersaline__IMGVR_UViG_3300000525_000001	Clustered	VC_430_0	10	0.9955	1	IMGVR4
Aquatic_Hypersaline__IMGVR_UViG_3300000525_000002	Clustered	VC_435_0	10	0.6315	1	IMGVR4
Aquatic_Hypersaline__IMGVR_UViG_3300000525_000003	Clustered	VC_439_0	10	1	0	IMGVR4
Aquatic_Hypersaline__IMGVR_UViG_3300000525_000004	Clustered	VC_440_0	10	0.4331	1	IMGVR4
Aquatic_Hypersaline__IMGVR_UViG_3300000525_000005	Clustered	VC_105_0	10	0.6533	1	IMGVR4
Aquatic_Hypersaline__IMGVR_UViG_3300000525_000009	Clustered	VC_570_0	4	0.4647	0.999982	IMGVR4
Aquatic_Hypersaline__IMGVR_UViG_3300000525_000012	Clustered	VC_579_0	8	0.8791	1	IMGVR4
Aquatic_Hypersaline__IMGVR_UViG_3300000525_000018	Clustered	VC_466_0	8	0.4789	1	IMGVR4
Aquatic_Hypersaline__IMGVR_UViG_3300000525_000019	Clustered	VC_474_0	25	0.8481	1	IMGVR4
Aquatic_Hypersaline__IMGVR_UViG_3300000525_000020	Clustered	VC_476_0	6	0.7068	1	IMGVR4
Aquatic_Hypersaline__IMGVR_UViG_3300000525_000021	Clustered	VC_484_0	8	0.8685	1	IMGVR4
Aquatic_Hypersaline__IMGVR_UViG_3300000525_000023	Clustered	VC_489_0	6	0.926	0.999999	IMGVR4
Aquatic_Hypersaline__IMGVR_UViG_3300000525_000035	Clustered	VC_556_0	2	0.1981	0.949529	IMGVR4
Aquatic_Hypersaline__IMGVR_UViG_3300000525_000039	Clustered	VC_586_0	2	0.973	0.76025	IMGVR4
Aquatic_Hypersaline__IMGVR_UViG_3300000525_000041	Clustered	VC_589_0	6	0.6245	1	IMGVR4
Aquatic_Hypersaline__IMGVR_UViG_3300000525_000043	Clustered	VC_541_0	6	0.4286	1	IMGVR4
Aquatic_Hypersaline__IMGVR_UViG_3300000525_000055	Clustered	VC_539_0	10	0.8074	1	IMGVR4
Aquatic_Hypersaline__IMGVR_UViG_3300000525_000060	Clustered	VC_510_0	8	0.9099	1	IMGVR4
Aquatic_Hypersaline__IMGVR_UViG_3300000525_000073	Clustered	VC_607_0	2	0.2218	0.971493	IMGVR4
Aquatic_Hypersaline__IMGVR_UViG_3300000525_000099	Clustered	VC_612_0	2	0.2229	0.945854	IMGVR4
Aquatic_Hypersaline__IMGVR_UViG_3300000525_000108	Clustered	VC_513_0	10	1	0	IMGVR4
Aquatic_Hypersaline__IMGVR_UViG_3300000525_000458	Clustered	VC_529_0	18	0.4602	1	IMGVR4
Aquatic_Hypersaline__IMGVR_UViG_3300000525_000511	Clustered	VC_531_0	8	0.5075	1	IMGVR4
Aquatic_Hypersaline__IMGVR_UViG_3300000525_000575	Clustered	VC_522_0	19	0.7865	1	IMGVR4
Aquatic_Hypersaline__IMGVR_UViG_3300000525_001022	Clustered	VC_613_0	4	0.9108	0.998971	IMGVR4
Aquatic_Hypersaline__IMGVR_UViG_3300000525_001373	Clustered	VC_555_0	10	0.982	1	IMGVR4
Aquatic_Hypersaline__IMGVR_UViG_3300000910_000001	Clustered	VC_614_0	16	1	1	IMGVR4
Aquatic_Hypersaline__IMGVR_UViG_3300000911_000001	Clustered	VC_614_0	16	1	1	IMGVR4
Aquatic_Hypersaline__IMGVR_UViG_3300000911_000002	Clustered	VC_616_0	2	0.2154	0.943011	IMGVR4
Aquatic_Hypersaline__IMGVR_UViG_3300001097_000001	Clustered	VC_620_0	6	0.4963	1	IMGVR4
Aquatic_Hypersaline__IMGVR_UViG_3300001097_000003	Clustered	VC_634_0	4	0.8909	0.999975	IMGVR4
Aquatic_Hypersaline__IMGVR_UViG_3300001097_000007	Clustered	VC_105_0	10	0.6533	1	IMGVR4
Aquatic_Hypersaline__IMGVR_UViG_3300001097_000014	Clustered	VC_641_0	4	1	0	IMGVR4
Aquatic_Hypersaline__IMGVR_UViG_3300001097_000016	Clustered	VC_642_0	4	0.8299	0.999827	IMGVR4
Aquatic_Hypersaline__IMGVR_UViG_3300001097_000018	Clustered	VC_441_0	6	0.3587	1	IMGVR4
Aquatic_Hypersaline__IMGVR_UViG_3300001097_000020	Clustered	VC_647_0	6	0.5148	1	IMGVR4
Aquatic_Hypersaline__IMGVR_UViG_3300001097_000023	Clustered	VC_462_0	6	0.3824	1	IMGVR4
Aquatic_Hypersaline__IMGVR_UViG_3300001097_000025	Clustered	VC_440_0	10	0.4331	1	IMGVR4
Aquatic_Hypersaline__IMGVR_UViG_3300001097_000027	Clustered	VC_466_0	8	0.4789	1	IMGVR4
Aquatic_Hypersaline__IMGVR_UViG_3300001097_000029	Clustered	VC_385_0	4	0.9023	0.999868	IMGVR4
Aquatic_Hypersaline__IMGVR_UViG_3300001097_000030	Clustered	VC_606_0	6	0.898	1	IMGVR4
Aquatic_Hypersaline__IMGVR_UViG_3300001097_000033	Clustered	VC_484_0	8	0.8685	1	IMGVR4
Aquatic_Hypersaline__IMGVR_UViG_3300001097_000035	Clustered	VC_646_0	6	0.5871	1	IMGVR4
Aquatic_Hypersaline__IMGVR_UViG_3300001097_000037	Clustered	VC_655_0	6	0.9283	1	IMGVR4
Aquatic_Hypersaline__IMGVR_UViG_3300001097_000044	Clustered	VC_435_0	10	0.6315	1	IMGVR4
Aquatic_Hypersaline__IMGVR_UViG_3300001097_000045	Clustered	VC_661_0	4	0.5252	0.999972	IMGVR4
Aquatic_Hypersaline__IMGVR_UViG_3300001097_000050	Clustered	VC_669_0	4	0.9496	0.999928	IMGVR4
Aquatic_Hypersaline__IMGVR_UViG_3300001097_000052	Clustered	VC_474_0	25	0.8481	1	IMGVR4
Aquatic_Hypersaline__IMGVR_UViG_3300001097_000054	Clustered	VC_674_0	7	0.7666	1	IMGVR4
Aquatic_Hypersaline__IMGVR_UViG_3300001097_000056	Clustered	VC_491_0	17	0.9961	1	IMGVR4
Aquatic_Hypersaline__IMGVR_UViG_3300001097_000062	Clustered	VC_677_0	4	0.771	0.99991	IMGVR4
Aquatic_Hypersaline__IMGVR_UViG_3300001097_000071	Clustered	VC_589_0	6	0.6245	1	IMGVR4
Aquatic_Hypersaline__IMGVR_UViG_3300001097_000078	Clustered	VC_539_0	10	0.8074	1	IMGVR4
Aquatic_Hypersaline__IMGVR_UViG_3300001097_000080	Clustered	VC_436_0	7	0.2764	1	IMGVR4
Aquatic_Hypersaline__IMGVR_UViG_3300001097_000082	Clustered	VC_679_0	6	0.9552	0.999998	IMGVR4
Aquatic_Hypersaline__IMGVR_UViG_3300001097_000084	Clustered	VC_680_0	4	0.8796	0.999822	IMGVR4
Aquatic_Hypersaline__IMGVR_UViG_3300001097_000113	Clustered	VC_682_0	12	0.5741	1	IMGVR4
Aquatic_Hypersaline__IMGVR_UViG_3300001097_000117	Clustered	VC_654_0	6	0.8514	1	IMGVR4
Aquatic_Hypersaline__IMGVR_UViG_3300001097_000119	Clustered	VC_692_0	4	0.5391	0.999868	IMGVR4
Aquatic_Hypersaline__IMGVR_UViG_3300001097_000136	Clustered	VC_430_0	10	0.9955	1	IMGVR4
Aquatic_Hypersaline__IMGVR_UViG_3300001097_000160	Clustered	VC_513_0	10	1	0	IMGVR4
Aquatic_Hypersaline__IMGVR_UViG_3300001097_000202	Clustered	VC_439_0	10	1	0	IMGVR4
Aquatic_Hypersaline__IMGVR_UViG_3300001097_000682	Clustered	VC_517_0	8	0.8909	1	IMGVR4
Aquatic_Hypersaline__IMGVR_UViG_3300001097_000683	Clustered	VC_522_0	19	0.7865	1	IMGVR4
Aquatic_Hypersaline__IMGVR_UViG_3300001097_000686	Clustered	VC_529_0	18	0.4602	1	IMGVR4
Aquatic_Hypersaline__IMGVR_UViG_3300001097_000792	Clustered	VC_531_0	8	0.5075	1	IMGVR4
Aquatic_Hypersaline__IMGVR_UViG_3300001097_000794	Clustered	VC_514_0	44	0.7985	1	IMGVR4
Aquatic_Hypersaline__IMGVR_UViG_3300001097_000826	Clustered	VC_522_0	19	0.7865	1	IMGVR4
Aquatic_Hypersaline__IMGVR_UViG_3300001097_001146	Clustered	VC_510_0	8	0.9099	1	IMGVR4
Aquatic_Hypersaline__IMGVR_UViG_3300001097_001260	Clustered	VC_697_0	13	1	1	IMGVR4
Aquatic_Hypersaline__IMGVR_UViG_3300001097_001654	Clustered	VC_501_0	8	0.7978	1	IMGVR4
Aquatic_Hypersaline__IMGVR_UViG_3300001097_001787	Clustered	VC_495_0	8	0.7224	1	IMGVR4
Aquatic_Hypersaline__IMGVR_UViG_3300001097_001984	Clustered	VC_699_0	6	1	1	IMGVR4
Aquatic_Hypersaline__IMGVR_UViG_3300001097_001985	Clustered	VC_700_0	4	0.6721	0.99992	IMGVR4
Aquatic_Hypersaline__IMGVR_UViG_3300001097_002004	Clustered	VC_579_0	8	0.8791	1	IMGVR4
Aquatic_Hypersaline__IMGVR_UViG_3300001097_002321	Clustered	VC_555_0	10	0.982	1	IMGVR4
Aquatic_Hypersaline__IMGVR_UViG_3300001097_002635	Clustered	VC_704_0	6	0.9616	0.999968	IMGVR4
Aquatic_Hypersaline__IMGVR_UViG_3300001097_002748	Clustered	VC_569_0	6	0.7054	1	IMGVR4
Aquatic_Hypersaline__IMGVR_UViG_3300001097_002749	Clustered	VC_177_0	6	0.4311	1	IMGVR4
Aquatic_Hypersaline__IMGVR_UViG_3300001112_000001	Clustered	VC_711_0	2	0.0329	0.803245	IMGVR4
Aquatic_Hypersaline__IMGVR_UViG_3300001112_000004	Clustered	VC_716_0	18	1	1	IMGVR4
Aquatic_Hypersaline__IMGVR_UViG_3300001130_000001	Clustered	VC_634_0	4	0.8909	0.999975	IMGVR4
Aquatic_Hypersaline__IMGVR_UViG_3300001130_000002	Clustered	VC_647_0	6	0.5148	1	IMGVR4
Aquatic_Hypersaline__IMGVR_UViG_3300001130_000003	Clustered	VC_435_0	10	0.6315	1	IMGVR4
Aquatic_Hypersaline__IMGVR_UViG_3300001130_000004	Clustered	VC_439_0	10	1	0	IMGVR4
Aquatic_Hypersaline__IMGVR_UViG_3300001130_000005	Clustered	VC_620_0	6	0.4963	1	IMGVR4
Aquatic_Hypersaline__IMGVR_UViG_3300001130_000010	Clustered	VC_105_0	10	0.6533	1	IMGVR4
Aquatic_Hypersaline__IMGVR_UViG_3300001130_000017	Clustered	VC_641_0	4	1	0	IMGVR4
Aquatic_Hypersaline__IMGVR_UViG_3300001130_000019	Clustered	VC_642_0	4	0.8299	0.999827	IMGVR4
Aquatic_Hypersaline__IMGVR_UViG_3300001130_000021	Clustered	VC_441_0	6	0.3587	1	IMGVR4
Aquatic_Hypersaline__IMGVR_UViG_3300001130_000025	Clustered	VC_462_0	6	0.3824	1	IMGVR4
Aquatic_Hypersaline__IMGVR_UViG_3300001130_000027	Clustered	VC_440_0	10	0.4331	1	IMGVR4
Aquatic_Hypersaline__IMGVR_UViG_3300001130_000029	Clustered	VC_466_0	8	0.4789	1	IMGVR4
Aquatic_Hypersaline__IMGVR_UViG_3300001130_000031	Clustered	VC_385_0	4	0.9023	0.999868	IMGVR4
Aquatic_Hypersaline__IMGVR_UViG_3300001130_000032	Clustered	VC_606_0	6	0.898	1	IMGVR4
Aquatic_Hypersaline__IMGVR_UViG_3300001130_000035	Clustered	VC_484_0	8	0.8685	1	IMGVR4
Aquatic_Hypersaline__IMGVR_UViG_3300001130_000037	Clustered	VC_646_0	6	0.5871	1	IMGVR4
Aquatic_Hypersaline__IMGVR_UViG_3300001130_000039	Clustered	VC_655_0	6	0.9283	1	IMGVR4
Aquatic_Hypersaline__IMGVR_UViG_3300001130_000046	Clustered	VC_661_0	4	0.5252	0.999972	IMGVR4
Aquatic_Hypersaline__IMGVR_UViG_3300001130_000051	Clustered	VC_669_0	4	0.9496	0.999928	IMGVR4
Aquatic_Hypersaline__IMGVR_UViG_3300001130_000054	Clustered	VC_474_0	25	0.8481	1	IMGVR4
Aquatic_Hypersaline__IMGVR_UViG_3300001130_000056	Clustered	VC_674_0	7	0.7666	1	IMGVR4
Aquatic_Hypersaline__IMGVR_UViG_3300001130_000059	Clustered	VC_491_0	17	0.9961	1	IMGVR4
Aquatic_Hypersaline__IMGVR_UViG_3300001130_000066	Clustered	VC_677_0	4	0.771	0.99991	IMGVR4
Aquatic_Hypersaline__IMGVR_UViG_3300001130_000075	Clustered	VC_510_0	8	0.9099	1	IMGVR4
Aquatic_Hypersaline__IMGVR_UViG_3300001130_000076	Clustered	VC_589_0	6	0.6245	1	IMGVR4
Aquatic_Hypersaline__IMGVR_UViG_3300001130_000083	Clustered	VC_539_0	10	0.8074	1	IMGVR4
Aquatic_Hypersaline__IMGVR_UViG_3300001130_000085	Clustered	VC_436_0	7	0.2764	1	IMGVR4
Aquatic_Hypersaline__IMGVR_UViG_3300001130_000087	Clustered	VC_679_0	6	0.9552	0.999998	IMGVR4
Aquatic_Hypersaline__IMGVR_UViG_3300001130_000088	Clustered	VC_579_0	8	0.8791	1	IMGVR4
Aquatic_Hypersaline__IMGVR_UViG_3300001130_000090	Clustered	VC_680_0	4	0.8796	0.999822	IMGVR4
Aquatic_Hypersaline__IMGVR_UViG_3300001130_000121	Clustered	VC_682_0	12	0.5741	1	IMGVR4
Aquatic_Hypersaline__IMGVR_UViG_3300001130_000125	Clustered	VC_654_0	6	0.8514	1	IMGVR4
Aquatic_Hypersaline__IMGVR_UViG_3300001130_000127	Clustered	VC_692_0	4	0.5391	0.999868	IMGVR4
Aquatic_Hypersaline__IMGVR_UViG_3300001130_000145	Clustered	VC_430_0	10	0.9955	1	IMGVR4
Aquatic_Hypersaline__IMGVR_UViG_3300001130_000169	Clustered	VC_513_0	10	1	0	IMGVR4
Aquatic_Hypersaline__IMGVR_UViG_3300001130_000709	Clustered	VC_517_0	8	0.8909	1	IMGVR4
Aquatic_Hypersaline__IMGVR_UViG_3300001130_000710	Clustered	VC_522_0	19	0.7865	1	IMGVR4
Aquatic_Hypersaline__IMGVR_UViG_3300001130_000713	Clustered	VC_529_0	18	0.4602	1	IMGVR4
Aquatic_Hypersaline__IMGVR_UViG_3300001130_000818	Clustered	VC_514_0	44	0.7985	1	IMGVR4
Aquatic_Hypersaline__IMGVR_UViG_3300001130_000819	Clustered	VC_531_0	8	0.5075	1	IMGVR4
Aquatic_Hypersaline__IMGVR_UViG_3300001130_000851	Clustered	VC_522_0	19	0.7865	1	IMGVR4
Aquatic_Hypersaline__IMGVR_UViG_3300001130_001270	Clustered	VC_697_0	13	1	1	IMGVR4
Aquatic_Hypersaline__IMGVR_UViG_3300001130_001662	Clustered	VC_501_0	8	0.7978	1	IMGVR4
Aquatic_Hypersaline__IMGVR_UViG_3300001130_001794	Clustered	VC_495_0	8	0.7224	1	IMGVR4
Aquatic_Hypersaline__IMGVR_UViG_3300001130_001990	Clustered	VC_699_0	6	1	1	IMGVR4
Aquatic_Hypersaline__IMGVR_UViG_3300001130_001991	Clustered	VC_700_0	4	0.6721	0.99992	IMGVR4
Aquatic_Hypersaline__IMGVR_UViG_3300001130_002325	Clustered	VC_555_0	10	0.982	1	IMGVR4
Aquatic_Hypersaline__IMGVR_UViG_3300001130_002636	Clustered	VC_704_0	6	0.9616	0.999968	IMGVR4
Aquatic_Hypersaline__IMGVR_UViG_3300001130_002747	Clustered	VC_569_0	6	0.7054	1	IMGVR4
Aquatic_Hypersaline__IMGVR_UViG_3300001130_002748	Clustered	VC_177_0	6	0.4311	1	IMGVR4
Aquatic_Hypersaline__IMGVR_UViG_3300001301_000016	Clustered	VC_311_0	8	0.5892	1	IMGVR4
Aquatic_Hypersaline__IMGVR_UViG_3300001301_000019	Clustered	VC_717_0	2	0.6812	0.992153	IMGVR4
Aquatic_Hypersaline__IMGVR_UViG_3300001523_000016	Clustered	VC_721_0	4	1	1	IMGVR4
Aquatic_Hypersaline__IMGVR_UViG_3300001523_000017	Clustered	VC_721_0	4	1	1	IMGVR4
Aquatic_Hypersaline__IMGVR_UViG_3300001523_000493	Clustered	VC_694_0	99	0.8086	1	IMGVR4
Aquatic_Hypersaline__IMGVR_UViG_3300001523_000505	Clustered	VC_694_0	99	0.8086	1	IMGVR4
Aquatic_Hypersaline__IMGVR_UViG_3300001523_000642	Clustered	VC_722_0	2	1	1	IMGVR4
Aquatic_Hypersaline__IMGVR_UViG_3300001523_000786	Clustered	VC_723_0	2	1	1	IMGVR4
Aquatic_Hypersaline__IMGVR_UViG_3300001523_000795	Clustered	VC_724_0	2	1	1	IMGVR4
Aquatic_Hypersaline__IMGVR_UViG_3300001815_000001	Clustered	VC_725_0	4	0.5649	0.999973	IMGVR4
Aquatic_Hypersaline__IMGVR_UViG_3300001815_000002	Clustered	VC_725_0	4	0.5649	0.999973	IMGVR4
Aquatic_Hypersaline__IMGVR_UViG_3300001815_000003	Clustered	VC_732_0	4	1	1	IMGVR4
Aquatic_Hypersaline__IMGVR_UViG_3300001815_000005	Clustered	VC_733_0	5	0.7747	1	IMGVR4
Aquatic_Hypersaline__IMGVR_UViG_3300001815_000006	Clustered	VC_733_0	5	0.7747	1	IMGVR4
Aquatic_Hypersaline__IMGVR_UViG_3300001815_000018	Clustered	VC_746_0	4	0.5215	0.999962	IMGVR4
Aquatic_Hypersaline__IMGVR_UViG_3300001815_000038	Clustered	VC_750_0	4	1	0	IMGVR4
Aquatic_Hypersaline__IMGVR_UViG_3300001815_000043	Clustered	VC_746_0	4	0.5215	0.999962	IMGVR4
Aquatic_Hypersaline__IMGVR_UViG_3300001815_000045	Clustered	VC_750_0	4	1	0	IMGVR4
Aquatic_Hypersaline__IMGVR_UViG_3300001815_000053	Clustered	VC_751_0	4	0.8712	0.999972	IMGVR4
Aquatic_Hypersaline__IMGVR_UViG_3300001815_000067	Clustered	VC_751_0	4	0.8712	0.999972	IMGVR4
Aquatic_Hypersaline__IMGVR_UViG_3300001815_000074	Clustered	VC_432_0	6	0.8622	0.999994	IMGVR4
Aquatic_Hypersaline__IMGVR_UViG_3300001815_000077	Clustered	VC_732_0	4	1	1	IMGVR4
Aquatic_Hypersaline__IMGVR_UViG_3300001815_000096	Clustered	VC_432_0	6	0.8622	0.999994	IMGVR4
Aquatic_Hypersaline__IMGVR_UViG_3300001815_000277	Clustered	VC_758_0	2	1	1	IMGVR4
Aquatic_Hypersaline__IMGVR_UViG_3300001970_000067	Clustered	VC_759_0	2	0.9331	0.76025	IMGVR4
Aquatic_Hypersaline__IMGVR_UViG_3300001970_000171	Clustered	VC_767_0	2	0.2458	0.946303	IMGVR4
Aquatic_Hypersaline__IMGVR_UViG_3300003314_000004	Clustered	VC_409_0	2	0.2522	0.955694	IMGVR4
Aquatic_Hypersaline__IMGVR_UViG_3300003314_000007	Clustered	VC_775_0	2	0.4309	0.950948	IMGVR4
Aquatic_Hypersaline__IMGVR_UViG_3300003314_000008	Clustered	VC_771_0	3	0.5309	0.998159	IMGVR4
Aquatic_Hypersaline__IMGVR_UViG_3300003314_000012	Clustered	VC_132_0	3	0.513	0.997978	IMGVR4
Aquatic_Hypersaline__IMGVR_UViG_3300003314_000018	Clustered	VC_427_0	2	0.3599	0.94613	IMGVR4
Aquatic_Hypersaline__IMGVR_UViG_3300003314_000029	Clustered	VC_782_0	16	0.9497	1	IMGVR4
Aquatic_Hypersaline__IMGVR_UViG_3300003314_000242	Clustered	VC_784_0	2	0.7825	0.868224	IMGVR4
Aquatic_Hypersaline__IMGVR_UViG_3300003314_000249	Clustered	VC_785_0	2	0.6727	0.868224	IMGVR4
Aquatic_Hypersaline__IMGVR_UViG_3300003629_000001	Clustered	VC_788_1	6	0.4277	1	IMGVR4
Aquatic_Hypersaline__IMGVR_UViG_3300003629_000002	Clustered	VC_254_0	4	0.4744	0.999978	IMGVR4
Aquatic_Hypersaline__IMGVR_UViG_3300003629_000007	Clustered	VC_792_0	4	0.3713	0.999985	IMGVR4
Aquatic_Hypersaline__IMGVR_UViG_3300003629_000013	Clustered	VC_814_0	4	0.9391	0.999899	IMGVR4
Aquatic_Hypersaline__IMGVR_UViG_3300003629_000027	Clustered	VC_816_0	4	0.1102	0.999987	IMGVR4
Aquatic_Hypersaline__IMGVR_UViG_3300003630_000001	Clustered	VC_788_1	6	0.4277	1	IMGVR4
Aquatic_Hypersaline__IMGVR_UViG_3300003630_000002	Clustered	VC_254_0	4	0.4744	0.999978	IMGVR4
Aquatic_Hypersaline__IMGVR_UViG_3300003630_000007	Clustered	VC_792_0	4	0.3713	0.999985	IMGVR4
Aquatic_Hypersaline__IMGVR_UViG_3300003630_000013	Clustered	VC_814_0	4	0.9391	0.999899	IMGVR4
Aquatic_Hypersaline__IMGVR_UViG_3300003630_000027	Clustered	VC_816_0	4	0.1102	0.999987	IMGVR4
Aquatic_Hypersaline__IMGVR_UViG_3300003631_000001	Clustered	VC_788_0	2	0.0684	0.927936	IMGVR4
Aquatic_Hypersaline__IMGVR_UViG_3300003631_000003	Clustered	VC_393_0	4	0.4995	0.99998	IMGVR4
Aquatic_Hypersaline__IMGVR_UViG_3300003631_000007	Clustered	VC_828_0	2	0.2936	0.950064	IMGVR4
Aquatic_Hypersaline__IMGVR_UViG_3300003631_000013	Clustered	VC_307_0	2	0.4063	0.950145	IMGVR4
Aquatic_Hypersaline__IMGVR_UViG_3300003631_000153	Clustered	VC_833_0	2	1	1	IMGVR4
Aquatic_Hypersaline__IMGVR_UViG_3300003631_000299	Clustered	VC_231_1	3	0.4576	0.99261	IMGVR4
Aquatic_Hypersaline__IMGVR_UViG_3300003635_000001	Clustered	VC_788_1	6	0.4277	1	IMGVR4
Aquatic_Hypersaline__IMGVR_UViG_3300003635_000004	Clustered	VC_834_0	2	0.5133	0.946735	IMGVR4
Aquatic_Hypersaline__IMGVR_UViG_3300003635_000005	Clustered	VC_393_0	4	0.4995	0.99998	IMGVR4
Aquatic_Hypersaline__IMGVR_UViG_3300003635_000006	Clustered	VC_836_0	2	0.8889	0.76025	IMGVR4
Aquatic_Hypersaline__IMGVR_UViG_3300003635_000007	Clustered	VC_837_0	2	0.1135	0.956361	IMGVR4
Aquatic_Hypersaline__IMGVR_UViG_3300003635_000018	Clustered	VC_825_0	5	0.4679	1	IMGVR4
Aquatic_Hypersaline__IMGVR_UViG_3300003635_000020	Clustered	VC_330_0	2	0.4522	0.945579	IMGVR4
Aquatic_Hypersaline__IMGVR_UViG_3300003635_000029	Clustered	VC_818_0	36	0.5882	1	IMGVR4
Aquatic_Hypersaline__IMGVR_UViG_3300003635_000047	Clustered	VC_818_0	36	0.5882	1	IMGVR4
Aquatic_Hypersaline__IMGVR_UViG_3300003689_000001	Clustered	VC_259_0	32	1	1	IMGVR4
Aquatic_Hypersaline__IMGVR_UViG_3300003689_000002	Clustered	VC_890_0	2	0.1788	0.955153	IMGVR4
Aquatic_Hypersaline__IMGVR_UViG_3300004817_000001	Clustered	VC_894_0	2	0.7546	0.943668	IMGVR4
Aquatic_Hypersaline__IMGVR_UViG_3300005140_000001	Clustered	VC_14_0	16	0.5425	1	IMGVR4
Aquatic_Hypersaline__IMGVR_UViG_3300005140_000002	Clustered	VC_896_0	4	0.8464	0.999977	IMGVR4
Aquatic_Hypersaline__IMGVR_UViG_3300005140_000003	Clustered	VC_901_0	8	0.3534	1	IMGVR4
Aquatic_Hypersaline__IMGVR_UViG_3300005140_000006	Clustered	VC_319_0	6	0.8467	1	IMGVR4
Aquatic_Hypersaline__IMGVR_UViG_3300005140_000032	Clustered	VC_313_0	60	0.671	1	IMGVR4
Aquatic_Hypersaline__IMGVR_UViG_3300005140_000044	Clustered	VC_260_0	8	0.486	1	IMGVR4
Aquatic_Hypersaline__IMGVR_UViG_3300005140_000053	Clustered	VC_919_0	6	0.9956	0.999769	IMGVR4
Aquatic_Hypersaline__IMGVR_UViG_3300005140_000057	Clustered	VC_920_0	12	0.9414	1	IMGVR4
Aquatic_Hypersaline__IMGVR_UViG_3300005141_000001	Clustered	VC_14_0	16	0.5425	1	IMGVR4
Aquatic_Hypersaline__IMGVR_UViG_3300005141_000002	Clustered	VC_901_0	8	0.3534	1	IMGVR4
Aquatic_Hypersaline__IMGVR_UViG_3300005141_000029	Clustered	VC_260_0	8	0.486	1	IMGVR4
Aquatic_Hypersaline__IMGVR_UViG_3300005142_000001	Clustered	VC_14_0	16	0.5425	1	IMGVR4
Aquatic_Hypersaline__IMGVR_UViG_3300005142_000030	Clustered	VC_920_0	12	0.9414	1	IMGVR4
Aquatic_Hypersaline__IMGVR_UViG_3300005142_000031	Clustered	VC_927_0	4	0.4612	0.999977	IMGVR4
Aquatic_Hypersaline__IMGVR_UViG_3300005143_000001	Clustered	VC_14_0	16	0.5425	1	IMGVR4
Aquatic_Hypersaline__IMGVR_UViG_3300005143_000004	Clustered	VC_902_0	4	0.3549	0.999986	IMGVR4
Aquatic_Hypersaline__IMGVR_UViG_3300005143_000054	Clustered	VC_920_0	12	0.9414	1	IMGVR4
Aquatic_Hypersaline__IMGVR_UViG_3300005191_000001	Clustered	VC_936_0	2	0.8138	0.931218	IMGVR4
Aquatic_Hypersaline__IMGVR_UViG_3300005191_000008	Clustered	VC_937_0	4	0.6516	0.999914	IMGVR4
Aquatic_Hypersaline__IMGVR_UViG_3300005192_000001	Clustered	VC_827_0	4	0.5474	0.999976	IMGVR4
Aquatic_Hypersaline__IMGVR_UViG_3300005192_000004	Clustered	VC_880_0	16	0.6071	1	IMGVR4
Aquatic_Hypersaline__IMGVR_UViG_3300005194_000003	Clustered	VC_937_0	4	0.6516	0.999914	IMGVR4
Aquatic_Hypersaline__IMGVR_UViG_3300005195_000001	Clustered	VC_958_0	6	0.9762	0.999853	IMGVR4
Aquatic_Hypersaline__IMGVR_UViG_3300005195_000009	Clustered	VC_959_0	2	1	1	IMGVR4
Aquatic_Hypersaline__IMGVR_UViG_3300005195_000010	Clustered	VC_960_0	4	0.8752	0.999947	IMGVR4
Aquatic_Hypersaline__IMGVR_UViG_3300005196_000001	Clustered	VC_960_0	4	0.8752	0.999947	IMGVR4
Aquatic_Hypersaline__IMGVR_UViG_3300005196_000002	Clustered	VC_958_0	6	0.9762	0.999853	IMGVR4
Aquatic_Hypersaline__IMGVR_UViG_3300005196_000006	Clustered	VC_829_0	4	0.6583	0.999962	IMGVR4
Aquatic_Hypersaline__IMGVR_UViG_3300005198_000001	Clustered	VC_964_0	2	0.1111	0.955988	IMGVR4
Aquatic_Hypersaline__IMGVR_UViG_3300005198_000002	Clustered	VC_958_0	6	0.9762	0.999853	IMGVR4
Aquatic_Hypersaline__IMGVR_UViG_3300005198_000004	Clustered	VC_880_0	16	0.6071	1	IMGVR4
Aquatic_Hypersaline__IMGVR_UViG_3300005198_000006	Clustered	VC_308_0	2	0.1932	0.951562	IMGVR4
Aquatic_Hypersaline__IMGVR_UViG_3300005198_000017	Clustered	VC_829_0	4	0.6583	0.999962	IMGVR4
Aquatic_Hypersaline__IMGVR_UViG_3300005268_000034	Clustered	VC_789_0	7	0.7005	1	IMGVR4
Aquatic_Hypersaline__IMGVR_UViG_3300005412_000012	Clustered	VC_313_0	60	0.671	1	IMGVR4
Aquatic_Hypersaline__IMGVR_UViG_3300005412_000029	Clustered	VC_980_0	6	0.8957	0.999995	IMGVR4
Aquatic_Hypersaline__IMGVR_UViG_3300005957_000001	Clustered	VC_982_0	12	0.9729	1	IMGVR4
Aquatic_Hypersaline__IMGVR_UViG_3300005957_000002	Clustered	VC_716_0	18	1	1	IMGVR4
Aquatic_Hypersaline__IMGVR_UViG_3300005957_000005	Clustered	VC_711_2	8	0.2515	1	IMGVR4
Aquatic_Hypersaline__IMGVR_UViG_3300005957_000028	Clustered	VC_614_0	16	1	1	IMGVR4
Aquatic_Hypersaline__IMGVR_UViG_3300005957_000052	Clustered	VC_985_0	2	1	1	IMGVR4
Aquatic_Hypersaline__IMGVR_UViG_3300005965_000001	Clustered	VC_614_0	16	1	1	IMGVR4
Aquatic_Hypersaline__IMGVR_UViG_3300005965_000002	Clustered	VC_986_0	2	0.1317	0.955742	IMGVR4
Aquatic_Hypersaline__IMGVR_UViG_3300005965_000003	Clustered	VC_997_0	2	0.6115	0.945562	IMGVR4
Aquatic_Hypersaline__IMGVR_UViG_3300005965_000006	Clustered	VC_615_0	4	0.8088	0.999803	IMGVR4
Aquatic_Hypersaline__IMGVR_UViG_3300005965_000009	Clustered	VC_982_0	12	0.9729	1	IMGVR4
Aquatic_Hypersaline__IMGVR_UViG_3300005965_000101	Clustered	VC_1001_0	4	1	1	IMGVR4
Aquatic_Hypersaline__IMGVR_UViG_3300005965_000102	Clustered	VC_1002_0	4	1	1	IMGVR4
Aquatic_Hypersaline__IMGVR_UViG_3300005965_000103	Clustered	VC_358_0	2	0.0939	0.955947	IMGVR4
Aquatic_Hypersaline__IMGVR_UViG_3300005973_000002	Clustered	VC_711_2	8	0.2515	1	IMGVR4
Aquatic_Hypersaline__IMGVR_UViG_3300005973_000003	Clustered	VC_716_0	18	1	1	IMGVR4
Aquatic_Hypersaline__IMGVR_UViG_3300005974_000001	Clustered	VC_1004_0	4	0.9101	0.999955	IMGVR4
Aquatic_Hypersaline__IMGVR_UViG_3300005974_000002	Clustered	VC_716_0	18	1	1	IMGVR4
Aquatic_Hypersaline__IMGVR_UViG_3300005974_000004	Clustered	VC_711_2	8	0.2515	1	IMGVR4
Aquatic_Hypersaline__IMGVR_UViG_3300005976_000001	Clustered	VC_614_0	16	1	1	IMGVR4
Aquatic_Hypersaline__IMGVR_UViG_3300005976_000002	Clustered	VC_711_2	8	0.2515	1	IMGVR4
Aquatic_Hypersaline__IMGVR_UViG_3300005976_000005	Clustered	VC_994_0	2	0.2747	0.950631	IMGVR4
Aquatic_Hypersaline__IMGVR_UViG_3300005976_000007	Clustered	VC_716_0	18	1	1	IMGVR4
Aquatic_Hypersaline__IMGVR_UViG_3300005976_000009	Clustered	VC_982_0	12	0.9729	1	IMGVR4
Aquatic_Hypersaline__IMGVR_UViG_3300005996_000001	Clustered	VC_14_0	16	0.5425	1	IMGVR4
Aquatic_Hypersaline__IMGVR_UViG_3300005996_000002	Clustered	VC_896_0	4	0.8464	0.999977	IMGVR4
Aquatic_Hypersaline__IMGVR_UViG_3300005996_000003	Clustered	VC_319_0	6	0.8467	1	IMGVR4
Aquatic_Hypersaline__IMGVR_UViG_3300005996_000032	Clustered	VC_260_0	8	0.486	1	IMGVR4
Aquatic_Hypersaline__IMGVR_UViG_3300005996_000040	Clustered	VC_920_0	12	0.9414	1	IMGVR4
Aquatic_Hypersaline__IMGVR_UViG_3300005996_000045	Clustered	VC_919_0	6	0.9956	0.999769	IMGVR4
Aquatic_Hypersaline__IMGVR_UViG_3300005996_000050	Clustered	VC_901_0	8	0.3534	1	IMGVR4
Aquatic_Hypersaline__IMGVR_UViG_3300006016_000001	Clustered	VC_14_0	16	0.5425	1	IMGVR4
Aquatic_Hypersaline__IMGVR_UViG_3300006016_000003	Clustered	VC_919_0	6	0.9956	0.999769	IMGVR4
Aquatic_Hypersaline__IMGVR_UViG_3300006016_000021	Clustered	VC_901_0	8	0.3534	1	IMGVR4
Aquatic_Hypersaline__IMGVR_UViG_3300006016_000028	Clustered	VC_260_0	8	0.486	1	IMGVR4
Aquatic_Hypersaline__IMGVR_UViG_3300006016_000031	Clustered	VC_319_0	6	0.8467	1	IMGVR4
Aquatic_Hypersaline__IMGVR_UViG_3300006973_000001	Clustered	VC_893_0	4	0.9351	0.999952	IMGVR4
Aquatic_Hypersaline__IMGVR_UViG_3300006974_000001	Clustered	VC_893_0	4	0.9351	0.999952	IMGVR4
Aquatic_Hypersaline__IMGVR_UViG_3300007022_000001	Clustered	VC_1010_0	2	0.9485	0.76025	IMGVR4
Aquatic_Hypersaline__IMGVR_UViG_3300007023_000001	Clustered	VC_827_0	4	0.5474	0.999976	IMGVR4
Aquatic_Hypersaline__IMGVR_UViG_3300007023_000002	Clustered	VC_880_0	16	0.6071	1	IMGVR4
Aquatic_Hypersaline__IMGVR_UViG_3300007038_000002	Clustered	VC_963_0	2	0.1227	0.95578	IMGVR4
Aquatic_Hypersaline__IMGVR_UViG_3300007038_000005	Clustered	VC_1013_0	2	0.3935	0.949596	IMGVR4
Aquatic_Hypersaline__IMGVR_UViG_3300007038_000017	Clustered	VC_1018_0	2	0.4978	0.930857	IMGVR4
Aquatic_Hypersaline__IMGVR_UViG_3300007063_000001	Clustered	VC_232_0	2	0.9021	0.918407	IMGVR4
Aquatic_Hypersaline__IMGVR_UViG_3300007238_000001	Clustered	VC_830_0	2	0.3529	0.951267	IMGVR4
Aquatic_Hypersaline__IMGVR_UViG_3300007852_000001	Clustered	VC_255_1	4	0.3634	0.999944	IMGVR4
Aquatic_Hypersaline__IMGVR_UViG_3300007852_000003	Clustered	VC_961_0	2	0.5706	0.946952	IMGVR4
Aquatic_Hypersaline__IMGVR_UViG_3300007852_000008	Clustered	VC_791_0	2	0.3809	0.951783	IMGVR4
Aquatic_Hypersaline__IMGVR_UViG_3300011934_000011	Clustered	VC_1024_0	2	0.504	0.941042	IMGVR4
Aquatic_Hypersaline__IMGVR_UViG_3300011934_000016	Clustered	VC_1028_0	3	0.2607	0.993354	IMGVR4
Aquatic_Hypersaline__IMGVR_UViG_3300011934_000017	Clustered	VC_46_0	2	0.137	0.949337	IMGVR4
Aquatic_Hypersaline__IMGVR_UViG_3300011934_000030	Clustered	VC_1033_0	3	0.6073	0.99314	IMGVR4
Aquatic_Hypersaline__IMGVR_UViG_3300011934_000044	Clustered	VC_1034_0	2	1	1	IMGVR4
Aquatic_Hypersaline__IMGVR_UViG_3300011934_000051	Clustered	VC_980_0	6	0.8957	0.999995	IMGVR4
Aquatic_Hypersaline__IMGVR_UViG_3300012002_000026	Clustered	VC_1035_0	2	0.9449	0.918407	IMGVR4
Aquatic_Hypersaline__IMGVR_UViG_3300012002_000052	Clustered	VC_1036_0	2	1	1	IMGVR4
Aquatic_Hypersaline__IMGVR_UViG_3300012002_000197	Clustered	VC_1038_0	2	0.9364	0.900585	IMGVR4
Aquatic_Hypersaline__IMGVR_UViG_3300012002_000228	Clustered	VC_1041_0	2	0.2364	0.954719	IMGVR4
Aquatic_Hypersaline__IMGVR_UViG_3300012002_000306	Clustered	VC_1057_0	2	0.9196	0.932703	IMGVR4
Aquatic_Hypersaline__IMGVR_UViG_3300012009_000013	Clustered	VC_1061_0	2	0.6662	0.94872	IMGVR4
Aquatic_Hypersaline__IMGVR_UViG_3300012009_000018	Clustered	VC_1066_0	2	1	1	IMGVR4
Aquatic_Hypersaline__IMGVR_UViG_3300012009_000020	Clustered	VC_1068_0	18	0.8079	1	IMGVR4
Aquatic_Hypersaline__IMGVR_UViG_3300012009_000055	Clustered	VC_965_0	2	0.1227	0.955879	IMGVR4
Aquatic_Hypersaline__IMGVR_UViG_3300012009_000060	Clustered	VC_1069_0	2	1	1	IMGVR4
Aquatic_Hypersaline__IMGVR_UViG_3300012009_000091	Clustered	VC_1071_0	2	0.2534	0.954359	IMGVR4
Aquatic_Hypersaline__IMGVR_UViG_3300012009_000120	Clustered	VC_1079_0	2	1	1	IMGVR4
Aquatic_Hypersaline__IMGVR_UViG_3300012009_000128	Clustered	VC_1080_0	2	1	1	IMGVR4
Aquatic_Hypersaline__IMGVR_UViG_3300012009_000259	Clustered	VC_1081_0	2	1	1	IMGVR4
Aquatic_Hypersaline__IMGVR_UViG_3300017465_000006	Clustered	VC_694_0	99	0.8086	1	IMGVR4
Aquatic_Hypersaline__IMGVR_UViG_3300017468_000015	Clustered	VC_694_0	99	0.8086	1	IMGVR4
Aquatic_Hypersaline__IMGVR_UViG_3300017500_000006	Clustered	VC_249_0	6	0.5919	1	IMGVR4
Aquatic_Hypersaline__IMGVR_UViG_3300017500_000008	Clustered	VC_831_0	2	0.3138	0.948612	IMGVR4
Aquatic_Hypersaline__IMGVR_UViG_3300017500_000010	Clustered	VC_1083_0	5	0.7864	0.998942	IMGVR4
Aquatic_Hypersaline__IMGVR_UViG_3300017511_000007	Clustered	VC_249_0	6	0.5919	1	IMGVR4
Aquatic_Hypersaline__IMGVR_UViG_3300017514_000074	Clustered	VC_1084_0	6	1	0	IMGVR4
Aquatic_Hypersaline__IMGVR_UViG_3300017517_000002	Clustered	VC_249_0	6	0.5919	1	IMGVR4
Aquatic_Hypersaline__IMGVR_UViG_3300017521_000007	Clustered	VC_977_0	4	0.3332	0.999986	IMGVR4
Aquatic_Hypersaline__IMGVR_UViG_3300017523_000058	Clustered	VC_872_0	14	0.5541	1	IMGVR4
Aquatic_Hypersaline__IMGVR_UViG_3300017524_000025	Clustered	VC_977_0	4	0.3332	0.999986	IMGVR4
Aquatic_Hypersaline__IMGVR_UViG_3300017578_000019	Clustered	VC_1110_0	3	1	1	IMGVR4
Aquatic_Hypersaline__IMGVR_UViG_3300017578_000076	Clustered	VC_1084_0	6	1	0	IMGVR4
Aquatic_Hypersaline__IMGVR_UViG_3300017815_000001	Clustered	VC_832_0	2	0.8239	0.76025	IMGVR4
Aquatic_Hypersaline__IMGVR_UViG_3300017815_000003	Clustered	VC_869_0	2	0.3751	0.951267	IMGVR4
Aquatic_Hypersaline__IMGVR_UViG_3300017815_000030	Clustered	VC_1116_0	5	0.9543	0.99988	IMGVR4
Aquatic_Hypersaline__IMGVR_UViG_3300017825_000008	Clustered	VC_332_0	2	0.8875	0.76025	IMGVR4
Aquatic_Hypersaline__IMGVR_UViG_3300017825_000042	Clustered	VC_1116_0	5	0.9543	0.99988	IMGVR4
Aquatic_Hypersaline__IMGVR_UViG_3300017826_000001	Clustered	VC_1118_0	2	0.7672	0.918407	IMGVR4
Aquatic_Hypersaline__IMGVR_UViG_3300017826_000002	Clustered	VC_1120_0	2	1	1	IMGVR4
Aquatic_Hypersaline__IMGVR_UViG_3300017828_000001	Clustered	VC_255_0	2	0.1882	0.948472	IMGVR4
Aquatic_Hypersaline__IMGVR_UViG_3300017960_000002	Clustered	VC_1135_0	4	0.9919	0.99798	IMGVR4
Aquatic_Hypersaline__IMGVR_UViG_3300017960_000003	Clustered	VC_1138_0	4	0.6736	0.999985	IMGVR4
Aquatic_Hypersaline__IMGVR_UViG_3300017960_000004	Clustered	VC_1141_0	4	1	1	IMGVR4
Aquatic_Hypersaline__IMGVR_UViG_3300017960_000006	Clustered	VC_1142_0	4	1	1	IMGVR4
Aquatic_Hypersaline__IMGVR_UViG_3300017960_000007	Clustered	VC_1143_0	16	0.6331	1	IMGVR4
Aquatic_Hypersaline__IMGVR_UViG_3300017960_000008	Clustered	VC_1152_0	8	0.9298	1	IMGVR4
Aquatic_Hypersaline__IMGVR_UViG_3300017960_000009	Clustered	VC_1155_0	8	1	1	IMGVR4
Aquatic_Hypersaline__IMGVR_UViG_3300017960_000012	Clustered	VC_1156_0	2	0.065	0.931338	IMGVR4
Aquatic_Hypersaline__IMGVR_UViG_3300017960_000013	Clustered	VC_1165_0	2	0.1307	0.927716	IMGVR4
Aquatic_Hypersaline__IMGVR_UViG_3300017960_000014	Clustered	VC_1172_0	6	0.6757	1	IMGVR4
Aquatic_Hypersaline__IMGVR_UViG_3300017960_000015	Clustered	VC_714_0	2	0.0652	0.917804	IMGVR4
Aquatic_Hypersaline__IMGVR_UViG_3300017960_000016	Clustered	VC_1181_0	8	0.8909	1	IMGVR4
Aquatic_Hypersaline__IMGVR_UViG_3300017960_000020	Clustered	VC_1186_0	4	0.957	0.99977	IMGVR4
Aquatic_Hypersaline__IMGVR_UViG_3300017960_000022	Clustered	VC_1188_0	10	1	1	IMGVR4
Aquatic_Hypersaline__IMGVR_UViG_3300017960_000023	Clustered	VC_3_0	4	0.831	0.999976	IMGVR4
Aquatic_Hypersaline__IMGVR_UViG_3300017960_000029	Clustered	VC_1191_0	8	0.9594	1	IMGVR4
Aquatic_Hypersaline__IMGVR_UViG_3300017960_000032	Clustered	VC_134_0	2	0.3899	0.954637	IMGVR4
Aquatic_Hypersaline__IMGVR_UViG_3300017960_000033	Clustered	VC_1196_0	12	0.8786	1	IMGVR4
Aquatic_Hypersaline__IMGVR_UViG_3300017960_000034	Clustered	VC_1196_0	12	0.8786	1	IMGVR4
Aquatic_Hypersaline__IMGVR_UViG_3300017960_000036	Clustered	VC_379_0	7	0.4814	1	IMGVR4
Aquatic_Hypersaline__IMGVR_UViG_3300017960_000052	Clustered	VC_264_0	6	0.4799	1	IMGVR4
Aquatic_Hypersaline__IMGVR_UViG_3300017960_000055	Clustered	VC_266_0	4	0.7681	0.999975	IMGVR4
Aquatic_Hypersaline__IMGVR_UViG_3300017960_000056	Clustered	VC_1199_0	2	0.146	0.951518	IMGVR4
Aquatic_Hypersaline__IMGVR_UViG_3300017960_000062	Clustered	VC_1203_0	6	0.9556	1	IMGVR4
Aquatic_Hypersaline__IMGVR_UViG_3300017960_000067	Clustered	VC_1207_0	4	0.3649	0.999985	IMGVR4
Aquatic_Hypersaline__IMGVR_UViG_3300017960_000073	Clustered	VC_1217_0	6	0.4862	1	IMGVR4
Aquatic_Hypersaline__IMGVR_UViG_3300017960_000087	Clustered	VC_1219_0	16	1	1	IMGVR4
Aquatic_Hypersaline__IMGVR_UViG_3300017960_000265	Clustered	VC_1220_0	6	0.4695	1	IMGVR4
Aquatic_Hypersaline__IMGVR_UViG_3300017960_000498	Clustered	VC_1224_0	2	0.0996	0.955861	IMGVR4
Aquatic_Hypersaline__IMGVR_UViG_3300017960_000590	Clustered	VC_1194_0	4	0.7022	0.999958	IMGVR4
Aquatic_Hypersaline__IMGVR_UViG_3300017960_000648	Clustered	VC_1237_0	6	0.968	1	IMGVR4
Aquatic_Hypersaline__IMGVR_UViG_3300017960_001009	Clustered	VC_1238_0	10	0.9825	1	IMGVR4
Aquatic_Hypersaline__IMGVR_UViG_3300017960_001055	Clustered	VC_1239_0	10	0.9848	1	IMGVR4
Aquatic_Hypersaline__IMGVR_UViG_3300017963_000001	Clustered	VC_1240_0	4	1	0	IMGVR4
Aquatic_Hypersaline__IMGVR_UViG_3300017963_000002	Clustered	VC_1009_0	4	0.6417	0.999915	IMGVR4
Aquatic_Hypersaline__IMGVR_UViG_3300017963_000003	Clustered	VC_1241_2	2	0.0447	0.931866	IMGVR4
Aquatic_Hypersaline__IMGVR_UViG_3300017963_000005	Clustered	VC_1241_1	4	0.1662	0.999975	IMGVR4
Aquatic_Hypersaline__IMGVR_UViG_3300017963_000006	Clustered	VC_1244_0	4	0.2091	0.998615	IMGVR4
Aquatic_Hypersaline__IMGVR_UViG_3300017963_000007	Clustered	VC_1250_0	4	0.9663	0.999879	IMGVR4
Aquatic_Hypersaline__IMGVR_UViG_3300017963_000008	Clustered	VC_1252_0	4	0.6635	0.999963	IMGVR4
Aquatic_Hypersaline__IMGVR_UViG_3300017963_000009	Clustered	VC_1255_0	4	1	0	IMGVR4
Aquatic_Hypersaline__IMGVR_UViG_3300017963_000010	Clustered	VC_1257_0	4	0.5306	0.999901	IMGVR4
Aquatic_Hypersaline__IMGVR_UViG_3300017963_000011	Clustered	VC_1258_0	4	1	0	IMGVR4
Aquatic_Hypersaline__IMGVR_UViG_3300017963_000012	Clustered	VC_42_1	4	0.4962	0.999963	IMGVR4
Aquatic_Hypersaline__IMGVR_UViG_3300017963_000013	Clustered	VC_1259_0	4	0.9917	0.997313	IMGVR4
Aquatic_Hypersaline__IMGVR_UViG_3300017963_000015	Clustered	VC_1173_0	4	0.2426	0.999984	IMGVR4
Aquatic_Hypersaline__IMGVR_UViG_3300017963_000016	Clustered	VC_1262_1	4	0.6615	0.999393	IMGVR4
Aquatic_Hypersaline__IMGVR_UViG_3300017963_000017	Clustered	VC_1263_0	4	0.9052	0.999974	IMGVR4
Aquatic_Hypersaline__IMGVR_UViG_3300017963_000018	Clustered	VC_1266_0	5	0.9583	0.999067	IMGVR4
Aquatic_Hypersaline__IMGVR_UViG_3300017963_000019	Clustered	VC_1181_0	8	0.8909	1	IMGVR4
Aquatic_Hypersaline__IMGVR_UViG_3300017963_000020	Clustered	VC_1268_0	4	0.776	0.999793	IMGVR4
Aquatic_Hypersaline__IMGVR_UViG_3300017963_000021	Clustered	VC_1270_0	4	0.5652	0.999977	IMGVR4
Aquatic_Hypersaline__IMGVR_UViG_3300017963_000022	Clustered	VC_1277_0	6	0.8796	0.999993	IMGVR4
Aquatic_Hypersaline__IMGVR_UViG_3300017963_000023	Clustered	VC_1279_0	4	0.2619	0.999982	IMGVR4
Aquatic_Hypersaline__IMGVR_UViG_3300017963_000024	Clustered	VC_1288_0	4	1	0	IMGVR4
Aquatic_Hypersaline__IMGVR_UViG_3300017963_000025	Clustered	VC_1289_0	4	0.7873	0.999963	IMGVR4
Aquatic_Hypersaline__IMGVR_UViG_3300017963_000026	Clustered	VC_1278_0	4	0.4972	0.999986	IMGVR4
Aquatic_Hypersaline__IMGVR_UViG_3300017963_000027	Clustered	VC_1309_0	4	0.9592	0.999793	IMGVR4
Aquatic_Hypersaline__IMGVR_UViG_3300017963_000028	Clustered	VC_1311_0	4	0.9541	0.999245	IMGVR4
Aquatic_Hypersaline__IMGVR_UViG_3300017963_000029	Clustered	VC_1313_0	4	0.9164	0.999245	IMGVR4
Aquatic_Hypersaline__IMGVR_UViG_3300017963_000030	Clustered	VC_1315_2	4	0.169	0.999984	IMGVR4
Aquatic_Hypersaline__IMGVR_UViG_3300017963_000031	Clustered	VC_1280_0	4	0.2895	0.999983	IMGVR4
Aquatic_Hypersaline__IMGVR_UViG_3300017963_000032	Clustered	VC_1324_0	4	0.9929	0.999393	IMGVR4
Aquatic_Hypersaline__IMGVR_UViG_3300017963_000033	Clustered	VC_1327_0	4	0.8872	0.99996	IMGVR4
Aquatic_Hypersaline__IMGVR_UViG_3300017963_000034	Clustered	VC_1330_0	4	0.5535	0.999978	IMGVR4
Aquatic_Hypersaline__IMGVR_UViG_3300017963_000035	Clustered	VC_1335_0	4	0.9389	0.999393	IMGVR4
Aquatic_Hypersaline__IMGVR_UViG_3300017963_000036	Clustered	VC_1269_0	4	0.6023	0.999968	IMGVR4
Aquatic_Hypersaline__IMGVR_UViG_3300017963_000037	Clustered	VC_1337_0	4	0.9107	0.999948	IMGVR4
Aquatic_Hypersaline__IMGVR_UViG_3300017963_000038	Clustered	VC_1340_0	4	0.9858	0.999393	IMGVR4
Aquatic_Hypersaline__IMGVR_UViG_3300017963_000039	Clustered	VC_1292_1	4	0.1899	0.999986	IMGVR4
Aquatic_Hypersaline__IMGVR_UViG_3300017963_000040	Clustered	VC_201_0	5	0.4546	1	IMGVR4
Aquatic_Hypersaline__IMGVR_UViG_3300017963_000041	Clustered	VC_1329_0	4	0.8187	0.999961	IMGVR4
Aquatic_Hypersaline__IMGVR_UViG_3300017963_000042	Clustered	VC_1351_0	4	1	0	IMGVR4
Aquatic_Hypersaline__IMGVR_UViG_3300017963_000043	Clustered	VC_1352_0	4	1	1	IMGVR4
Aquatic_Hypersaline__IMGVR_UViG_3300017963_000044	Clustered	VC_1354_0	4	0.8748	0.999901	IMGVR4
Aquatic_Hypersaline__IMGVR_UViG_3300017963_000045	Clustered	VC_1355_0	4	1	0	IMGVR4
Aquatic_Hypersaline__IMGVR_UViG_3300017963_000047	Clustered	VC_1364_0	4	1	0	IMGVR4
Aquatic_Hypersaline__IMGVR_UViG_3300017963_000048	Clustered	VC_1365_0	4	1	0	IMGVR4
Aquatic_Hypersaline__IMGVR_UViG_3300017963_000049	Clustered	VC_1137_0	6	0.7896	1	IMGVR4
Aquatic_Hypersaline__IMGVR_UViG_3300017963_000050	Clustered	VC_1366_0	4	1	0	IMGVR4
Aquatic_Hypersaline__IMGVR_UViG_3300017963_000051	Clustered	VC_1367_0	4	1	0	IMGVR4
Aquatic_Hypersaline__IMGVR_UViG_3300017963_000052	Clustered	VC_1369_0	4	0.7096	0.999809	IMGVR4
Aquatic_Hypersaline__IMGVR_UViG_3300017963_000053	Clustered	VC_1371_0	8	0.9366	1	IMGVR4
Aquatic_Hypersaline__IMGVR_UViG_3300017963_000054	Clustered	VC_1375_0	4	1	0	IMGVR4
Aquatic_Hypersaline__IMGVR_UViG_3300017963_000055	Clustered	VC_1376_0	6	1	0	IMGVR4
Aquatic_Hypersaline__IMGVR_UViG_3300017963_000056	Clustered	VC_1377_0	4	1	0	IMGVR4
Aquatic_Hypersaline__IMGVR_UViG_3300017963_000057	Clustered	VC_1378_0	4	0.9932	0.99798	IMGVR4
Aquatic_Hypersaline__IMGVR_UViG_3300017963_000058	Clustered	VC_1379_0	4	1	0	IMGVR4
Aquatic_Hypersaline__IMGVR_UViG_3300017963_000059	Clustered	VC_1380_0	8	1	1	IMGVR4
Aquatic_Hypersaline__IMGVR_UViG_3300017963_000060	Clustered	VC_1062_0	4	0.3802	0.999984	IMGVR4
Aquatic_Hypersaline__IMGVR_UViG_3300017963_000061	Clustered	VC_1385_0	4	0.6567	0.999977	IMGVR4
Aquatic_Hypersaline__IMGVR_UViG_3300017963_000062	Clustered	VC_1390_0	4	0.6244	0.999977	IMGVR4
Aquatic_Hypersaline__IMGVR_UViG_3300017963_000063	Clustered	VC_1395_0	4	0.8944	0.999943	IMGVR4
Aquatic_Hypersaline__IMGVR_UViG_3300017963_000064	Clustered	VC_1398_0	4	0.6041	0.999907	IMGVR4
Aquatic_Hypersaline__IMGVR_UViG_3300017963_000065	Clustered	VC_1400_0	10	1	1	IMGVR4
Aquatic_Hypersaline__IMGVR_UViG_3300017963_000066	Clustered	VC_1401_0	6	1	0	IMGVR4
Aquatic_Hypersaline__IMGVR_UViG_3300017963_000067	Clustered	VC_1402_0	8	1	1	IMGVR4
Aquatic_Hypersaline__IMGVR_UViG_3300017963_000068	Clustered	VC_1402_0	8	1	1	IMGVR4
Aquatic_Hypersaline__IMGVR_UViG_3300017963_000069	Clustered	VC_1403_0	21	0.4414	1	IMGVR4
Aquatic_Hypersaline__IMGVR_UViG_3300017963_000070	Clustered	VC_1415_0	4	0.995	0.997313	IMGVR4
Aquatic_Hypersaline__IMGVR_UViG_3300017963_000071	Clustered	VC_1403_0	21	0.4414	1	IMGVR4
Aquatic_Hypersaline__IMGVR_UViG_3300017963_000072	Clustered	VC_1418_0	4	1	0	IMGVR4
Aquatic_Hypersaline__IMGVR_UViG_3300017963_000073	Clustered	VC_1420_0	4	0.8745	0.999928	IMGVR4
Aquatic_Hypersaline__IMGVR_UViG_3300017963_000074	Clustered	VC_966_0	4	0.2759	0.999985	IMGVR4
Aquatic_Hypersaline__IMGVR_UViG_3300017963_000075	Clustered	VC_1085_0	8	0.512	1	IMGVR4
Aquatic_Hypersaline__IMGVR_UViG_3300017963_000076	Clustered	VC_1427_0	4	0.9352	0.999816	IMGVR4
Aquatic_Hypersaline__IMGVR_UViG_3300017963_000077	Clustered	VC_1430_0	4	0.6557	0.999979	IMGVR4
Aquatic_Hypersaline__IMGVR_UViG_3300017963_000078	Clustered	VC_1436_0	4	0.7694	0.999925	IMGVR4
Aquatic_Hypersaline__IMGVR_UViG_3300017963_000079	Clustered	VC_1439_0	4	0.6671	0.999965	IMGVR4
Aquatic_Hypersaline__IMGVR_UViG_3300017963_000080	Clustered	VC_1443_0	4	0.9531	0.999639	IMGVR4
Aquatic_Hypersaline__IMGVR_UViG_3300017963_000081	Clustered	VC_1445_0	4	0.7679	0.999968	IMGVR4
Aquatic_Hypersaline__IMGVR_UViG_3300017963_000082	Clustered	VC_1381_0	4	0.4231	0.999982	IMGVR4
Aquatic_Hypersaline__IMGVR_UViG_3300017963_000083	Clustered	VC_1457_0	2	0.6578	0.952366	IMGVR4
Aquatic_Hypersaline__IMGVR_UViG_3300017963_000084	Clustered	VC_967_0	4	0.2303	0.999986	IMGVR4
Aquatic_Hypersaline__IMGVR_UViG_3300017963_000085	Clustered	VC_968_0	4	0.2876	0.999985	IMGVR4
Aquatic_Hypersaline__IMGVR_UViG_3300017963_000086	Clustered	VC_1139_0	8	0.6243	1	IMGVR4
Aquatic_Hypersaline__IMGVR_UViG_3300017963_000087	Clustered	VC_1465_0	4	1	0	IMGVR4
Aquatic_Hypersaline__IMGVR_UViG_3300017963_000088	Clustered	VC_1466_0	4	1	0	IMGVR4
Aquatic_Hypersaline__IMGVR_UViG_3300017963_000089	Clustered	VC_1467_0	4	0.9437	0.999822	IMGVR4
Aquatic_Hypersaline__IMGVR_UViG_3300017963_000090	Clustered	VC_1470_0	4	0.4923	0.999978	IMGVR4
Aquatic_Hypersaline__IMGVR_UViG_3300017963_000091	Clustered	VC_1472_0	4	0.99	0.994554	IMGVR4
Aquatic_Hypersaline__IMGVR_UViG_3300017963_000092	Clustered	VC_1473_0	4	0.7983	0.999945	IMGVR4
Aquatic_Hypersaline__IMGVR_UViG_3300017963_000093	Clustered	VC_1477_0	4	0.8287	0.998971	IMGVR4
Aquatic_Hypersaline__IMGVR_UViG_3300017963_000094	Clustered	VC_1479_0	8	1	1	IMGVR4
Aquatic_Hypersaline__IMGVR_UViG_3300017963_000095	Clustered	VC_1480_0	4	0.676	0.999983	IMGVR4
Aquatic_Hypersaline__IMGVR_UViG_3300017963_000096	Clustered	VC_1497_0	4	0.952	0.999942	IMGVR4
Aquatic_Hypersaline__IMGVR_UViG_3300017963_000097	Clustered	VC_1500_0	8	0.9612	1	IMGVR4
Aquatic_Hypersaline__IMGVR_UViG_3300017963_000098	Clustered	VC_1502_0	4	0.5327	0.99998	IMGVR4
Aquatic_Hypersaline__IMGVR_UViG_3300017963_000099	Clustered	VC_1509_0	4	1	0	IMGVR4
Aquatic_Hypersaline__IMGVR_UViG_3300017963_000100	Clustered	VC_1511_0	8	0.6505	1	IMGVR4
Aquatic_Hypersaline__IMGVR_UViG_3300017963_000101	Clustered	VC_1518_0	8	0.7774	1	IMGVR4
Aquatic_Hypersaline__IMGVR_UViG_3300017963_000102	Clustered	VC_1521_0	4	0.9465	0.999793	IMGVR4
Aquatic_Hypersaline__IMGVR_UViG_3300017963_000103	Clustered	VC_1524_0	4	0.8544	0.999975	IMGVR4
Aquatic_Hypersaline__IMGVR_UViG_3300017963_000104	Clustered	VC_1528_0	4	0.8066	0.999784	IMGVR4
Aquatic_Hypersaline__IMGVR_UViG_3300017963_000105	Clustered	VC_1530_0	4	0.6359	0.999969	IMGVR4
Aquatic_Hypersaline__IMGVR_UViG_3300017963_000107	Clustered	VC_1536_0	4	0.9932	0.999393	IMGVR4
Aquatic_Hypersaline__IMGVR_UViG_3300017963_000108	Clustered	VC_1537_0	4	0.7659	0.999953	IMGVR4
Aquatic_Hypersaline__IMGVR_UViG_3300017963_000109	Clustered	VC_1540_0	4	0.6989	0.999978	IMGVR4
Aquatic_Hypersaline__IMGVR_UViG_3300017963_000110	Clustered	VC_1544_0	4	1	0	IMGVR4
Aquatic_Hypersaline__IMGVR_UViG_3300017963_000111	Clustered	VC_1546_0	4	0.8119	0.999978	IMGVR4
Aquatic_Hypersaline__IMGVR_UViG_3300017963_000112	Clustered	VC_1550_0	8	0.9215	1	IMGVR4
Aquatic_Hypersaline__IMGVR_UViG_3300017963_000114	Clustered	VC_1553_0	4	0.8452	0.999901	IMGVR4
Aquatic_Hypersaline__IMGVR_UViG_3300017963_000115	Clustered	VC_1554_0	6	1	1	IMGVR4
Aquatic_Hypersaline__IMGVR_UViG_3300017963_000116	Clustered	VC_1556_0	4	0.846	0.999973	IMGVR4
Aquatic_Hypersaline__IMGVR_UViG_3300017963_000117	Clustered	VC_1558_0	4	1	0	IMGVR4
Aquatic_Hypersaline__IMGVR_UViG_3300017963_000118	Clustered	VC_1517_0	4	0.6429	0.999975	IMGVR4
Aquatic_Hypersaline__IMGVR_UViG_3300017963_000119	Clustered	VC_1559_0	4	0.7388	0.999809	IMGVR4
Aquatic_Hypersaline__IMGVR_UViG_3300017963_000120	Clustered	VC_1561_0	4	1	0	IMGVR4
Aquatic_Hypersaline__IMGVR_UViG_3300017963_000121	Clustered	VC_1563_0	4	0.6744	0.99996	IMGVR4
Aquatic_Hypersaline__IMGVR_UViG_3300017963_000122	Clustered	VC_1568_0	4	0.7647	0.999968	IMGVR4
Aquatic_Hypersaline__IMGVR_UViG_3300017963_000123	Clustered	VC_1571_0	4	0.4694	0.999984	IMGVR4
Aquatic_Hypersaline__IMGVR_UViG_3300017963_000124	Clustered	VC_1580_0	4	1	0	IMGVR4
Aquatic_Hypersaline__IMGVR_UViG_3300017963_000125	Clustered	VC_1534_0	4	0.702	0.999153	IMGVR4
Aquatic_Hypersaline__IMGVR_UViG_3300017963_000126	Clustered	VC_1582_0	6	0.5411	1	IMGVR4
Aquatic_Hypersaline__IMGVR_UViG_3300017963_000127	Clustered	VC_1594_0	4	1	0	IMGVR4
Aquatic_Hypersaline__IMGVR_UViG_3300017963_000128	Clustered	VC_1595_0	6	1	1	IMGVR4
Aquatic_Hypersaline__IMGVR_UViG_3300017963_000129	Clustered	VC_1597_0	2	0.5495	0.951336	IMGVR4
Aquatic_Hypersaline__IMGVR_UViG_3300017963_000131	Clustered	VC_1600_0	4	0.962	0.999942	IMGVR4
Aquatic_Hypersaline__IMGVR_UViG_3300017963_000132	Clustered	VC_1605_0	8	0.8974	1	IMGVR4
Aquatic_Hypersaline__IMGVR_UViG_3300017963_000133	Clustered	VC_1606_0	4	0.9498	0.998971	IMGVR4
Aquatic_Hypersaline__IMGVR_UViG_3300017963_000134	Clustered	VC_1608_0	6	0.7551	1	IMGVR4
Aquatic_Hypersaline__IMGVR_UViG_3300017963_000136	Clustered	VC_1461_0	4	0.6926	0.99998	IMGVR4
Aquatic_Hypersaline__IMGVR_UViG_3300017963_000137	Clustered	VC_1646_0	4	0.7294	0.999969	IMGVR4
Aquatic_Hypersaline__IMGVR_UViG_3300017963_000138	Clustered	VC_1607_0	4	0.9059	1	IMGVR4
Aquatic_Hypersaline__IMGVR_UViG_3300017963_000139	Clustered	VC_1648_0	4	1	1	IMGVR4
Aquatic_Hypersaline__IMGVR_UViG_3300017963_000140	Clustered	VC_1649_0	4	0.8391	0.999976	IMGVR4
Aquatic_Hypersaline__IMGVR_UViG_3300017963_000142	Clustered	VC_1570_0	4	0.6153	0.999983	IMGVR4
Aquatic_Hypersaline__IMGVR_UViG_3300017963_000143	Clustered	VC_1655_0	4	1	0	IMGVR4
Aquatic_Hypersaline__IMGVR_UViG_3300017963_000144	Clustered	VC_1645_0	4	0.7793	0.99997	IMGVR4
Aquatic_Hypersaline__IMGVR_UViG_3300017963_000145	Clustered	VC_703_0	7	0.3304	1	IMGVR4
Aquatic_Hypersaline__IMGVR_UViG_3300017963_000146	Clustered	VC_1567_0	4	0.798	0.999977	IMGVR4
Aquatic_Hypersaline__IMGVR_UViG_3300017963_000148	Clustered	VC_1669_0	4	0.4881	0.999982	IMGVR4
Aquatic_Hypersaline__IMGVR_UViG_3300017963_000149	Clustered	VC_1679_0	4	0.949	0.999871	IMGVR4
Aquatic_Hypersaline__IMGVR_UViG_3300017963_000151	Clustered	VC_1685_0	14	0.6029	1	IMGVR4
Aquatic_Hypersaline__IMGVR_UViG_3300017963_000152	Clustered	VC_1692_0	4	1	1	IMGVR4
Aquatic_Hypersaline__IMGVR_UViG_3300017963_000153	Clustered	VC_1693_0	4	0.6774	0.99996	IMGVR4
Aquatic_Hypersaline__IMGVR_UViG_3300017963_000154	Clustered	VC_1657_0	4	0.2872	0.999984	IMGVR4
Aquatic_Hypersaline__IMGVR_UViG_3300017963_000155	Clustered	VC_1696_0	4	1	1	IMGVR4
Aquatic_Hypersaline__IMGVR_UViG_3300017963_000156	Clustered	VC_1684_0	4	0.6086	0.999984	IMGVR4
Aquatic_Hypersaline__IMGVR_UViG_3300017963_000157	Clustered	VC_583_0	4	0.8365	0.999958	IMGVR4
Aquatic_Hypersaline__IMGVR_UViG_3300017963_000158	Clustered	VC_1699_0	4	0.5636	0.999978	IMGVR4
Aquatic_Hypersaline__IMGVR_UViG_3300017963_000160	Clustered	VC_1628_0	16	0.7126	1	IMGVR4
Aquatic_Hypersaline__IMGVR_UViG_3300017963_000161	Clustered	VC_1717_0	8	0.8516	1	IMGVR4
Aquatic_Hypersaline__IMGVR_UViG_3300017963_000162	Clustered	VC_1143_0	16	0.6331	1	IMGVR4
Aquatic_Hypersaline__IMGVR_UViG_3300017963_000163	Clustered	VC_1720_0	4	0.5761	0.999943	IMGVR4
Aquatic_Hypersaline__IMGVR_UViG_3300017963_000164	Clustered	VC_1667_0	4	0.5555	0.999982	IMGVR4
Aquatic_Hypersaline__IMGVR_UViG_3300017963_000165	Clustered	VC_1722_0	4	0.6502	0.999981	IMGVR4
Aquatic_Hypersaline__IMGVR_UViG_3300017963_000166	Clustered	VC_1725_0	4	0.7128	0.999969	IMGVR4
Aquatic_Hypersaline__IMGVR_UViG_3300017963_000167	Clustered	VC_1732_0	4	0.8626	0.999822	IMGVR4
Aquatic_Hypersaline__IMGVR_UViG_3300017963_000168	Clustered	VC_1734_0	4	0.7441	0.999971	IMGVR4
Aquatic_Hypersaline__IMGVR_UViG_3300017963_000169	Clustered	VC_1737_0	4	0.6882	0.999925	IMGVR4
Aquatic_Hypersaline__IMGVR_UViG_3300017963_000170	Clustered	VC_1661_0	23	0.4795	1	IMGVR4
Aquatic_Hypersaline__IMGVR_UViG_3300017963_000171	Clustered	VC_1742_0	4	0.6693	0.99998	IMGVR4
Aquatic_Hypersaline__IMGVR_UViG_3300017963_000173	Clustered	VC_475_0	4	0.2848	0.99998	IMGVR4
Aquatic_Hypersaline__IMGVR_UViG_3300017963_000175	Clustered	VC_1733_0	4	0.734	0.999951	IMGVR4
Aquatic_Hypersaline__IMGVR_UViG_3300017963_000176	Clustered	VC_1745_0	8	0.5309	1	IMGVR4
Aquatic_Hypersaline__IMGVR_UViG_3300017963_000177	Clustered	VC_1754_0	4	0.6163	0.999901	IMGVR4
Aquatic_Hypersaline__IMGVR_UViG_3300017963_000178	Clustered	VC_1755_0	8	1	1	IMGVR4
Aquatic_Hypersaline__IMGVR_UViG_3300017963_000179	Clustered	VC_1757_0	8	0.949	1	IMGVR4
Aquatic_Hypersaline__IMGVR_UViG_3300017963_000180	Clustered	VC_1758_0	4	1	1	IMGVR4
Aquatic_Hypersaline__IMGVR_UViG_3300017963_000183	Clustered	VC_1773_0	2	0.1604	0.925419	IMGVR4
Aquatic_Hypersaline__IMGVR_UViG_3300017963_000185	Clustered	VC_987_0	8	0.197	1	IMGVR4
Aquatic_Hypersaline__IMGVR_UViG_3300017963_000186	Clustered	VC_988_1	2	0.092	0.949692	IMGVR4
Aquatic_Hypersaline__IMGVR_UViG_3300017963_000188	Clustered	VC_989_0	2	0.0538	0.944656	IMGVR4
Aquatic_Hypersaline__IMGVR_UViG_3300017963_000190	Clustered	VC_1782_0	2	0.1731	0.949386	IMGVR4
Aquatic_Hypersaline__IMGVR_UViG_3300017963_000191	Clustered	VC_1785_0	4	0.612	0.999953	IMGVR4
Aquatic_Hypersaline__IMGVR_UViG_3300017963_000192	Clustered	VC_1787_0	2	1	1	IMGVR4
Aquatic_Hypersaline__IMGVR_UViG_3300017963_000196	Clustered	VC_990_0	4	0.8494	0.999955	IMGVR4
Aquatic_Hypersaline__IMGVR_UViG_3300017963_000198	Clustered	VC_1789_0	4	0.6326	0.99998	IMGVR4
Aquatic_Hypersaline__IMGVR_UViG_3300017963_000199	Clustered	VC_1788_0	4	0.3187	0.999982	IMGVR4
Aquatic_Hypersaline__IMGVR_UViG_3300017963_000200	Clustered	VC_1241_4	4	0.1585	0.999978	IMGVR4
Aquatic_Hypersaline__IMGVR_UViG_3300017963_000201	Clustered	VC_1795_0	4	0.7099	0.999712	IMGVR4
Aquatic_Hypersaline__IMGVR_UViG_3300017963_000202	Clustered	VC_1768_0	2	0.1172	0.954149	IMGVR4
Aquatic_Hypersaline__IMGVR_UViG_3300017963_000203	Clustered	VC_1798_0	2	0.149	0.949386	IMGVR4
Aquatic_Hypersaline__IMGVR_UViG_3300017963_000204	Clustered	VC_1801_0	4	0.567	0.999968	IMGVR4
Aquatic_Hypersaline__IMGVR_UViG_3300017963_000205	Clustered	VC_1156_2	4	0.2064	0.999986	IMGVR4
Aquatic_Hypersaline__IMGVR_UViG_3300017963_000206	Clustered	VC_1807_0	4	1	0	IMGVR4
Aquatic_Hypersaline__IMGVR_UViG_3300017963_000207	Clustered	VC_1800_2	4	0.2835	0.999983	IMGVR4
Aquatic_Hypersaline__IMGVR_UViG_3300017963_000208	Clustered	VC_1814_0	2	0.2348	0.933193	IMGVR4
Aquatic_Hypersaline__IMGVR_UViG_3300017963_000211	Clustered	VC_1815_0	4	1	0	IMGVR4
Aquatic_Hypersaline__IMGVR_UViG_3300017963_000212	Clustered	VC_1816_0	2	0.9102	0.935301	IMGVR4
Aquatic_Hypersaline__IMGVR_UViG_3300017963_000214	Clustered	VC_1182_0	4	0.6751	0.999971	IMGVR4
Aquatic_Hypersaline__IMGVR_UViG_3300017963_000216	Clustered	VC_1315_1	4	0.1715	0.999983	IMGVR4
Aquatic_Hypersaline__IMGVR_UViG_3300017963_000217	Clustered	VC_1819_0	2	0.391	0.939902	IMGVR4
Aquatic_Hypersaline__IMGVR_UViG_3300017963_000218	Clustered	VC_1823_0	4	1	0	IMGVR4
Aquatic_Hypersaline__IMGVR_UViG_3300017963_000220	Clustered	VC_1825_0	4	0.2742	0.999955	IMGVR4
Aquatic_Hypersaline__IMGVR_UViG_3300017963_000221	Clustered	VC_1828_0	4	0.8341	0.999954	IMGVR4
Aquatic_Hypersaline__IMGVR_UViG_3300017963_000222	Clustered	VC_1183_0	6	0.8201	1	IMGVR4
Aquatic_Hypersaline__IMGVR_UViG_3300017963_000223	Clustered	VC_1315_0	4	0.1661	0.999984	IMGVR4
Aquatic_Hypersaline__IMGVR_UViG_3300017963_000224	Clustered	VC_1829_0	2	1	1	IMGVR4
Aquatic_Hypersaline__IMGVR_UViG_3300017963_000225	Clustered	VC_1830_0	4	1	0	IMGVR4
Aquatic_Hypersaline__IMGVR_UViG_3300017963_000226	Clustered	VC_1831_0	4	0.9912	0.99798	IMGVR4
Aquatic_Hypersaline__IMGVR_UViG_3300017963_000227	Clustered	VC_1832_1	4	0.6096	0.999695	IMGVR4
Aquatic_Hypersaline__IMGVR_UViG_3300017963_000228	Clustered	VC_1256_0	4	0.5306	0.999901	IMGVR4
Aquatic_Hypersaline__IMGVR_UViG_3300017963_000229	Clustered	VC_1808_0	4	0.8221	0.999975	IMGVR4
Aquatic_Hypersaline__IMGVR_UViG_3300017963_000230	Clustered	VC_1323_0	4	0.2973	0.999987	IMGVR4
Aquatic_Hypersaline__IMGVR_UViG_3300017963_000231	Clustered	VC_1841_0	2	0.2735	0.948892	IMGVR4
Aquatic_Hypersaline__IMGVR_UViG_3300017963_000233	Clustered	VC_1833_0	4	0.3056	0.999985	IMGVR4
Aquatic_Hypersaline__IMGVR_UViG_3300017963_000234	Clustered	VC_1845_0	4	0.5218	0.999969	IMGVR4
Aquatic_Hypersaline__IMGVR_UViG_3300017963_000235	Clustered	VC_1125_0	4	0.6448	0.99998	IMGVR4
Aquatic_Hypersaline__IMGVR_UViG_3300017963_000238	Clustered	VC_1849_0	2	1	1	IMGVR4
Aquatic_Hypersaline__IMGVR_UViG_3300017963_000239	Clustered	VC_1769_0	2	0.2607	0.955498	IMGVR4
Aquatic_Hypersaline__IMGVR_UViG_3300017963_000240	Clustered	VC_988_0	2	0.2	0	IMGVR4
Aquatic_Hypersaline__IMGVR_UViG_3300017963_000242	Clustered	VC_1060_0	2	0.5627	0.952649	IMGVR4
Aquatic_Hypersaline__IMGVR_UViG_3300017963_000246	Clustered	VC_1382_0	4	0.4344	0.999983	IMGVR4
Aquatic_Hypersaline__IMGVR_UViG_3300017963_000248	Clustered	VC_1855_0	4	0.4914	0.999978	IMGVR4
Aquatic_Hypersaline__IMGVR_UViG_3300017963_000250	Clustered	VC_1858_0	4	1	0	IMGVR4
Aquatic_Hypersaline__IMGVR_UViG_3300017963_000252	Clustered	VC_1859_0	4	1	0	IMGVR4
Aquatic_Hypersaline__IMGVR_UViG_3300017963_000257	Clustered	VC_1834_0	4	0.2897	0.999985	IMGVR4
Aquatic_Hypersaline__IMGVR_UViG_3300017963_000259	Clustered	VC_1174_0	4	0.3064	0.999984	IMGVR4
Aquatic_Hypersaline__IMGVR_UViG_3300017963_000261	Clustered	VC_1383_0	4	0.4876	0.999982	IMGVR4
Aquatic_Hypersaline__IMGVR_UViG_3300017963_000262	Clustered	VC_1854_1	2	0.2325	0.952681	IMGVR4
Aquatic_Hypersaline__IMGVR_UViG_3300017963_000264	Clustered	VC_1293_0	4	0.7014	0.999982	IMGVR4
Aquatic_Hypersaline__IMGVR_UViG_3300017963_000266	Clustered	VC_1326_0	4	0.7833	0.999972	IMGVR4
Aquatic_Hypersaline__IMGVR_UViG_3300017963_000268	Clustered	VC_1294_0	4	0.9943	0.999793	IMGVR4
Aquatic_Hypersaline__IMGVR_UViG_3300017963_000270	Clustered	VC_1871_0	8	0.9391	1	IMGVR4
Aquatic_Hypersaline__IMGVR_UViG_3300017963_000271	Clustered	VC_1581_0	6	0.711	1	IMGVR4
Aquatic_Hypersaline__IMGVR_UViG_3300017963_000274	Clustered	VC_1876_0	4	0.9973	0.99798	IMGVR4
Aquatic_Hypersaline__IMGVR_UViG_3300017963_000276	Clustered	VC_1877_0	4	0.992	0.997313	IMGVR4
Aquatic_Hypersaline__IMGVR_UViG_3300017963_000277	Clustered	VC_1860_1	4	0.2115	0.999983	IMGVR4
Aquatic_Hypersaline__IMGVR_UViG_3300017963_000278	Clustered	VC_1380_0	8	1	1	IMGVR4
Aquatic_Hypersaline__IMGVR_UViG_3300017963_000280	Clustered	VC_1523_0	4	0.8373	0.999979	IMGVR4
Aquatic_Hypersaline__IMGVR_UViG_3300017963_000281	Clustered	VC_1874_0	4	0.857	0.999957	IMGVR4
Aquatic_Hypersaline__IMGVR_UViG_3300017963_000283	Clustered	VC_1884_0	4	0.8922	0.999979	IMGVR4
Aquatic_Hypersaline__IMGVR_UViG_3300017963_000285	Clustered	VC_2_0	11	0.3263	1	IMGVR4
Aquatic_Hypersaline__IMGVR_UViG_3300017963_000288	Clustered	VC_1889_0	2	0.609	0.953716	IMGVR4
Aquatic_Hypersaline__IMGVR_UViG_3300017963_000290	Clustered	VC_1357_0	4	0.4788	0.999981	IMGVR4
Aquatic_Hypersaline__IMGVR_UViG_3300017963_000292	Clustered	VC_1891_0	6	0.9519	1	IMGVR4
Aquatic_Hypersaline__IMGVR_UViG_3300017963_000296	Clustered	VC_1450_0	4	0.6918	0.99998	IMGVR4
Aquatic_Hypersaline__IMGVR_UViG_3300017963_000299	Clustered	VC_1896_0	2	1	1	IMGVR4
Aquatic_Hypersaline__IMGVR_UViG_3300017963_000301	Clustered	VC_1897_0	4	0.7941	0.999064	IMGVR4
Aquatic_Hypersaline__IMGVR_UViG_3300017963_000305	Clustered	VC_1903_0	6	0.8959	1	IMGVR4
Aquatic_Hypersaline__IMGVR_UViG_3300017963_000308	Clustered	VC_1905_0	2	1	1	IMGVR4
Aquatic_Hypersaline__IMGVR_UViG_3300017963_000309	Clustered	VC_1906_0	4	0.8916	0.999906	IMGVR4
Aquatic_Hypersaline__IMGVR_UViG_3300017963_000310	Clustered	VC_1456_0	4	0.9822	0.999901	IMGVR4
Aquatic_Hypersaline__IMGVR_UViG_3300017963_000312	Clustered	VC_391_0	2	0.3802	0.953797	IMGVR4
Aquatic_Hypersaline__IMGVR_UViG_3300017963_000318	Clustered	VC_1911_0	4	0.6416	0.999963	IMGVR4
Aquatic_Hypersaline__IMGVR_UViG_3300017963_000319	Clustered	VC_1913_0	4	0.7521	0.999953	IMGVR4
Aquatic_Hypersaline__IMGVR_UViG_3300017963_000320	Clustered	VC_1894_0	4	0.7924	0.999982	IMGVR4
Aquatic_Hypersaline__IMGVR_UViG_3300017963_000321	Clustered	VC_202_0	4	0.3001	0.999986	IMGVR4
Aquatic_Hypersaline__IMGVR_UViG_3300017963_000322	Clustered	VC_1916_0	4	0.7575	0.999971	IMGVR4
Aquatic_Hypersaline__IMGVR_UViG_3300017963_000323	Clustered	VC_1918_0	4	0.983	0.99966	IMGVR4
Aquatic_Hypersaline__IMGVR_UViG_3300017963_000324	Clustered	VC_1370_0	2	0.6157	0.94844	IMGVR4
Aquatic_Hypersaline__IMGVR_UViG_3300017963_000325	Clustered	VC_1919_0	4	1	0	IMGVR4
Aquatic_Hypersaline__IMGVR_UViG_3300017963_000326	Clustered	VC_1920_0	4	0.9742	0.994554	IMGVR4
Aquatic_Hypersaline__IMGVR_UViG_3300017963_000328	Clustered	VC_1921_0	4	0.4687	0.999978	IMGVR4
Aquatic_Hypersaline__IMGVR_UViG_3300017963_000329	Clustered	VC_1844_0	8	0.9307	1	IMGVR4
Aquatic_Hypersaline__IMGVR_UViG_3300017963_000332	Clustered	VC_1928_0	4	0.8052	0.999393	IMGVR4
Aquatic_Hypersaline__IMGVR_UViG_3300017963_000333	Clustered	VC_1929_0	4	0.8223	0.999977	IMGVR4
Aquatic_Hypersaline__IMGVR_UViG_3300017963_000337	Clustered	VC_1933_0	4	0.9329	0.999934	IMGVR4
Aquatic_Hypersaline__IMGVR_UViG_3300017963_000338	Clustered	VC_1860_2	6	0.3486	1	IMGVR4
Aquatic_Hypersaline__IMGVR_UViG_3300017963_000339	Clustered	VC_1555_0	4	0.6201	0.999982	IMGVR4
Aquatic_Hypersaline__IMGVR_UViG_3300017963_000343	Clustered	VC_1930_0	4	0.6415	0.999983	IMGVR4
Aquatic_Hypersaline__IMGVR_UViG_3300017963_000346	Clustered	VC_1358_0	4	0.353	0.99998	IMGVR4
Aquatic_Hypersaline__IMGVR_UViG_3300017963_000347	Clustered	VC_1942_0	4	1	0	IMGVR4
Aquatic_Hypersaline__IMGVR_UViG_3300017963_000348	Clustered	VC_1943_0	2	1	1	IMGVR4
Aquatic_Hypersaline__IMGVR_UViG_3300017963_000349	Clustered	VC_1944_0	4	0.9921	0.999153	IMGVR4
Aquatic_Hypersaline__IMGVR_UViG_3300017963_000350	Clustered	VC_1946_0	4	1	0	IMGVR4
Aquatic_Hypersaline__IMGVR_UViG_3300017963_000351	Clustered	VC_1419_0	4	0.8141	0.999959	IMGVR4
Aquatic_Hypersaline__IMGVR_UViG_3300017963_000353	Clustered	VC_1948_0	4	0.9831	0.994554	IMGVR4
Aquatic_Hypersaline__IMGVR_UViG_3300017963_000362	Clustered	VC_1956_0	2	1	1	IMGVR4
Aquatic_Hypersaline__IMGVR_UViG_3300017963_000364	Clustered	VC_1957_0	4	0.9916	0.998971	IMGVR4
Aquatic_Hypersaline__IMGVR_UViG_3300017963_000365	Clustered	VC_1959_0	4	1	1	IMGVR4
Aquatic_Hypersaline__IMGVR_UViG_3300017963_000368	Clustered	VC_1950_0	2	0.2715	0.953366	IMGVR4
Aquatic_Hypersaline__IMGVR_UViG_3300017963_000369	Clustered	VC_1961_0	4	0.6128	0.999981	IMGVR4
Aquatic_Hypersaline__IMGVR_UViG_3300017963_000371	Clustered	VC_969_0	4	0.4025	0.999985	IMGVR4
Aquatic_Hypersaline__IMGVR_UViG_3300017963_000372	Clustered	VC_1359_0	4	0.821	0.999973	IMGVR4
Aquatic_Hypersaline__IMGVR_UViG_3300017963_000373	Clustered	VC_1360_0	2	0.2539	0.954386	IMGVR4
Aquatic_Hypersaline__IMGVR_UViG_3300017963_000376	Clustered	VC_1969_0	2	0.9833	0.933193	IMGVR4
Aquatic_Hypersaline__IMGVR_UViG_3300017963_000377	Clustered	VC_1970_0	2	1	1	IMGVR4
Aquatic_Hypersaline__IMGVR_UViG_3300017963_000378	Clustered	VC_1856_0	4	0.4025	0.999979	IMGVR4
Aquatic_Hypersaline__IMGVR_UViG_3300017963_000380	Clustered	VC_1870_0	4	0.7799	0.999986	IMGVR4
Aquatic_Hypersaline__IMGVR_UViG_3300017963_000382	Clustered	VC_1972_0	4	0.9973	0.994554	IMGVR4
Aquatic_Hypersaline__IMGVR_UViG_3300017963_000383	Clustered	VC_1296_0	4	0.7591	0.999978	IMGVR4
Aquatic_Hypersaline__IMGVR_UViG_3300017963_000388	Clustered	VC_1973_0	4	0.9883	0.999255	IMGVR4
Aquatic_Hypersaline__IMGVR_UViG_3300017963_000391	Clustered	VC_1987_0	2	0.9621	0.933193	IMGVR4
Aquatic_Hypersaline__IMGVR_UViG_3300017963_000392	Clustered	VC_1835_0	2	0.1473	0.95562	IMGVR4
Aquatic_Hypersaline__IMGVR_UViG_3300017963_000397	Clustered	VC_1371_0	8	0.9366	1	IMGVR4
Aquatic_Hypersaline__IMGVR_UViG_3300017963_000398	Clustered	VC_1851_0	4	0.9935	0.995544	IMGVR4
Aquatic_Hypersaline__IMGVR_UViG_3300017963_000403	Clustered	VC_1989_0	4	1	0	IMGVR4
Aquatic_Hypersaline__IMGVR_UViG_3300017963_000404	Clustered	VC_1545_0	4	0.7777	0.999982	IMGVR4
Aquatic_Hypersaline__IMGVR_UViG_3300017963_000406	Clustered	VC_1991_0	4	0.2482	0.999985	IMGVR4
Aquatic_Hypersaline__IMGVR_UViG_3300017963_000411	Clustered	VC_1086_0	4	0.3106	0.999986	IMGVR4
Aquatic_Hypersaline__IMGVR_UViG_3300017963_000414	Clustered	VC_1403_0	21	0.4414	1	IMGVR4
Aquatic_Hypersaline__IMGVR_UViG_3300017963_000416	Clustered	VC_2002_0	2	1	1	IMGVR4
Aquatic_Hypersaline__IMGVR_UViG_3300017963_000417	Clustered	VC_2003_0	2	1	1	IMGVR4
Aquatic_Hypersaline__IMGVR_UViG_3300017963_000418	Clustered	VC_1281_0	4	0.3014	0.999981	IMGVR4
Aquatic_Hypersaline__IMGVR_UViG_3300017963_000419	Clustered	VC_1297_0	4	0.2257	0.999986	IMGVR4
Aquatic_Hypersaline__IMGVR_UViG_3300017963_000420	Clustered	VC_2005_0	6	0.93	0.999996	IMGVR4
Aquatic_Hypersaline__IMGVR_UViG_3300017963_000421	Clustered	VC_1937_0	4	0.5204	0.999981	IMGVR4
Aquatic_Hypersaline__IMGVR_UViG_3300017963_000426	Clustered	VC_1940_0	8	0.7843	1	IMGVR4
Aquatic_Hypersaline__IMGVR_UViG_3300017963_000427	Clustered	VC_2015_0	2	0.9687	0.868224	IMGVR4
Aquatic_Hypersaline__IMGVR_UViG_3300017963_000429	Clustered	VC_2017_0	6	0.8038	1	IMGVR4
Aquatic_Hypersaline__IMGVR_UViG_3300017963_000430	Clustered	VC_2021_0	4	0.8657	0.999975	IMGVR4
Aquatic_Hypersaline__IMGVR_UViG_3300017963_000431	Clustered	VC_2027_0	12	0.8671	1	IMGVR4
Aquatic_Hypersaline__IMGVR_UViG_3300017963_000433	Clustered	VC_1960_0	8	0.8651	1	IMGVR4
Aquatic_Hypersaline__IMGVR_UViG_3300017963_000435	Clustered	VC_2028_0	4	1	1	IMGVR4
Aquatic_Hypersaline__IMGVR_UViG_3300017963_000436	Clustered	VC_380_0	4	0.9289	0.999962	IMGVR4
Aquatic_Hypersaline__IMGVR_UViG_3300017963_000443	Clustered	VC_2037_0	4	0.8379	0.999793	IMGVR4
Aquatic_Hypersaline__IMGVR_UViG_3300017963_000444	Clustered	VC_2040_0	4	0.7408	0.999978	IMGVR4
Aquatic_Hypersaline__IMGVR_UViG_3300017963_000445	Clustered	VC_2048_0	4	0.6826	0.999958	IMGVR4
Aquatic_Hypersaline__IMGVR_UViG_3300017963_000446	Clustered	VC_2050_0	6	0.8924	1	IMGVR4
Aquatic_Hypersaline__IMGVR_UViG_3300017963_000448	Clustered	VC_2052_0	4	0.8095	0.999972	IMGVR4
Aquatic_Hypersaline__IMGVR_UViG_3300017963_000449	Clustered	VC_1610_0	6	0.954	0.999999	IMGVR4
Aquatic_Hypersaline__IMGVR_UViG_3300017963_000451	Clustered	VC_477_0	5	0.7057	1	IMGVR4
Aquatic_Hypersaline__IMGVR_UViG_3300017963_000453	Clustered	VC_1519_0	4	0.5186	0.999968	IMGVR4
Aquatic_Hypersaline__IMGVR_UViG_3300017963_000455	Clustered	VC_1292_2	5	0.0777	0.999073	IMGVR4
Aquatic_Hypersaline__IMGVR_UViG_3300017963_000459	Clustered	VC_2057_0	4	0.9931	0.99798	IMGVR4
Aquatic_Hypersaline__IMGVR_UViG_3300017963_000463	Clustered	VC_2058_0	4	0.978	0.997936	IMGVR4
Aquatic_Hypersaline__IMGVR_UViG_3300017963_000471	Clustered	VC_2062_0	4	0.9074	0.998971	IMGVR4
Aquatic_Hypersaline__IMGVR_UViG_3300017963_000472	Clustered	VC_2065_0	2	0.973	0.918407	IMGVR4
Aquatic_Hypersaline__IMGVR_UViG_3300017963_000478	Clustered	VC_1562_0	5	0.7014	1	IMGVR4
Aquatic_Hypersaline__IMGVR_UViG_3300017963_000479	Clustered	VC_2070_0	4	0.9932	0.994554	IMGVR4
Aquatic_Hypersaline__IMGVR_UViG_3300017963_000482	Clustered	VC_2074_0	4	0.9296	0.999833	IMGVR4
Aquatic_Hypersaline__IMGVR_UViG_3300017963_000483	Clustered	VC_2078_0	4	0.6097	0.999985	IMGVR4
Aquatic_Hypersaline__IMGVR_UViG_3300017963_000484	Clustered	VC_2087_0	4	0.9832	0.999639	IMGVR4
Aquatic_Hypersaline__IMGVR_UViG_3300017963_000486	Clustered	VC_2088_0	4	0.654	0.999902	IMGVR4
Aquatic_Hypersaline__IMGVR_UViG_3300017963_000489	Clustered	VC_2089_0	4	0.974	0.999602	IMGVR4
Aquatic_Hypersaline__IMGVR_UViG_3300017963_000492	Clustered	VC_2091_0	4	0.997	0.99798	IMGVR4
Aquatic_Hypersaline__IMGVR_UViG_3300017963_000494	Clustered	VC_2026_0	4	0.3512	0.999993	IMGVR4
Aquatic_Hypersaline__IMGVR_UViG_3300017963_000496	Clustered	VC_2093_0	2	1	1	IMGVR4
Aquatic_Hypersaline__IMGVR_UViG_3300017963_000500	Clustered	VC_478_0	4	0.5091	0.999982	IMGVR4
Aquatic_Hypersaline__IMGVR_UViG_3300017963_000506	Clustered	VC_2096_0	4	0.9744	0.999793	IMGVR4
Aquatic_Hypersaline__IMGVR_UViG_3300017963_000508	Clustered	VC_1958_0	4	0.7107	0.999924	IMGVR4
Aquatic_Hypersaline__IMGVR_UViG_3300017963_000510	Clustered	VC_1736_0	4	0.6977	0.999936	IMGVR4
Aquatic_Hypersaline__IMGVR_UViG_3300017963_000513	Clustered	VC_2098_0	4	0.9675	0.999712	IMGVR4
Aquatic_Hypersaline__IMGVR_UViG_3300017963_000514	Clustered	VC_1510_0	4	0.4151	1	IMGVR4
Aquatic_Hypersaline__IMGVR_UViG_3300017963_000515	Clustered	VC_1512_0	2	0.4306	0.955928	IMGVR4
Aquatic_Hypersaline__IMGVR_UViG_3300017963_000516	Clustered	VC_2103_0	4	1	0	IMGVR4
Aquatic_Hypersaline__IMGVR_UViG_3300017963_000517	Clustered	VC_1496_0	4	0.846	0.999892	IMGVR4
Aquatic_Hypersaline__IMGVR_UViG_3300017963_000518	Clustered	VC_2095_0	2	0.676	0.948428	IMGVR4
Aquatic_Hypersaline__IMGVR_UViG_3300017963_000520	Clustered	VC_1552_0	4	0.796	0.999889	IMGVR4
Aquatic_Hypersaline__IMGVR_UViG_3300017963_000522	Clustered	VC_1697_0	6	0.9661	0.999996	IMGVR4
Aquatic_Hypersaline__IMGVR_UViG_3300017963_000524	Clustered	VC_1144_0	10	0.4234	1	IMGVR4
Aquatic_Hypersaline__IMGVR_UViG_3300017963_000525	Clustered	VC_2051_0	4	0.7669	0.999963	IMGVR4
Aquatic_Hypersaline__IMGVR_UViG_3300017963_000526	Clustered	VC_2107_0	4	0.5811	0.999926	IMGVR4
Aquatic_Hypersaline__IMGVR_UViG_3300017963_000530	Clustered	VC_2110_0	4	0.8876	0.999393	IMGVR4
Aquatic_Hypersaline__IMGVR_UViG_3300017963_000531	Clustered	VC_2112_0	4	0.9397	0.999939	IMGVR4
Aquatic_Hypersaline__IMGVR_UViG_3300017963_000532	Clustered	VC_2115_0	4	0.4947	0.999978	IMGVR4
Aquatic_Hypersaline__IMGVR_UViG_3300017963_000537	Clustered	VC_1716_0	4	0.715	0.999978	IMGVR4
Aquatic_Hypersaline__IMGVR_UViG_3300017963_000538	Clustered	VC_1990_0	4	0.5005	0.999985	IMGVR4
Aquatic_Hypersaline__IMGVR_UViG_3300017963_000539	Clustered	VC_2121_0	2	0.9543	0.76025	IMGVR4
Aquatic_Hypersaline__IMGVR_UViG_3300017963_000541	Clustered	VC_2122_0	4	1	0	IMGVR4
Aquatic_Hypersaline__IMGVR_UViG_3300017963_000542	Clustered	VC_1056_0	2	0.8255	0.931218	IMGVR4
Aquatic_Hypersaline__IMGVR_UViG_3300017963_000543	Clustered	VC_533_0	4	0.6707	0.999978	IMGVR4
Aquatic_Hypersaline__IMGVR_UViG_3300017963_000544	Clustered	VC_2123_0	4	0.6137	0.999983	IMGVR4
Aquatic_Hypersaline__IMGVR_UViG_3300017963_000545	Clustered	VC_1106_0	4	0.6988	0.999981	IMGVR4
Aquatic_Hypersaline__IMGVR_UViG_3300017963_000552	Clustered	VC_1738_0	2	0.3038	0.948312	IMGVR4
Aquatic_Hypersaline__IMGVR_UViG_3300017963_000554	Clustered	VC_1731_0	2	0.745	0.949183	IMGVR4
Aquatic_Hypersaline__IMGVR_UViG_3300017963_000555	Clustered	VC_2126_0	4	0.9802	0.994554	IMGVR4
Aquatic_Hypersaline__IMGVR_UViG_3300017963_000558	Clustered	VC_1406_0	2	0.0604	0.955242	IMGVR4
Aquatic_Hypersaline__IMGVR_UViG_3300017963_000559	Clustered	VC_1698_0	6	0.7023	1	IMGVR4
Aquatic_Hypersaline__IMGVR_UViG_3300017963_000561	Clustered	VC_2128_0	6	0.8653	0.999999	IMGVR4
Aquatic_Hypersaline__IMGVR_UViG_3300017963_000565	Clustered	VC_2129_0	4	0.891	0.994554	IMGVR4
Aquatic_Hypersaline__IMGVR_UViG_3300017963_000569	Clustered	VC_1915_0	6	0.7973	1	IMGVR4
Aquatic_Hypersaline__IMGVR_UViG_3300017963_000573	Clustered	VC_2132_0	2	0.1398	0.9536	IMGVR4
Aquatic_Hypersaline__IMGVR_UViG_3300017963_000574	Clustered	VC_289_0	4	0.8757	0.999968	IMGVR4
Aquatic_Hypersaline__IMGVR_UViG_3300017963_000579	Clustered	VC_2141_0	4	0.5758	0.999976	IMGVR4
Aquatic_Hypersaline__IMGVR_UViG_3300017963_000583	Clustered	VC_1469_0	16	0.5207	1	IMGVR4
Aquatic_Hypersaline__IMGVR_UViG_3300017963_000586	Clustered	VC_2148_0	4	0.6903	0.999968	IMGVR4
Aquatic_Hypersaline__IMGVR_UViG_3300017963_000588	Clustered	VC_497_0	23	0.9187	1	IMGVR4
Aquatic_Hypersaline__IMGVR_UViG_3300017963_000592	Clustered	VC_2152_0	4	1	1	IMGVR4
Aquatic_Hypersaline__IMGVR_UViG_3300017963_000593	Clustered	VC_837_1	14	0.4655	1	IMGVR4
Aquatic_Hypersaline__IMGVR_UViG_3300017963_000594	Clustered	VC_2131_0	6	0.4287	1	IMGVR4
Aquatic_Hypersaline__IMGVR_UViG_3300017963_000596	Clustered	VC_2158_0	6	1	1	IMGVR4
Aquatic_Hypersaline__IMGVR_UViG_3300017963_000602	Clustered	VC_2159_0	4	0.3538	0.999985	IMGVR4
Aquatic_Hypersaline__IMGVR_UViG_3300017963_000605	Clustered	VC_1384_0	4	0.657	0.999969	IMGVR4
Aquatic_Hypersaline__IMGVR_UViG_3300017963_000617	Clustered	VC_1469_0	16	0.5207	1	IMGVR4
Aquatic_Hypersaline__IMGVR_UViG_3300017963_000622	Clustered	VC_1753_0	4	0.649	0.999907	IMGVR4
Aquatic_Hypersaline__IMGVR_UViG_3300017963_000626	Clustered	VC_2172_0	8	0.6063	1	IMGVR4
Aquatic_Hypersaline__IMGVR_UViG_3300017963_000627	Clustered	VC_2175_0	4	0.991	0.975386	IMGVR4
Aquatic_Hypersaline__IMGVR_UViG_3300017963_000630	Clustered	VC_2176_0	6	0.9415	1	IMGVR4
Aquatic_Hypersaline__IMGVR_UViG_3300017963_000635	Clustered	VC_675_0	2	0.2733	0.95435	IMGVR4
Aquatic_Hypersaline__IMGVR_UViG_3300017963_000641	Clustered	VC_2178_0	4	0.9897	0.99798	IMGVR4
Aquatic_Hypersaline__IMGVR_UViG_3300017963_000650	Clustered	VC_2179_0	4	0.7976	0.999948	IMGVR4
Aquatic_Hypersaline__IMGVR_UViG_3300017963_000656	Clustered	VC_2131_0	6	0.4287	1	IMGVR4
Aquatic_Hypersaline__IMGVR_UViG_3300017963_000662	Clustered	VC_2114_0	2	0.3641	0.951302	IMGVR4
Aquatic_Hypersaline__IMGVR_UViG_3300017963_000665	Clustered	VC_2183_0	4	0.8018	0.999658	IMGVR4
Aquatic_Hypersaline__IMGVR_UViG_3300017963_000668	Clustered	VC_1954_0	2	0.2891	0.953752	IMGVR4
Aquatic_Hypersaline__IMGVR_UViG_3300017963_000669	Clustered	VC_925_0	4	0.2379	0.999983	IMGVR4
Aquatic_Hypersaline__IMGVR_UViG_3300017963_000675	Clustered	VC_2190_0	4	0.9769	0.998971	IMGVR4
Aquatic_Hypersaline__IMGVR_UViG_3300017963_000688	Clustered	VC_2192_0	4	0.7204	0.999972	IMGVR4
Aquatic_Hypersaline__IMGVR_UViG_3300017963_000692	Clustered	VC_1572_0	2	0.0846	0.955002	IMGVR4
Aquatic_Hypersaline__IMGVR_UViG_3300017963_000694	Clustered	VC_1883_0	4	0.4507	0.999983	IMGVR4
Aquatic_Hypersaline__IMGVR_UViG_3300017963_000699	Clustered	VC_2039_0	2	0.493	0.951281	IMGVR4
Aquatic_Hypersaline__IMGVR_UViG_3300017963_000703	Clustered	VC_2191_0	2	0.238	0.950184	IMGVR4
Aquatic_Hypersaline__IMGVR_UViG_3300017963_000711	Clustered	VC_2204_0	2	1	1	IMGVR4
Aquatic_Hypersaline__IMGVR_UViG_3300017963_000712	Clustered	VC_2205_0	4	1	1	IMGVR4
Aquatic_Hypersaline__IMGVR_UViG_3300017963_000718	Clustered	VC_2133_0	8	0.733	1	IMGVR4
Aquatic_Hypersaline__IMGVR_UViG_3300017963_000720	Clustered	VC_2006_0	4	0.6645	0.999976	IMGVR4
Aquatic_Hypersaline__IMGVR_UViG_3300017963_000723	Clustered	VC_1680_0	4	0.8229	0.999902	IMGVR4
Aquatic_Hypersaline__IMGVR_UViG_3300017963_000724	Clustered	VC_1144_0	10	0.4234	1	IMGVR4
Aquatic_Hypersaline__IMGVR_UViG_3300017963_000726	Clustered	VC_1650_0	4	0.866	0.999477	IMGVR4
Aquatic_Hypersaline__IMGVR_UViG_3300017963_000729	Clustered	VC_1718_0	4	0.9369	0.999978	IMGVR4
Aquatic_Hypersaline__IMGVR_UViG_3300017963_000730	Clustered	VC_2168_0	4	0.6491	0.999966	IMGVR4
Aquatic_Hypersaline__IMGVR_UViG_3300017963_000733	Clustered	VC_1596_0	4	0.9509	0.999793	IMGVR4
Aquatic_Hypersaline__IMGVR_UViG_3300017963_000739	Clustered	VC_1145_0	2	0.1028	0.956389	IMGVR4
Aquatic_Hypersaline__IMGVR_UViG_3300017963_000748	Clustered	VC_2016_0	4	0.5394	0.999966	IMGVR4
Aquatic_Hypersaline__IMGVR_UViG_3300017963_000750	Clustered	VC_2020_0	4	0.415	0.999982	IMGVR4
Aquatic_Hypersaline__IMGVR_UViG_3300017963_000752	Clustered	VC_2094_0	2	0.7162	0.947645	IMGVR4
Aquatic_Hypersaline__IMGVR_UViG_3300017963_000760	Clustered	VC_2210_0	2	0.6596	0.935301	IMGVR4
Aquatic_Hypersaline__IMGVR_UViG_3300017963_000766	Clustered	VC_617_0	6	0.9199	1	IMGVR4
Aquatic_Hypersaline__IMGVR_UViG_3300017963_000768	Clustered	VC_1220_0	6	0.4695	1	IMGVR4
Aquatic_Hypersaline__IMGVR_UViG_3300017963_000770	Clustered	VC_690_0	4	0.8662	0.999892	IMGVR4
Aquatic_Hypersaline__IMGVR_UViG_3300017963_000772	Clustered	VC_2214_0	2	0.7724	0.924992	IMGVR4
Aquatic_Hypersaline__IMGVR_UViG_3300017963_000774	Clustered	VC_468_0	4	0.5541	0.999973	IMGVR4
Aquatic_Hypersaline__IMGVR_UViG_3300017963_000780	Clustered	VC_1205_0	2	0.2073	0.954288	IMGVR4
Aquatic_Hypersaline__IMGVR_UViG_3300017963_000781	Clustered	VC_2216_0	4	0.6229	0.999939	IMGVR4
Aquatic_Hypersaline__IMGVR_UViG_3300017963_000788	Clustered	VC_2222_0	2	0.4141	0.933069	IMGVR4
Aquatic_Hypersaline__IMGVR_UViG_3300017963_000795	Clustered	VC_2186_0	12	0.5359	1	IMGVR4
Aquatic_Hypersaline__IMGVR_UViG_3300017963_000798	Clustered	VC_2225_0	8	0.942	1	IMGVR4
Aquatic_Hypersaline__IMGVR_UViG_3300017963_000809	Clustered	VC_2018_0	4	0.5419	0.999961	IMGVR4
Aquatic_Hypersaline__IMGVR_UViG_3300017963_000839	Clustered	VC_1146_0	27	0.6152	1	IMGVR4
Aquatic_Hypersaline__IMGVR_UViG_3300017963_000876	Clustered	VC_2226_0	4	1	0	IMGVR4
Aquatic_Hypersaline__IMGVR_UViG_3300017963_000886	Clustered	VC_2227_0	4	1	1	IMGVR4
Aquatic_Hypersaline__IMGVR_UViG_3300017963_000890	Clustered	VC_2228_0	4	0.8259	0.998971	IMGVR4
Aquatic_Hypersaline__IMGVR_UViG_3300017963_000899	Clustered	VC_1719_0	4	0.6412	0.99998	IMGVR4
Aquatic_Hypersaline__IMGVR_UViG_3300017963_000910	Clustered	VC_2207_0	8	0.6937	1	IMGVR4
Aquatic_Hypersaline__IMGVR_UViG_3300017963_000931	Clustered	VC_2221_0	2	0.5188	0.923479	IMGVR4
Aquatic_Hypersaline__IMGVR_UViG_3300017963_000932	Clustered	VC_2225_0	8	0.942	1	IMGVR4
Aquatic_Hypersaline__IMGVR_UViG_3300017963_000949	Clustered	VC_2230_0	4	0.959	0.994554	IMGVR4
Aquatic_Hypersaline__IMGVR_UViG_3300017963_000969	Clustered	VC_1756_0	4	0.8834	0.999889	IMGVR4
Aquatic_Hypersaline__IMGVR_UViG_3300017963_001001	Clustered	VC_1219_0	16	1	1	IMGVR4
Aquatic_Hypersaline__IMGVR_UViG_3300017963_001500	Clustered	VC_2240_0	17	0.7312	1	IMGVR4
Aquatic_Hypersaline__IMGVR_UViG_3300017963_001551	Clustered	VC_2242_0	4	0.9331	0.999736	IMGVR4
Aquatic_Hypersaline__IMGVR_UViG_3300017963_001558	Clustered	VC_2245_0	4	0.8674	0.999793	IMGVR4
Aquatic_Hypersaline__IMGVR_UViG_3300017963_001744	Clustered	VC_529_0	18	0.4602	1	IMGVR4
Aquatic_Hypersaline__IMGVR_UViG_3300017963_001791	Clustered	VC_1872_0	6	0.3221	0.999998	IMGVR4
Aquatic_Hypersaline__IMGVR_UViG_3300017963_001910	Clustered	VC_2140_0	4	0.5833	0.999976	IMGVR4
Aquatic_Hypersaline__IMGVR_UViG_3300017963_001986	Clustered	VC_2248_0	4	1	1	IMGVR4
Aquatic_Hypersaline__IMGVR_UViG_3300017963_002017	Clustered	VC_479_0	4	0.382	0.999977	IMGVR4
Aquatic_Hypersaline__IMGVR_UViG_3300017963_002051	Clustered	VC_2250_0	6	0.8823	1	IMGVR4
Aquatic_Hypersaline__IMGVR_UViG_3300017963_002072	Clustered	VC_2256_0	2	1	1	IMGVR4
Aquatic_Hypersaline__IMGVR_UViG_3300017963_002075	Clustered	VC_2244_0	2	0.5505	0.993336	IMGVR4
Aquatic_Hypersaline__IMGVR_UViG_3300017963_002279	Clustered	VC_1763_0	32	0.557	1	IMGVR4
Aquatic_Hypersaline__IMGVR_UViG_3300017963_002384	Clustered	VC_1067_0	2	0.1477	0.951538	IMGVR4
Aquatic_Hypersaline__IMGVR_UViG_3300017963_002387	Clustered	VC_1451_0	6	0.5469	1	IMGVR4
Aquatic_Hypersaline__IMGVR_UViG_3300017963_002423	Clustered	VC_1723_0	19	0.8355	1	IMGVR4
Aquatic_Hypersaline__IMGVR_UViG_3300017963_002468	Clustered	VC_1499_0	4	0.7953	0.999977	IMGVR4
Aquatic_Hypersaline__IMGVR_UViG_3300017963_002532	Clustered	VC_1790_0	2	0.2011	0.950631	IMGVR4
Aquatic_Hypersaline__IMGVR_UViG_3300017963_002741	Clustered	VC_2263_0	2	0.1526	0.953152	IMGVR4
Aquatic_Hypersaline__IMGVR_UViG_3300017963_002783	Clustered	VC_1353_0	4	0.8748	0.999901	IMGVR4
Aquatic_Hypersaline__IMGVR_UViG_3300017963_002901	Clustered	VC_2269_0	4	0.6061	0.999971	IMGVR4
Aquatic_Hypersaline__IMGVR_UViG_3300017963_002932	Clustered	VC_2273_0	6	0.5791	1	IMGVR4
Aquatic_Hypersaline__IMGVR_UViG_3300017963_002993	Clustered	VC_2249_0	4	0.7805	0.999981	IMGVR4
Aquatic_Hypersaline__IMGVR_UViG_3300017963_003018	Clustered	VC_2276_0	4	1	1	IMGVR4
Aquatic_Hypersaline__IMGVR_UViG_3300017963_003161	Clustered	VC_2277_0	2	1	1	IMGVR4
Aquatic_Hypersaline__IMGVR_UViG_3300017963_003169	Clustered	VC_2278_0	4	1	1	IMGVR4
Aquatic_Hypersaline__IMGVR_UViG_3300017963_003170	Clustered	VC_2279_0	4	0.7433	0.999879	IMGVR4
Aquatic_Hypersaline__IMGVR_UViG_3300017963_003268	Clustered	VC_2281_0	4	1	0	IMGVR4
Aquatic_Hypersaline__IMGVR_UViG_3300017963_003517	Clustered	VC_2282_0	4	0.4306	0.99998	IMGVR4
Aquatic_Hypersaline__IMGVR_UViG_3300017963_004045	Clustered	VC_2287_0	2	1	1	IMGVR4
Aquatic_Hypersaline__IMGVR_UViG_3300017963_004157	Clustered	VC_2268_0	4	0.6513	0.999949	IMGVR4
Aquatic_Hypersaline__IMGVR_UViG_3300017963_004403	Clustered	VC_2290_0	2	1	1	IMGVR4
Aquatic_Hypersaline__IMGVR_UViG_3300017963_004517	Clustered	VC_1368_0	4	0.7559	0.999827	IMGVR4
Aquatic_Hypersaline__IMGVR_UViG_3300017963_005167	Clustered	VC_2300_0	4	0.5859	0.999969	IMGVR4
Aquatic_Hypersaline__IMGVR_UViG_3300017963_005353	Clustered	VC_2306_0	4	0.7035	0.999822	IMGVR4
Aquatic_Hypersaline__IMGVR_UViG_3300017963_006002	Clustered	VC_2307_0	4	0.3989	0.999978	IMGVR4
Aquatic_Hypersaline__IMGVR_UViG_3300017963_006253	Clustered	VC_2311_0	4	0.9918	0.99798	IMGVR4
Aquatic_Hypersaline__IMGVR_UViG_3300017963_006336	Clustered	VC_1770_0	2	0.3558	0.947854	IMGVR4
Aquatic_Hypersaline__IMGVR_UViG_3300017963_006500	Clustered	VC_1735_0	4	0.7379	0.999971	IMGVR4
Aquatic_Hypersaline__IMGVR_UViG_3300017963_006816	Clustered	VC_2312_0	8	0.343	1	IMGVR4
Aquatic_Hypersaline__IMGVR_UViG_3300017963_006915	Clustered	VC_2262_0	4	0.4827	0.999986	IMGVR4
Aquatic_Hypersaline__IMGVR_UViG_3300017963_007494	Clustered	VC_2318_0	4	0.5978	0.999953	IMGVR4
Aquatic_Hypersaline__IMGVR_UViG_3300017963_007637	Clustered	VC_1223_0	45	0.6194	1	IMGVR4
Aquatic_Hypersaline__IMGVR_UViG_3300017963_007638	Clustered	VC_2322_0	2	0.1859	0.916623	IMGVR4
Aquatic_Hypersaline__IMGVR_UViG_3300017963_007639	Clustered	VC_1772_0	2	0.7059	0.942731	IMGVR4
Aquatic_Hypersaline__IMGVR_UViG_3300017963_007640	Clustered	VC_2324_0	2	1	1	IMGVR4
Aquatic_Hypersaline__IMGVR_UViG_3300017963_007645	Clustered	VC_1223_0	45	0.6194	1	IMGVR4
Aquatic_Hypersaline__IMGVR_UViG_3300017963_007646	Clustered	VC_2326_0	4	0.8424	0.999785	IMGVR4
Aquatic_Hypersaline__IMGVR_UViG_3300017963_007652	Clustered	VC_2328_0	4	0.8556	0.999393	IMGVR4
Aquatic_Hypersaline__IMGVR_UViG_3300017963_007663	Clustered	VC_2329_0	4	0.8869	0.999916	IMGVR4
Aquatic_Hypersaline__IMGVR_UViG_3300017963_007672	Clustered	VC_1598_0	4	0.8486	0.999822	IMGVR4
Aquatic_Hypersaline__IMGVR_UViG_3300017971_000001	Clustered	VC_1240_0	4	1	0	IMGVR4
Aquatic_Hypersaline__IMGVR_UViG_3300017971_000002	Clustered	VC_1009_0	4	0.6417	0.999915	IMGVR4
Aquatic_Hypersaline__IMGVR_UViG_3300017971_000004	Clustered	VC_1241_4	4	0.1585	0.999978	IMGVR4
Aquatic_Hypersaline__IMGVR_UViG_3300017971_000005	Clustered	VC_2332_0	2	0.1377	0.939902	IMGVR4
Aquatic_Hypersaline__IMGVR_UViG_3300017971_000007	Clustered	VC_1073_1	2	0.059	0.954258	IMGVR4
Aquatic_Hypersaline__IMGVR_UViG_3300017971_000008	Clustered	VC_1241_1	4	0.1662	0.999975	IMGVR4
Aquatic_Hypersaline__IMGVR_UViG_3300017971_000010	Clustered	VC_42_0	2	0.1857	0.948027	IMGVR4
Aquatic_Hypersaline__IMGVR_UViG_3300017971_000011	Clustered	VC_1257_0	4	0.5306	0.999901	IMGVR4
Aquatic_Hypersaline__IMGVR_UViG_3300017971_000012	Clustered	VC_1258_0	4	1	0	IMGVR4
Aquatic_Hypersaline__IMGVR_UViG_3300017971_000013	Clustered	VC_1182_0	4	0.6751	0.999971	IMGVR4
Aquatic_Hypersaline__IMGVR_UViG_3300017971_000014	Clustered	VC_1259_0	4	0.9917	0.997313	IMGVR4
Aquatic_Hypersaline__IMGVR_UViG_3300017971_000016	Clustered	VC_1173_0	4	0.2426	0.999984	IMGVR4
Aquatic_Hypersaline__IMGVR_UViG_3300017971_000017	Clustered	VC_1183_0	6	0.8201	1	IMGVR4
Aquatic_Hypersaline__IMGVR_UViG_3300017971_000018	Clustered	VC_1263_0	4	0.9052	0.999974	IMGVR4
Aquatic_Hypersaline__IMGVR_UViG_3300017971_000019	Clustered	VC_1859_0	4	1	0	IMGVR4
Aquatic_Hypersaline__IMGVR_UViG_3300017971_000020	Clustered	VC_1266_0	5	0.9583	0.999067	IMGVR4
Aquatic_Hypersaline__IMGVR_UViG_3300017971_000021	Clustered	VC_1268_0	4	0.776	0.999793	IMGVR4
Aquatic_Hypersaline__IMGVR_UViG_3300017971_000022	Clustered	VC_1270_0	4	0.5652	0.999977	IMGVR4
Aquatic_Hypersaline__IMGVR_UViG_3300017971_000023	Clustered	VC_1279_0	4	0.2619	0.999982	IMGVR4
Aquatic_Hypersaline__IMGVR_UViG_3300017971_000024	Clustered	VC_1288_0	4	1	0	IMGVR4
Aquatic_Hypersaline__IMGVR_UViG_3300017971_000025	Clustered	VC_1289_0	4	0.7873	0.999963	IMGVR4
Aquatic_Hypersaline__IMGVR_UViG_3300017971_000026	Clustered	VC_1309_0	4	0.9592	0.999793	IMGVR4
Aquatic_Hypersaline__IMGVR_UViG_3300017971_000027	Clustered	VC_1311_0	4	0.9541	0.999245	IMGVR4
Aquatic_Hypersaline__IMGVR_UViG_3300017971_000028	Clustered	VC_1315_2	4	0.169	0.999984	IMGVR4
Aquatic_Hypersaline__IMGVR_UViG_3300017971_000029	Clustered	VC_1324_0	4	0.9929	0.999393	IMGVR4
Aquatic_Hypersaline__IMGVR_UViG_3300017971_000030	Clustered	VC_1327_0	4	0.8872	0.99996	IMGVR4
Aquatic_Hypersaline__IMGVR_UViG_3300017971_000031	Clustered	VC_1330_0	4	0.5535	0.999978	IMGVR4
Aquatic_Hypersaline__IMGVR_UViG_3300017971_000032	Clustered	VC_1335_0	4	0.9389	0.999393	IMGVR4
Aquatic_Hypersaline__IMGVR_UViG_3300017971_000033	Clustered	VC_1269_0	4	0.6023	0.999968	IMGVR4
Aquatic_Hypersaline__IMGVR_UViG_3300017971_000034	Clustered	VC_1337_0	4	0.9107	0.999948	IMGVR4
Aquatic_Hypersaline__IMGVR_UViG_3300017971_000035	Clustered	VC_1340_0	4	0.9858	0.999393	IMGVR4
Aquatic_Hypersaline__IMGVR_UViG_3300017971_000036	Clustered	VC_1292_1	4	0.1899	0.999986	IMGVR4
Aquatic_Hypersaline__IMGVR_UViG_3300017971_000037	Clustered	VC_201_0	5	0.4546	1	IMGVR4
Aquatic_Hypersaline__IMGVR_UViG_3300017971_000038	Clustered	VC_1876_0	4	0.9973	0.99798	IMGVR4
Aquatic_Hypersaline__IMGVR_UViG_3300017971_000039	Clustered	VC_1877_0	4	0.992	0.997313	IMGVR4
Aquatic_Hypersaline__IMGVR_UViG_3300017971_000040	Clustered	VC_1351_0	4	1	0	IMGVR4
Aquatic_Hypersaline__IMGVR_UViG_3300017971_000041	Clustered	VC_1329_0	4	0.8187	0.999961	IMGVR4
Aquatic_Hypersaline__IMGVR_UViG_3300017971_000042	Clustered	VC_1380_0	8	1	1	IMGVR4
Aquatic_Hypersaline__IMGVR_UViG_3300017971_000043	Clustered	VC_1354_0	4	0.8748	0.999901	IMGVR4
Aquatic_Hypersaline__IMGVR_UViG_3300017971_000044	Clustered	VC_1874_0	4	0.857	0.999957	IMGVR4
Aquatic_Hypersaline__IMGVR_UViG_3300017971_000045	Clustered	VC_1355_0	4	1	0	IMGVR4
Aquatic_Hypersaline__IMGVR_UViG_3300017971_000046	Clustered	VC_1364_0	4	1	0	IMGVR4
Aquatic_Hypersaline__IMGVR_UViG_3300017971_000047	Clustered	VC_1891_0	6	0.9519	1	IMGVR4
Aquatic_Hypersaline__IMGVR_UViG_3300017971_000048	Clustered	VC_1137_0	6	0.7896	1	IMGVR4
Aquatic_Hypersaline__IMGVR_UViG_3300017971_000049	Clustered	VC_1367_0	4	1	0	IMGVR4
Aquatic_Hypersaline__IMGVR_UViG_3300017971_000050	Clustered	VC_1375_0	4	1	0	IMGVR4
Aquatic_Hypersaline__IMGVR_UViG_3300017971_000051	Clustered	VC_1376_0	6	1	0	IMGVR4
Aquatic_Hypersaline__IMGVR_UViG_3300017971_000052	Clustered	VC_1377_0	4	1	0	IMGVR4
Aquatic_Hypersaline__IMGVR_UViG_3300017971_000053	Clustered	VC_1378_0	4	0.9932	0.99798	IMGVR4
Aquatic_Hypersaline__IMGVR_UViG_3300017971_000054	Clustered	VC_1906_0	4	0.8916	0.999906	IMGVR4
Aquatic_Hypersaline__IMGVR_UViG_3300017971_000055	Clustered	VC_1379_0	4	1	0	IMGVR4
Aquatic_Hypersaline__IMGVR_UViG_3300017971_000056	Clustered	VC_1380_0	8	1	1	IMGVR4
Aquatic_Hypersaline__IMGVR_UViG_3300017971_000057	Clustered	VC_1062_0	4	0.3802	0.999984	IMGVR4
Aquatic_Hypersaline__IMGVR_UViG_3300017971_000058	Clustered	VC_1385_0	4	0.6567	0.999977	IMGVR4
Aquatic_Hypersaline__IMGVR_UViG_3300017971_000059	Clustered	VC_1390_0	4	0.6244	0.999977	IMGVR4
Aquatic_Hypersaline__IMGVR_UViG_3300017971_000060	Clustered	VC_2334_0	2	0.965	0.76025	IMGVR4
Aquatic_Hypersaline__IMGVR_UViG_3300017971_000061	Clustered	VC_1395_0	4	0.8944	0.999943	IMGVR4
Aquatic_Hypersaline__IMGVR_UViG_3300017971_000062	Clustered	VC_1398_0	4	0.6041	0.999907	IMGVR4
Aquatic_Hypersaline__IMGVR_UViG_3300017971_000063	Clustered	VC_1919_0	4	1	0	IMGVR4
Aquatic_Hypersaline__IMGVR_UViG_3300017971_000064	Clustered	VC_1921_0	4	0.4687	0.999978	IMGVR4
Aquatic_Hypersaline__IMGVR_UViG_3300017971_000065	Clustered	VC_1400_0	10	1	1	IMGVR4
Aquatic_Hypersaline__IMGVR_UViG_3300017971_000066	Clustered	VC_1401_0	6	1	0	IMGVR4
Aquatic_Hypersaline__IMGVR_UViG_3300017971_000068	Clustered	VC_1402_0	8	1	1	IMGVR4
Aquatic_Hypersaline__IMGVR_UViG_3300017971_000069	Clustered	VC_1402_0	8	1	1	IMGVR4
Aquatic_Hypersaline__IMGVR_UViG_3300017971_000070	Clustered	VC_1403_0	21	0.4414	1	IMGVR4
Aquatic_Hypersaline__IMGVR_UViG_3300017971_000071	Clustered	VC_1415_0	4	0.995	0.997313	IMGVR4
Aquatic_Hypersaline__IMGVR_UViG_3300017971_000072	Clustered	VC_1403_0	21	0.4414	1	IMGVR4
Aquatic_Hypersaline__IMGVR_UViG_3300017971_000073	Clustered	VC_1420_0	4	0.8745	0.999928	IMGVR4
Aquatic_Hypersaline__IMGVR_UViG_3300017971_000074	Clustered	VC_1929_0	4	0.8223	0.999977	IMGVR4
Aquatic_Hypersaline__IMGVR_UViG_3300017971_000076	Clustered	VC_1403_0	21	0.4414	1	IMGVR4
Aquatic_Hypersaline__IMGVR_UViG_3300017971_000077	Clustered	VC_2088_0	4	0.654	0.999902	IMGVR4
Aquatic_Hypersaline__IMGVR_UViG_3300017971_000078	Clustered	VC_1085_0	8	0.512	1	IMGVR4
Aquatic_Hypersaline__IMGVR_UViG_3300017971_000079	Clustered	VC_1555_0	4	0.6201	0.999982	IMGVR4
Aquatic_Hypersaline__IMGVR_UViG_3300017971_000080	Clustered	VC_1427_0	4	0.9352	0.999816	IMGVR4
Aquatic_Hypersaline__IMGVR_UViG_3300017971_000081	Clustered	VC_1439_0	4	0.6671	0.999965	IMGVR4
Aquatic_Hypersaline__IMGVR_UViG_3300017971_000082	Clustered	VC_1946_0	4	1	0	IMGVR4
Aquatic_Hypersaline__IMGVR_UViG_3300017971_000083	Clustered	VC_1942_0	4	1	0	IMGVR4
Aquatic_Hypersaline__IMGVR_UViG_3300017971_000084	Clustered	VC_1948_0	4	0.9831	0.994554	IMGVR4
Aquatic_Hypersaline__IMGVR_UViG_3300017971_000085	Clustered	VC_967_0	4	0.2303	0.999986	IMGVR4
Aquatic_Hypersaline__IMGVR_UViG_3300017971_000086	Clustered	VC_968_0	4	0.2876	0.999985	IMGVR4
Aquatic_Hypersaline__IMGVR_UViG_3300017971_000087	Clustered	VC_1139_0	8	0.6243	1	IMGVR4
Aquatic_Hypersaline__IMGVR_UViG_3300017971_000088	Clustered	VC_1465_0	4	1	0	IMGVR4
Aquatic_Hypersaline__IMGVR_UViG_3300017971_000089	Clustered	VC_1467_0	4	0.9437	0.999822	IMGVR4
Aquatic_Hypersaline__IMGVR_UViG_3300017971_000090	Clustered	VC_1480_0	4	0.676	0.999983	IMGVR4
Aquatic_Hypersaline__IMGVR_UViG_3300017971_000091	Clustered	VC_1959_0	4	1	1	IMGVR4
Aquatic_Hypersaline__IMGVR_UViG_3300017971_000092	Clustered	VC_1497_0	4	0.952	0.999942	IMGVR4
Aquatic_Hypersaline__IMGVR_UViG_3300017971_000093	Clustered	VC_2335_0	4	0.9442	0.998971	IMGVR4
Aquatic_Hypersaline__IMGVR_UViG_3300017971_000094	Clustered	VC_1500_0	8	0.9612	1	IMGVR4
Aquatic_Hypersaline__IMGVR_UViG_3300017971_000095	Clustered	VC_2269_0	4	0.6061	0.999971	IMGVR4
Aquatic_Hypersaline__IMGVR_UViG_3300017971_000096	Clustered	VC_1502_0	4	0.5327	0.99998	IMGVR4
Aquatic_Hypersaline__IMGVR_UViG_3300017971_000097	Clustered	VC_1870_0	4	0.7799	0.999986	IMGVR4
Aquatic_Hypersaline__IMGVR_UViG_3300017971_000098	Clustered	VC_1972_0	4	0.9973	0.994554	IMGVR4
Aquatic_Hypersaline__IMGVR_UViG_3300017971_000099	Clustered	VC_1509_0	4	1	0	IMGVR4
Aquatic_Hypersaline__IMGVR_UViG_3300017971_000100	Clustered	VC_1511_0	8	0.6505	1	IMGVR4
Aquatic_Hypersaline__IMGVR_UViG_3300017971_000101	Clustered	VC_1518_0	8	0.7774	1	IMGVR4
Aquatic_Hypersaline__IMGVR_UViG_3300017971_000102	Clustered	VC_1521_0	4	0.9465	0.999793	IMGVR4
Aquatic_Hypersaline__IMGVR_UViG_3300017971_000103	Clustered	VC_1524_0	4	0.8544	0.999975	IMGVR4
Aquatic_Hypersaline__IMGVR_UViG_3300017971_000104	Clustered	VC_1086_0	4	0.3106	0.999986	IMGVR4
Aquatic_Hypersaline__IMGVR_UViG_3300017971_000105	Clustered	VC_1528_0	4	0.8066	0.999784	IMGVR4
Aquatic_Hypersaline__IMGVR_UViG_3300017971_000106	Clustered	VC_1540_0	4	0.6989	0.999978	IMGVR4
Aquatic_Hypersaline__IMGVR_UViG_3300017971_000107	Clustered	VC_1537_0	4	0.7659	0.999953	IMGVR4
Aquatic_Hypersaline__IMGVR_UViG_3300017971_000108	Clustered	VC_1544_0	4	1	0	IMGVR4
Aquatic_Hypersaline__IMGVR_UViG_3300017971_000109	Clustered	VC_1973_0	4	0.9883	0.999255	IMGVR4
Aquatic_Hypersaline__IMGVR_UViG_3300017971_000110	Clustered	VC_1546_0	4	0.8119	0.999978	IMGVR4
Aquatic_Hypersaline__IMGVR_UViG_3300017971_000111	Clustered	VC_1550_0	8	0.9215	1	IMGVR4
Aquatic_Hypersaline__IMGVR_UViG_3300017971_000113	Clustered	VC_1553_0	4	0.8452	0.999901	IMGVR4
Aquatic_Hypersaline__IMGVR_UViG_3300017971_000114	Clustered	VC_1554_0	6	1	1	IMGVR4
Aquatic_Hypersaline__IMGVR_UViG_3300017971_000115	Clustered	VC_1556_0	4	0.846	0.999973	IMGVR4
Aquatic_Hypersaline__IMGVR_UViG_3300017971_000116	Clustered	VC_1558_0	4	1	0	IMGVR4
Aquatic_Hypersaline__IMGVR_UViG_3300017971_000117	Clustered	VC_1517_0	4	0.6429	0.999975	IMGVR4
Aquatic_Hypersaline__IMGVR_UViG_3300017971_000118	Clustered	VC_1559_0	4	0.7388	0.999809	IMGVR4
Aquatic_Hypersaline__IMGVR_UViG_3300017971_000119	Clustered	VC_1561_0	4	1	0	IMGVR4
Aquatic_Hypersaline__IMGVR_UViG_3300017971_000120	Clustered	VC_1563_0	4	0.6744	0.99996	IMGVR4
Aquatic_Hypersaline__IMGVR_UViG_3300017971_000121	Clustered	VC_1568_0	4	0.7647	0.999968	IMGVR4
Aquatic_Hypersaline__IMGVR_UViG_3300017971_000122	Clustered	VC_1571_0	4	0.4694	0.999984	IMGVR4
Aquatic_Hypersaline__IMGVR_UViG_3300017971_000123	Clustered	VC_1580_0	4	1	0	IMGVR4
Aquatic_Hypersaline__IMGVR_UViG_3300017971_000124	Clustered	VC_2129_0	4	0.891	0.994554	IMGVR4
Aquatic_Hypersaline__IMGVR_UViG_3300017971_000125	Clustered	VC_1534_0	4	0.702	0.999153	IMGVR4
Aquatic_Hypersaline__IMGVR_UViG_3300017971_000126	Clustered	VC_1582_0	6	0.5411	1	IMGVR4
Aquatic_Hypersaline__IMGVR_UViG_3300017971_000127	Clustered	VC_1595_0	6	1	1	IMGVR4
Aquatic_Hypersaline__IMGVR_UViG_3300017971_000128	Clustered	VC_837_1	14	0.4655	1	IMGVR4
Aquatic_Hypersaline__IMGVR_UViG_3300017971_000130	Clustered	VC_1606_0	4	0.9498	0.998971	IMGVR4
Aquatic_Hypersaline__IMGVR_UViG_3300017971_000131	Clustered	VC_1608_0	6	0.7551	1	IMGVR4
Aquatic_Hypersaline__IMGVR_UViG_3300017971_000132	Clustered	VC_1610_0	6	0.954	0.999999	IMGVR4
Aquatic_Hypersaline__IMGVR_UViG_3300017971_000134	Clustered	VC_1646_0	4	0.7294	0.999969	IMGVR4
Aquatic_Hypersaline__IMGVR_UViG_3300017971_000135	Clustered	VC_2016_0	4	0.5394	0.999966	IMGVR4
Aquatic_Hypersaline__IMGVR_UViG_3300017971_000136	Clustered	VC_2183_0	4	0.8018	0.999658	IMGVR4
Aquatic_Hypersaline__IMGVR_UViG_3300017971_000137	Clustered	VC_1648_0	4	1	1	IMGVR4
Aquatic_Hypersaline__IMGVR_UViG_3300017971_000139	Clustered	VC_1570_0	4	0.6153	0.999983	IMGVR4
Aquatic_Hypersaline__IMGVR_UViG_3300017971_000140	Clustered	VC_477_0	5	0.7057	1	IMGVR4
Aquatic_Hypersaline__IMGVR_UViG_3300017971_000141	Clustered	VC_1645_0	4	0.7793	0.99997	IMGVR4
Aquatic_Hypersaline__IMGVR_UViG_3300017971_000142	Clustered	VC_703_0	7	0.3304	1	IMGVR4
Aquatic_Hypersaline__IMGVR_UViG_3300017971_000143	Clustered	VC_1567_0	4	0.798	0.999977	IMGVR4
Aquatic_Hypersaline__IMGVR_UViG_3300017971_000145	Clustered	VC_2089_0	4	0.974	0.999602	IMGVR4
Aquatic_Hypersaline__IMGVR_UViG_3300017971_000146	Clustered	VC_533_0	4	0.6707	0.999978	IMGVR4
Aquatic_Hypersaline__IMGVR_UViG_3300017971_000147	Clustered	VC_1669_0	4	0.4881	0.999982	IMGVR4
Aquatic_Hypersaline__IMGVR_UViG_3300017971_000149	Clustered	VC_925_0	4	0.2379	0.999983	IMGVR4
Aquatic_Hypersaline__IMGVR_UViG_3300017971_000150	Clustered	VC_2091_0	4	0.997	0.99798	IMGVR4
Aquatic_Hypersaline__IMGVR_UViG_3300017971_000152	Clustered	VC_1692_0	4	1	1	IMGVR4
Aquatic_Hypersaline__IMGVR_UViG_3300017971_000153	Clustered	VC_1685_0	14	0.6029	1	IMGVR4
Aquatic_Hypersaline__IMGVR_UViG_3300017971_000154	Clustered	VC_1693_0	4	0.6774	0.99996	IMGVR4
Aquatic_Hypersaline__IMGVR_UViG_3300017971_000155	Clustered	VC_478_0	4	0.5091	0.999982	IMGVR4
Aquatic_Hypersaline__IMGVR_UViG_3300017971_000156	Clustered	VC_1684_0	4	0.6086	0.999984	IMGVR4
Aquatic_Hypersaline__IMGVR_UViG_3300017971_000157	Clustered	VC_583_0	4	0.8365	0.999958	IMGVR4
Aquatic_Hypersaline__IMGVR_UViG_3300017971_000158	Clustered	VC_1699_0	4	0.5636	0.999978	IMGVR4
Aquatic_Hypersaline__IMGVR_UViG_3300017971_000160	Clustered	VC_1628_0	16	0.7126	1	IMGVR4
Aquatic_Hypersaline__IMGVR_UViG_3300017971_000161	Clustered	VC_1143_0	16	0.6331	1	IMGVR4
Aquatic_Hypersaline__IMGVR_UViG_3300017971_000163	Clustered	VC_1720_0	4	0.5761	0.999943	IMGVR4
Aquatic_Hypersaline__IMGVR_UViG_3300017971_000164	Clustered	VC_2112_0	4	0.9397	0.999939	IMGVR4
Aquatic_Hypersaline__IMGVR_UViG_3300017971_000165	Clustered	VC_2115_0	4	0.4947	0.999978	IMGVR4
Aquatic_Hypersaline__IMGVR_UViG_3300017971_000166	Clustered	VC_1667_0	4	0.5555	0.999982	IMGVR4
Aquatic_Hypersaline__IMGVR_UViG_3300017971_000167	Clustered	VC_1722_0	4	0.6502	0.999981	IMGVR4
Aquatic_Hypersaline__IMGVR_UViG_3300017971_000168	Clustered	VC_1716_0	4	0.715	0.999978	IMGVR4
Aquatic_Hypersaline__IMGVR_UViG_3300017971_000169	Clustered	VC_1725_0	4	0.7128	0.999969	IMGVR4
Aquatic_Hypersaline__IMGVR_UViG_3300017971_000170	Clustered	VC_1732_0	4	0.8626	0.999822	IMGVR4
Aquatic_Hypersaline__IMGVR_UViG_3300017971_000171	Clustered	VC_2159_0	4	0.3538	0.999985	IMGVR4
Aquatic_Hypersaline__IMGVR_UViG_3300017971_000172	Clustered	VC_1734_0	4	0.7441	0.999971	IMGVR4
Aquatic_Hypersaline__IMGVR_UViG_3300017971_000173	Clustered	VC_1628_0	16	0.7126	1	IMGVR4
Aquatic_Hypersaline__IMGVR_UViG_3300017971_000174	Clustered	VC_1661_0	23	0.4795	1	IMGVR4
Aquatic_Hypersaline__IMGVR_UViG_3300017971_000177	Clustered	VC_1753_0	4	0.649	0.999907	IMGVR4
Aquatic_Hypersaline__IMGVR_UViG_3300017971_000178	Clustered	VC_1733_0	4	0.734	0.999951	IMGVR4
Aquatic_Hypersaline__IMGVR_UViG_3300017971_000179	Clustered	VC_1745_0	8	0.5309	1	IMGVR4
Aquatic_Hypersaline__IMGVR_UViG_3300017971_000180	Clustered	VC_2318_0	4	0.5978	0.999953	IMGVR4
Aquatic_Hypersaline__IMGVR_UViG_3300017971_000181	Clustered	VC_1754_0	4	0.6163	0.999901	IMGVR4
Aquatic_Hypersaline__IMGVR_UViG_3300017971_000182	Clustered	VC_1755_0	8	1	1	IMGVR4
Aquatic_Hypersaline__IMGVR_UViG_3300017971_000183	Clustered	VC_2225_0	8	0.942	1	IMGVR4
Aquatic_Hypersaline__IMGVR_UViG_3300017971_000186	Clustered	VC_988_2	2	0.0694	0.945355	IMGVR4
Aquatic_Hypersaline__IMGVR_UViG_3300017971_000188	Clustered	VC_987_0	8	0.197	1	IMGVR4
Aquatic_Hypersaline__IMGVR_UViG_3300017971_000190	Clustered	VC_1785_0	4	0.612	0.999953	IMGVR4
Aquatic_Hypersaline__IMGVR_UViG_3300017971_000191	Clustered	VC_1157_0	2	0.0683	0.955309	IMGVR4
Aquatic_Hypersaline__IMGVR_UViG_3300017971_000192	Clustered	VC_990_0	4	0.8494	0.999955	IMGVR4
Aquatic_Hypersaline__IMGVR_UViG_3300017971_000197	Clustered	VC_1789_0	4	0.6326	0.99998	IMGVR4
Aquatic_Hypersaline__IMGVR_UViG_3300017971_000198	Clustered	VC_1788_0	4	0.3187	0.999982	IMGVR4
Aquatic_Hypersaline__IMGVR_UViG_3300017971_000201	Clustered	VC_2339_0	2	0.1111	0	IMGVR4
Aquatic_Hypersaline__IMGVR_UViG_3300017971_000203	Clustered	VC_1801_0	4	0.567	0.999968	IMGVR4
Aquatic_Hypersaline__IMGVR_UViG_3300017971_000207	Clustered	VC_1800_2	4	0.2835	0.999983	IMGVR4
Aquatic_Hypersaline__IMGVR_UViG_3300017971_000208	Clustered	VC_1249_0	2	0.5283	0.937551	IMGVR4
Aquatic_Hypersaline__IMGVR_UViG_3300017971_000210	Clustered	VC_1244_0	4	0.2091	0.998615	IMGVR4
Aquatic_Hypersaline__IMGVR_UViG_3300017971_000211	Clustered	VC_1250_0	4	0.9663	0.999879	IMGVR4
Aquatic_Hypersaline__IMGVR_UViG_3300017971_000213	Clustered	VC_1241_3	2	0.0532	0.931866	IMGVR4
Aquatic_Hypersaline__IMGVR_UViG_3300017971_000214	Clustered	VC_1800_0	2	0.1078	0.954377	IMGVR4
Aquatic_Hypersaline__IMGVR_UViG_3300017971_000215	Clustered	VC_1795_0	4	0.7099	0.999712	IMGVR4
Aquatic_Hypersaline__IMGVR_UViG_3300017971_000217	Clustered	VC_2341_0	2	1	1	IMGVR4
Aquatic_Hypersaline__IMGVR_UViG_3300017971_000218	Clustered	VC_1790_1	2	0.1677	0.951153	IMGVR4
Aquatic_Hypersaline__IMGVR_UViG_3300017971_000219	Clustered	VC_1252_0	4	0.6635	0.999963	IMGVR4
Aquatic_Hypersaline__IMGVR_UViG_3300017971_000220	Clustered	VC_2322_1	2	0.1882	0.902497	IMGVR4
Aquatic_Hypersaline__IMGVR_UViG_3300017971_000222	Clustered	VC_1815_0	4	1	0	IMGVR4
Aquatic_Hypersaline__IMGVR_UViG_3300017971_000223	Clustered	VC_42_1	4	0.4962	0.999963	IMGVR4
Aquatic_Hypersaline__IMGVR_UViG_3300017971_000224	Clustered	VC_2340_0	2	0.5527	0.933193	IMGVR4
Aquatic_Hypersaline__IMGVR_UViG_3300017971_000225	Clustered	VC_1807_0	4	1	0	IMGVR4
Aquatic_Hypersaline__IMGVR_UViG_3300017971_000228	Clustered	VC_1823_0	4	1	0	IMGVR4
Aquatic_Hypersaline__IMGVR_UViG_3300017971_000229	Clustered	VC_1825_0	4	0.2742	0.999955	IMGVR4
Aquatic_Hypersaline__IMGVR_UViG_3300017971_000230	Clustered	VC_989_1	2	0.2	0	IMGVR4
Aquatic_Hypersaline__IMGVR_UViG_3300017971_000232	Clustered	VC_1315_0	4	0.1661	0.999984	IMGVR4
Aquatic_Hypersaline__IMGVR_UViG_3300017971_000234	Clustered	VC_1830_0	4	1	0	IMGVR4
Aquatic_Hypersaline__IMGVR_UViG_3300017971_000235	Clustered	VC_1831_0	4	0.9912	0.99798	IMGVR4
Aquatic_Hypersaline__IMGVR_UViG_3300017971_000238	Clustered	VC_1832_1	4	0.6096	0.999695	IMGVR4
Aquatic_Hypersaline__IMGVR_UViG_3300017971_000241	Clustered	VC_1808_0	4	0.8221	0.999975	IMGVR4
Aquatic_Hypersaline__IMGVR_UViG_3300017971_000242	Clustered	VC_1181_0	8	0.8909	1	IMGVR4
Aquatic_Hypersaline__IMGVR_UViG_3300017971_000243	Clustered	VC_1323_0	4	0.2973	0.999987	IMGVR4
Aquatic_Hypersaline__IMGVR_UViG_3300017971_000244	Clustered	VC_1125_0	4	0.6448	0.99998	IMGVR4
Aquatic_Hypersaline__IMGVR_UViG_3300017971_000245	Clustered	VC_1277_0	6	0.8796	0.999993	IMGVR4
Aquatic_Hypersaline__IMGVR_UViG_3300017971_000248	Clustered	VC_1845_0	4	0.5218	0.999969	IMGVR4
Aquatic_Hypersaline__IMGVR_UViG_3300017971_000250	Clustered	VC_1174_0	4	0.3064	0.999984	IMGVR4
Aquatic_Hypersaline__IMGVR_UViG_3300017971_000251	Clustered	VC_1383_0	4	0.4876	0.999982	IMGVR4
Aquatic_Hypersaline__IMGVR_UViG_3300017971_000252	Clustered	VC_1858_0	4	1	0	IMGVR4
Aquatic_Hypersaline__IMGVR_UViG_3300017971_000257	Clustered	VC_1313_0	4	0.9164	0.999245	IMGVR4
Aquatic_Hypersaline__IMGVR_UViG_3300017971_000258	Clustered	VC_1834_0	4	0.2897	0.999985	IMGVR4
Aquatic_Hypersaline__IMGVR_UViG_3300017971_000259	Clustered	VC_1280_0	4	0.2895	0.999983	IMGVR4
Aquatic_Hypersaline__IMGVR_UViG_3300017971_000263	Clustered	VC_989_2	2	0.2	0	IMGVR4
Aquatic_Hypersaline__IMGVR_UViG_3300017971_000266	Clustered	VC_1382_0	4	0.4344	0.999983	IMGVR4
Aquatic_Hypersaline__IMGVR_UViG_3300017971_000271	Clustered	VC_1315_1	4	0.1715	0.999983	IMGVR4
Aquatic_Hypersaline__IMGVR_UViG_3300017971_000272	Clustered	VC_1278_0	4	0.4972	0.999986	IMGVR4
Aquatic_Hypersaline__IMGVR_UViG_3300017971_000277	Clustered	VC_1827_0	6	0.8401	1	IMGVR4
Aquatic_Hypersaline__IMGVR_UViG_3300017971_000279	Clustered	VC_1256_0	4	0.5306	0.999901	IMGVR4
Aquatic_Hypersaline__IMGVR_UViG_3300017971_000281	Clustered	VC_1326_0	4	0.7833	0.999972	IMGVR4
Aquatic_Hypersaline__IMGVR_UViG_3300017971_000283	Clustered	VC_1918_0	4	0.983	0.99966	IMGVR4
Aquatic_Hypersaline__IMGVR_UViG_3300017971_000284	Clustered	VC_1294_0	4	0.9943	0.999793	IMGVR4
Aquatic_Hypersaline__IMGVR_UViG_3300017971_000286	Clustered	VC_1871_0	8	0.9391	1	IMGVR4
Aquatic_Hypersaline__IMGVR_UViG_3300017971_000292	Clustered	VC_1920_0	4	0.9742	0.994554	IMGVR4
Aquatic_Hypersaline__IMGVR_UViG_3300017971_000293	Clustered	VC_1860_1	4	0.2115	0.999983	IMGVR4
Aquatic_Hypersaline__IMGVR_UViG_3300017971_000294	Clustered	VC_1833_0	4	0.3056	0.999985	IMGVR4
Aquatic_Hypersaline__IMGVR_UViG_3300017971_000295	Clustered	VC_1523_0	4	0.8373	0.999979	IMGVR4
Aquatic_Hypersaline__IMGVR_UViG_3300017971_000296	Clustered	VC_1884_0	4	0.8922	0.999979	IMGVR4
Aquatic_Hypersaline__IMGVR_UViG_3300017971_000297	Clustered	VC_1814_1	2	0.2348	0.933193	IMGVR4
Aquatic_Hypersaline__IMGVR_UViG_3300017971_000299	Clustered	VC_1357_0	4	0.4788	0.999981	IMGVR4
Aquatic_Hypersaline__IMGVR_UViG_3300017971_000300	Clustered	VC_1365_0	4	1	0	IMGVR4
Aquatic_Hypersaline__IMGVR_UViG_3300017971_000305	Clustered	VC_1366_0	4	1	0	IMGVR4
Aquatic_Hypersaline__IMGVR_UViG_3300017971_000306	Clustered	VC_1297_0	4	0.2257	0.999986	IMGVR4
Aquatic_Hypersaline__IMGVR_UViG_3300017971_000310	Clustered	VC_1452_0	2	0.2216	0.953992	IMGVR4
Aquatic_Hypersaline__IMGVR_UViG_3300017971_000314	Clustered	VC_1828_0	4	0.8341	0.999954	IMGVR4
Aquatic_Hypersaline__IMGVR_UViG_3300017971_000315	Clustered	VC_1903_0	6	0.8959	1	IMGVR4
Aquatic_Hypersaline__IMGVR_UViG_3300017971_000317	Clustered	VC_1957_0	4	0.9916	0.998971	IMGVR4
Aquatic_Hypersaline__IMGVR_UViG_3300017971_000320	Clustered	VC_1451_0	6	0.5469	1	IMGVR4
Aquatic_Hypersaline__IMGVR_UViG_3300017971_000324	Clustered	VC_1456_0	4	0.9822	0.999901	IMGVR4
Aquatic_Hypersaline__IMGVR_UViG_3300017971_000325	Clustered	VC_1851_0	4	0.9935	0.995544	IMGVR4
Aquatic_Hypersaline__IMGVR_UViG_3300017971_000332	Clustered	VC_1368_0	4	0.7559	0.999827	IMGVR4
Aquatic_Hypersaline__IMGVR_UViG_3300017971_000334	Clustered	VC_1913_0	4	0.7521	0.999953	IMGVR4
Aquatic_Hypersaline__IMGVR_UViG_3300017971_000336	Clustered	VC_1453_0	2	0.1732	0.953773	IMGVR4
Aquatic_Hypersaline__IMGVR_UViG_3300017971_000337	Clustered	VC_1911_0	4	0.6416	0.999963	IMGVR4
Aquatic_Hypersaline__IMGVR_UViG_3300017971_000338	Clustered	VC_1894_0	4	0.7924	0.999982	IMGVR4
Aquatic_Hypersaline__IMGVR_UViG_3300017971_000339	Clustered	VC_1358_0	4	0.353	0.99998	IMGVR4
Aquatic_Hypersaline__IMGVR_UViG_3300017971_000342	Clustered	VC_2_0	11	0.3263	1	IMGVR4
Aquatic_Hypersaline__IMGVR_UViG_3300017971_000346	Clustered	VC_1916_0	4	0.7575	0.999971	IMGVR4
Aquatic_Hypersaline__IMGVR_UViG_3300017971_000347	Clustered	VC_1844_0	8	0.9307	1	IMGVR4
Aquatic_Hypersaline__IMGVR_UViG_3300017971_000348	Clustered	VC_2276_0	4	1	1	IMGVR4
Aquatic_Hypersaline__IMGVR_UViG_3300017971_000349	Clustered	VC_1418_0	4	1	0	IMGVR4
Aquatic_Hypersaline__IMGVR_UViG_3300017971_000353	Clustered	VC_1933_0	4	0.9329	0.999934	IMGVR4
Aquatic_Hypersaline__IMGVR_UViG_3300017971_000356	Clustered	VC_1860_2	6	0.3486	1	IMGVR4
Aquatic_Hypersaline__IMGVR_UViG_3300017971_000357	Clustered	VC_2348_0	2	0.3552	0.953868	IMGVR4
Aquatic_Hypersaline__IMGVR_UViG_3300017971_000358	Clustered	VC_1930_0	4	0.6415	0.999983	IMGVR4
Aquatic_Hypersaline__IMGVR_UViG_3300017971_000360	Clustered	VC_1436_0	4	0.7694	0.999925	IMGVR4
Aquatic_Hypersaline__IMGVR_UViG_3300017971_000363	Clustered	VC_1443_0	4	0.9531	0.999639	IMGVR4
Aquatic_Hypersaline__IMGVR_UViG_3300017971_000364	Clustered	VC_1419_0	4	0.8141	0.999959	IMGVR4
Aquatic_Hypersaline__IMGVR_UViG_3300017971_000366	Clustered	VC_202_0	4	0.3001	0.999986	IMGVR4
Aquatic_Hypersaline__IMGVR_UViG_3300017971_000368	Clustered	VC_1381_0	4	0.4231	0.999982	IMGVR4
Aquatic_Hypersaline__IMGVR_UViG_3300017971_000369	Clustered	VC_1445_0	4	0.7679	0.999968	IMGVR4
Aquatic_Hypersaline__IMGVR_UViG_3300017971_000370	Clustered	VC_2058_0	4	0.978	0.997936	IMGVR4
Aquatic_Hypersaline__IMGVR_UViG_3300017971_000380	Clustered	VC_1466_0	4	1	0	IMGVR4
Aquatic_Hypersaline__IMGVR_UViG_3300017971_000381	Clustered	VC_1470_0	4	0.4923	0.999978	IMGVR4
Aquatic_Hypersaline__IMGVR_UViG_3300017971_000382	Clustered	VC_1293_0	4	0.7014	0.999982	IMGVR4
Aquatic_Hypersaline__IMGVR_UViG_3300017971_000386	Clustered	VC_1944_0	4	0.9921	0.999153	IMGVR4
Aquatic_Hypersaline__IMGVR_UViG_3300017971_000388	Clustered	VC_2355_0	2	0.8122	0.928816	IMGVR4
Aquatic_Hypersaline__IMGVR_UViG_3300017971_000390	Clustered	VC_1479_0	8	1	1	IMGVR4
Aquatic_Hypersaline__IMGVR_UViG_3300017971_000391	Clustered	VC_2357_0	2	0.7649	0.937772	IMGVR4
Aquatic_Hypersaline__IMGVR_UViG_3300017971_000393	Clustered	VC_2249_0	4	0.7805	0.999981	IMGVR4
Aquatic_Hypersaline__IMGVR_UViG_3300017971_000394	Clustered	VC_1961_0	4	0.6128	0.999981	IMGVR4
Aquatic_Hypersaline__IMGVR_UViG_3300017971_000395	Clustered	VC_1359_0	4	0.821	0.999973	IMGVR4
Aquatic_Hypersaline__IMGVR_UViG_3300017971_000399	Clustered	VC_2359_0	2	0.755	0.76025	IMGVR4
Aquatic_Hypersaline__IMGVR_UViG_3300017971_000400	Clustered	VC_2007_0	2	0.1549	0.954301	IMGVR4
Aquatic_Hypersaline__IMGVR_UViG_3300017971_000402	Clustered	VC_2050_0	6	0.8924	1	IMGVR4
Aquatic_Hypersaline__IMGVR_UViG_3300017971_000403	Clustered	VC_2360_0	2	0.8436	0.76025	IMGVR4
Aquatic_Hypersaline__IMGVR_UViG_3300017971_000405	Clustered	VC_1855_0	4	0.4914	0.999978	IMGVR4
Aquatic_Hypersaline__IMGVR_UViG_3300017971_000406	Clustered	VC_2250_0	6	0.8823	1	IMGVR4
Aquatic_Hypersaline__IMGVR_UViG_3300017971_000407	Clustered	VC_2126_0	4	0.9802	0.994554	IMGVR4
Aquatic_Hypersaline__IMGVR_UViG_3300017971_000409	Clustered	VC_1450_0	4	0.6918	0.99998	IMGVR4
Aquatic_Hypersaline__IMGVR_UViG_3300017971_000410	Clustered	VC_1296_0	4	0.7591	0.999978	IMGVR4
Aquatic_Hypersaline__IMGVR_UViG_3300017971_000411	Clustered	VC_380_0	4	0.9289	0.999962	IMGVR4
Aquatic_Hypersaline__IMGVR_UViG_3300017971_000415	Clustered	VC_1472_0	4	0.99	0.994554	IMGVR4
Aquatic_Hypersaline__IMGVR_UViG_3300017971_000416	Clustered	VC_1536_0	4	0.9932	0.999393	IMGVR4
Aquatic_Hypersaline__IMGVR_UViG_3300017971_000419	Clustered	VC_1854_0	2	0.2456	0.950326	IMGVR4
Aquatic_Hypersaline__IMGVR_UViG_3300017971_000420	Clustered	VC_1879_0	4	0.6544	0.999982	IMGVR4
Aquatic_Hypersaline__IMGVR_UViG_3300017971_000423	Clustered	VC_1986_0	2	0.9685	0.933193	IMGVR4
Aquatic_Hypersaline__IMGVR_UViG_3300017971_000431	Clustered	VC_1281_0	4	0.3014	0.999981	IMGVR4
Aquatic_Hypersaline__IMGVR_UViG_3300017971_000432	Clustered	VC_1989_0	4	1	0	IMGVR4
Aquatic_Hypersaline__IMGVR_UViG_3300017971_000434	Clustered	VC_1545_0	4	0.7777	0.999982	IMGVR4
Aquatic_Hypersaline__IMGVR_UViG_3300017971_000435	Clustered	VC_2362_0	2	1	1	IMGVR4
Aquatic_Hypersaline__IMGVR_UViG_3300017971_000438	Clustered	VC_1991_0	4	0.2482	0.999985	IMGVR4
Aquatic_Hypersaline__IMGVR_UViG_3300017971_000439	Clustered	VC_2148_0	4	0.6903	0.999968	IMGVR4
Aquatic_Hypersaline__IMGVR_UViG_3300017971_000441	Clustered	VC_1371_0	8	0.9366	1	IMGVR4
Aquatic_Hypersaline__IMGVR_UViG_3300017971_000443	Clustered	VC_1384_0	4	0.657	0.999969	IMGVR4
Aquatic_Hypersaline__IMGVR_UViG_3300017971_000445	Clustered	VC_1352_0	4	1	1	IMGVR4
Aquatic_Hypersaline__IMGVR_UViG_3300017971_000448	Clustered	VC_2005_0	6	0.93	0.999996	IMGVR4
Aquatic_Hypersaline__IMGVR_UViG_3300017971_000449	Clustered	VC_1937_0	4	0.5204	0.999981	IMGVR4
Aquatic_Hypersaline__IMGVR_UViG_3300017971_000453	Clustered	VC_1371_0	8	0.9366	1	IMGVR4
Aquatic_Hypersaline__IMGVR_UViG_3300017971_000457	Clustered	VC_1594_0	4	1	0	IMGVR4
Aquatic_Hypersaline__IMGVR_UViG_3300017971_000458	Clustered	VC_2197_0	2	0.7747	0.949596	IMGVR4
Aquatic_Hypersaline__IMGVR_UViG_3300017971_000459	Clustered	VC_1940_0	8	0.7843	1	IMGVR4
Aquatic_Hypersaline__IMGVR_UViG_3300017971_000460	Clustered	VC_2364_0	2	1	1	IMGVR4
Aquatic_Hypersaline__IMGVR_UViG_3300017971_000462	Clustered	VC_2017_0	6	0.8038	1	IMGVR4
Aquatic_Hypersaline__IMGVR_UViG_3300017971_000463	Clustered	VC_2021_0	4	0.8657	0.999975	IMGVR4
Aquatic_Hypersaline__IMGVR_UViG_3300017971_000464	Clustered	VC_1960_0	8	0.8651	1	IMGVR4
Aquatic_Hypersaline__IMGVR_UViG_3300017971_000465	Clustered	VC_2027_0	12	0.8671	1	IMGVR4
Aquatic_Hypersaline__IMGVR_UViG_3300017971_000467	Clustered	VC_1600_0	4	0.962	0.999942	IMGVR4
Aquatic_Hypersaline__IMGVR_UViG_3300017971_000469	Clustered	VC_2028_0	4	1	1	IMGVR4
Aquatic_Hypersaline__IMGVR_UViG_3300017971_000473	Clustered	VC_1461_0	4	0.6926	0.99998	IMGVR4
Aquatic_Hypersaline__IMGVR_UViG_3300017971_000475	Clustered	VC_1271_0	2	0.407	0.95503	IMGVR4
Aquatic_Hypersaline__IMGVR_UViG_3300017971_000476	Clustered	VC_1607_0	4	0.9059	1	IMGVR4
Aquatic_Hypersaline__IMGVR_UViG_3300017971_000478	Clustered	VC_2037_0	4	0.8379	0.999793	IMGVR4
Aquatic_Hypersaline__IMGVR_UViG_3300017971_000479	Clustered	VC_2040_0	4	0.7408	0.999978	IMGVR4
Aquatic_Hypersaline__IMGVR_UViG_3300017971_000481	Clustered	VC_1106_0	4	0.6988	0.999981	IMGVR4
Aquatic_Hypersaline__IMGVR_UViG_3300017971_000482	Clustered	VC_2048_0	4	0.6826	0.999958	IMGVR4
Aquatic_Hypersaline__IMGVR_UViG_3300017971_000483	Clustered	VC_1369_0	4	0.7096	0.999809	IMGVR4
Aquatic_Hypersaline__IMGVR_UViG_3300017971_000484	Clustered	VC_205_2	4	0.1324	0.999958	IMGVR4
Aquatic_Hypersaline__IMGVR_UViG_3300017971_000485	Clustered	VC_2074_0	4	0.9296	0.999833	IMGVR4
Aquatic_Hypersaline__IMGVR_UViG_3300017971_000486	Clustered	VC_1897_0	4	0.7941	0.999064	IMGVR4
Aquatic_Hypersaline__IMGVR_UViG_3300017971_000488	Clustered	VC_1649_0	4	0.8391	0.999976	IMGVR4
Aquatic_Hypersaline__IMGVR_UViG_3300017971_000489	Clustered	VC_2052_0	4	0.8095	0.999972	IMGVR4
Aquatic_Hypersaline__IMGVR_UViG_3300017971_000490	Clustered	VC_2216_0	4	0.6229	0.999939	IMGVR4
Aquatic_Hypersaline__IMGVR_UViG_3300017971_000491	Clustered	VC_1655_0	4	1	0	IMGVR4
Aquatic_Hypersaline__IMGVR_UViG_3300017971_000492	Clustered	VC_2019_0	2	0.744	0.956684	IMGVR4
Aquatic_Hypersaline__IMGVR_UViG_3300017971_000494	Clustered	VC_2006_0	4	0.6645	0.999976	IMGVR4
Aquatic_Hypersaline__IMGVR_UViG_3300017971_000495	Clustered	VC_2057_0	4	0.9931	0.99798	IMGVR4
Aquatic_Hypersaline__IMGVR_UViG_3300017971_000496	Clustered	VC_1444_0	2	0.7957	0.932703	IMGVR4
Aquatic_Hypersaline__IMGVR_UViG_3300017971_000498	Clustered	VC_2326_0	4	0.8424	0.999785	IMGVR4
Aquatic_Hypersaline__IMGVR_UViG_3300017971_000503	Clustered	VC_2369_0	13	0.8054	1	IMGVR4
Aquatic_Hypersaline__IMGVR_UViG_3300017971_000504	Clustered	VC_1562_0	5	0.7014	1	IMGVR4
Aquatic_Hypersaline__IMGVR_UViG_3300017971_000506	Clustered	VC_2070_0	4	0.9932	0.994554	IMGVR4
Aquatic_Hypersaline__IMGVR_UViG_3300017971_000508	Clustered	VC_2227_0	4	1	1	IMGVR4
Aquatic_Hypersaline__IMGVR_UViG_3300017971_000510	Clustered	VC_2087_0	4	0.9832	0.999639	IMGVR4
Aquatic_Hypersaline__IMGVR_UViG_3300017971_000512	Clustered	VC_2078_0	4	0.6097	0.999985	IMGVR4
Aquatic_Hypersaline__IMGVR_UViG_3300017971_000516	Clustered	VC_2051_0	4	0.7669	0.999963	IMGVR4
Aquatic_Hypersaline__IMGVR_UViG_3300017971_000518	Clustered	VC_1872_0	6	0.3221	0.999998	IMGVR4
Aquatic_Hypersaline__IMGVR_UViG_3300017971_000520	Clustered	VC_2026_0	4	0.3512	0.999993	IMGVR4
Aquatic_Hypersaline__IMGVR_UViG_3300017971_000521	Clustered	VC_2062_0	4	0.9074	0.998971	IMGVR4
Aquatic_Hypersaline__IMGVR_UViG_3300017971_000527	Clustered	VC_1696_0	4	1	1	IMGVR4
Aquatic_Hypersaline__IMGVR_UViG_3300017971_000530	Clustered	VC_2376_0	2	1	1	IMGVR4
Aquatic_Hypersaline__IMGVR_UViG_3300017971_000531	Clustered	VC_2096_0	4	0.9744	0.999793	IMGVR4
Aquatic_Hypersaline__IMGVR_UViG_3300017971_000534	Clustered	VC_1958_0	4	0.7107	0.999924	IMGVR4
Aquatic_Hypersaline__IMGVR_UViG_3300017971_000539	Clustered	VC_1736_0	4	0.6977	0.999936	IMGVR4
Aquatic_Hypersaline__IMGVR_UViG_3300017971_000540	Clustered	VC_726_0	2	0.7929	0.944845	IMGVR4
Aquatic_Hypersaline__IMGVR_UViG_3300017971_000541	Clustered	VC_2098_0	4	0.9675	0.999712	IMGVR4
Aquatic_Hypersaline__IMGVR_UViG_3300017971_000542	Clustered	VC_1510_0	4	0.4151	1	IMGVR4
Aquatic_Hypersaline__IMGVR_UViG_3300017971_000543	Clustered	VC_1552_0	4	0.796	0.999889	IMGVR4
Aquatic_Hypersaline__IMGVR_UViG_3300017971_000544	Clustered	VC_2128_0	6	0.8653	0.999999	IMGVR4
Aquatic_Hypersaline__IMGVR_UViG_3300017971_000547	Clustered	VC_1984_0	2	0.5395	0.936373	IMGVR4
Aquatic_Hypersaline__IMGVR_UViG_3300017971_000554	Clustered	VC_2103_0	4	1	0	IMGVR4
Aquatic_Hypersaline__IMGVR_UViG_3300017971_000555	Clustered	VC_2179_0	4	0.7976	0.999948	IMGVR4
Aquatic_Hypersaline__IMGVR_UViG_3300017971_000563	Clustered	VC_2110_0	4	0.8876	0.999393	IMGVR4
Aquatic_Hypersaline__IMGVR_UViG_3300017971_000565	Clustered	VC_2152_0	4	1	1	IMGVR4
Aquatic_Hypersaline__IMGVR_UViG_3300017971_000566	Clustered	VC_2107_0	4	0.5811	0.999926	IMGVR4
Aquatic_Hypersaline__IMGVR_UViG_3300017971_000567	Clustered	VC_1595_0	6	1	1	IMGVR4
Aquatic_Hypersaline__IMGVR_UViG_3300017971_000569	Clustered	VC_2377_0	2	0.9489	0.933069	IMGVR4
Aquatic_Hypersaline__IMGVR_UViG_3300017971_000571	Clustered	VC_1717_0	8	0.8516	1	IMGVR4
Aquatic_Hypersaline__IMGVR_UViG_3300017971_000572	Clustered	VC_1373_0	2	0.5978	0.943208	IMGVR4
Aquatic_Hypersaline__IMGVR_UViG_3300017971_000574	Clustered	VC_1679_0	4	0.949	0.999871	IMGVR4
Aquatic_Hypersaline__IMGVR_UViG_3300017971_000575	Clustered	VC_1990_0	4	0.5005	0.999985	IMGVR4
Aquatic_Hypersaline__IMGVR_UViG_3300017971_000576	Clustered	VC_2122_0	4	1	0	IMGVR4
Aquatic_Hypersaline__IMGVR_UViG_3300017971_000577	Clustered	VC_1685_0	14	0.6029	1	IMGVR4
Aquatic_Hypersaline__IMGVR_UViG_3300017971_000579	Clustered	VC_2140_0	4	0.5833	0.999976	IMGVR4
Aquatic_Hypersaline__IMGVR_UViG_3300017971_000584	Clustered	VC_2200_0	2	0.4449	0.947168	IMGVR4
Aquatic_Hypersaline__IMGVR_UViG_3300017971_000586	Clustered	VC_1737_0	4	0.6882	0.999925	IMGVR4
Aquatic_Hypersaline__IMGVR_UViG_3300017971_000587	Clustered	VC_2312_0	8	0.343	1	IMGVR4
Aquatic_Hypersaline__IMGVR_UViG_3300017971_000588	Clustered	VC_2248_0	4	1	1	IMGVR4
Aquatic_Hypersaline__IMGVR_UViG_3300017971_000591	Clustered	VC_2217_0	2	0.3634	0.945562	IMGVR4
Aquatic_Hypersaline__IMGVR_UViG_3300017971_000593	Clustered	VC_2381_0	2	1	1	IMGVR4
Aquatic_Hypersaline__IMGVR_UViG_3300017971_000595	Clustered	VC_1687_0	4	0.5277	0.999982	IMGVR4
Aquatic_Hypersaline__IMGVR_UViG_3300017971_000596	Clustered	VC_1477_0	4	0.8287	0.998971	IMGVR4
Aquatic_Hypersaline__IMGVR_UViG_3300017971_000599	Clustered	VC_2383_0	2	1	1	IMGVR4
Aquatic_Hypersaline__IMGVR_UViG_3300017971_000601	Clustered	VC_2384_0	2	1	1	IMGVR4
Aquatic_Hypersaline__IMGVR_UViG_3300017971_000602	Clustered	VC_1151_0	2	0.1058	0.956078	IMGVR4
Aquatic_Hypersaline__IMGVR_UViG_3300017971_000605	Clustered	VC_2385_0	2	0.677	0.868224	IMGVR4
Aquatic_Hypersaline__IMGVR_UViG_3300017971_000607	Clustered	VC_2387_0	4	0.9617	0.999153	IMGVR4
Aquatic_Hypersaline__IMGVR_UViG_3300017971_000609	Clustered	VC_1915_0	6	0.7973	1	IMGVR4
Aquatic_Hypersaline__IMGVR_UViG_3300017971_000610	Clustered	VC_289_0	4	0.8757	0.999968	IMGVR4
Aquatic_Hypersaline__IMGVR_UViG_3300017971_000619	Clustered	VC_969_0	4	0.4025	0.999985	IMGVR4
Aquatic_Hypersaline__IMGVR_UViG_3300017971_000620	Clustered	VC_1469_0	16	0.5207	1	IMGVR4
Aquatic_Hypersaline__IMGVR_UViG_3300017971_000621	Clustered	VC_1742_0	4	0.6693	0.99998	IMGVR4
Aquatic_Hypersaline__IMGVR_UViG_3300017971_000623	Clustered	VC_1144_0	10	0.4234	1	IMGVR4
Aquatic_Hypersaline__IMGVR_UViG_3300017971_000624	Clustered	VC_1650_0	4	0.866	0.999477	IMGVR4
Aquatic_Hypersaline__IMGVR_UViG_3300017971_000634	Clustered	VC_497_0	23	0.9187	1	IMGVR4
Aquatic_Hypersaline__IMGVR_UViG_3300017971_000636	Clustered	VC_2172_0	8	0.6063	1	IMGVR4
Aquatic_Hypersaline__IMGVR_UViG_3300017971_000640	Clustered	VC_1573_0	2	0.385	0.953935	IMGVR4
Aquatic_Hypersaline__IMGVR_UViG_3300017971_000641	Clustered	VC_1430_0	4	0.6557	0.999979	IMGVR4
Aquatic_Hypersaline__IMGVR_UViG_3300017971_000645	Clustered	VC_1469_0	16	0.5207	1	IMGVR4
Aquatic_Hypersaline__IMGVR_UViG_3300017971_000650	Clustered	VC_2218_0	2	0.2658	0.944642	IMGVR4
Aquatic_Hypersaline__IMGVR_UViG_3300017971_000651	Clustered	VC_1700_0	2	0.3442	0.94924	IMGVR4
Aquatic_Hypersaline__IMGVR_UViG_3300017971_000653	Clustered	VC_2178_0	4	0.9897	0.99798	IMGVR4
Aquatic_Hypersaline__IMGVR_UViG_3300017971_000658	Clustered	VC_1332_0	4	0.3224	0.999982	IMGVR4
Aquatic_Hypersaline__IMGVR_UViG_3300017971_000660	Clustered	VC_2131_0	6	0.4287	1	IMGVR4
Aquatic_Hypersaline__IMGVR_UViG_3300017971_000661	Clustered	VC_468_0	4	0.5541	0.999973	IMGVR4
Aquatic_Hypersaline__IMGVR_UViG_3300017971_000664	Clustered	VC_1962_0	2	0.3628	0.948339	IMGVR4
Aquatic_Hypersaline__IMGVR_UViG_3300017971_000669	Clustered	VC_2228_0	4	0.8259	0.998971	IMGVR4
Aquatic_Hypersaline__IMGVR_UViG_3300017971_000670	Clustered	VC_1372_0	2	0.769	0.948892	IMGVR4
Aquatic_Hypersaline__IMGVR_UViG_3300017971_000679	Clustered	VC_2176_0	6	0.9415	1	IMGVR4
Aquatic_Hypersaline__IMGVR_UViG_3300017971_000685	Clustered	VC_2205_0	4	1	1	IMGVR4
Aquatic_Hypersaline__IMGVR_UViG_3300017971_000688	Clustered	VC_1680_0	4	0.8229	0.999902	IMGVR4
Aquatic_Hypersaline__IMGVR_UViG_3300017971_000690	Clustered	VC_2190_0	4	0.9769	0.998971	IMGVR4
Aquatic_Hypersaline__IMGVR_UViG_3300017971_000699	Clustered	VC_2192_0	4	0.7204	0.999972	IMGVR4
Aquatic_Hypersaline__IMGVR_UViG_3300017971_000700	Clustered	VC_2149_0	2	0.2536	0.952643	IMGVR4
Aquatic_Hypersaline__IMGVR_UViG_3300017971_000707	Clustered	VC_2240_0	17	0.7312	1	IMGVR4
Aquatic_Hypersaline__IMGVR_UViG_3300017971_000711	Clustered	VC_1704_0	2	0.1509	0.952028	IMGVR4
Aquatic_Hypersaline__IMGVR_UViG_3300017971_000713	Clustered	VC_2018_0	4	0.5419	0.999961	IMGVR4
Aquatic_Hypersaline__IMGVR_UViG_3300017971_000717	Clustered	VC_1581_0	6	0.711	1	IMGVR4
Aquatic_Hypersaline__IMGVR_UViG_3300017971_000723	Clustered	VC_2168_0	4	0.6491	0.999966	IMGVR4
Aquatic_Hypersaline__IMGVR_UViG_3300017971_000728	Clustered	VC_2104_0	2	0.5356	0.931218	IMGVR4
Aquatic_Hypersaline__IMGVR_UViG_3300017971_000731	Clustered	VC_2396_0	2	0.442	0.940651	IMGVR4
Aquatic_Hypersaline__IMGVR_UViG_3300017971_000733	Clustered	VC_1883_0	4	0.4507	0.999983	IMGVR4
Aquatic_Hypersaline__IMGVR_UViG_3300017971_000737	Clustered	VC_2201_0	4	0.5911	0.999954	IMGVR4
Aquatic_Hypersaline__IMGVR_UViG_3300017971_000741	Clustered	VC_617_0	6	0.9199	1	IMGVR4
Aquatic_Hypersaline__IMGVR_UViG_3300017971_000743	Clustered	VC_2400_0	2	0.6816	0.76025	IMGVR4
Aquatic_Hypersaline__IMGVR_UViG_3300017971_000748	Clustered	VC_1718_0	4	0.9369	0.999978	IMGVR4
Aquatic_Hypersaline__IMGVR_UViG_3300017971_000752	Clustered	VC_1519_0	4	0.5186	0.999968	IMGVR4
Aquatic_Hypersaline__IMGVR_UViG_3300017971_000754	Clustered	VC_2141_0	4	0.5758	0.999976	IMGVR4
Aquatic_Hypersaline__IMGVR_UViG_3300017971_000759	Clustered	VC_1596_0	4	0.9509	0.999793	IMGVR4
Aquatic_Hypersaline__IMGVR_UViG_3300017971_000770	Clustered	VC_2020_0	4	0.415	0.999982	IMGVR4
Aquatic_Hypersaline__IMGVR_UViG_3300017971_000772	Clustered	VC_2401_0	2	0.7129	0.900585	IMGVR4
Aquatic_Hypersaline__IMGVR_UViG_3300017971_000773	Clustered	VC_1547_0	3	0.2351	0.998336	IMGVR4
Aquatic_Hypersaline__IMGVR_UViG_3300017971_000775	Clustered	VC_608_0	2	0.5625	0.950242	IMGVR4
Aquatic_Hypersaline__IMGVR_UViG_3300017971_000788	Clustered	VC_2242_0	4	0.9331	0.999736	IMGVR4
Aquatic_Hypersaline__IMGVR_UViG_3300017971_000801	Clustered	VC_1604_0	2	0.1923	0.94178	IMGVR4
Aquatic_Hypersaline__IMGVR_UViG_3300017971_000803	Clustered	VC_2402_0	2	1	1	IMGVR4
Aquatic_Hypersaline__IMGVR_UViG_3300017971_000804	Clustered	VC_2225_0	8	0.942	1	IMGVR4
Aquatic_Hypersaline__IMGVR_UViG_3300017971_000805	Clustered	VC_1605_0	8	0.8974	1	IMGVR4
Aquatic_Hypersaline__IMGVR_UViG_3300017971_000806	Clustered	VC_2403_0	2	0.8478	0.76025	IMGVR4
Aquatic_Hypersaline__IMGVR_UViG_3300017971_000820	Clustered	VC_2209_0	2	0.5774	0.932703	IMGVR4
Aquatic_Hypersaline__IMGVR_UViG_3300017971_000823	Clustered	VC_2404_0	3	0.5731	0.997172	IMGVR4
Aquatic_Hypersaline__IMGVR_UViG_3300017971_000827	Clustered	VC_2406_0	2	0.6589	0.76025	IMGVR4
Aquatic_Hypersaline__IMGVR_UViG_3300017971_000850	Clustered	VC_2207_0	8	0.6937	1	IMGVR4
Aquatic_Hypersaline__IMGVR_UViG_3300017971_000886	Clustered	VC_1219_0	16	1	1	IMGVR4
Aquatic_Hypersaline__IMGVR_UViG_3300017971_000889	Clustered	VC_1698_0	6	0.7023	1	IMGVR4
Aquatic_Hypersaline__IMGVR_UViG_3300017971_000897	Clustered	VC_2226_0	4	1	0	IMGVR4
Aquatic_Hypersaline__IMGVR_UViG_3300017971_000917	Clustered	VC_2410_0	2	0.5145	0.944487	IMGVR4
Aquatic_Hypersaline__IMGVR_UViG_3300017971_000918	Clustered	VC_2038_0	2	0.2549	0.993336	IMGVR4
Aquatic_Hypersaline__IMGVR_UViG_3300017971_000922	Clustered	VC_1719_0	4	0.6412	0.99998	IMGVR4
Aquatic_Hypersaline__IMGVR_UViG_3300017971_000925	Clustered	VC_475_0	4	0.2848	0.99998	IMGVR4
Aquatic_Hypersaline__IMGVR_UViG_3300017971_000937	Clustered	VC_1747_0	2	0.1984	0.953612	IMGVR4
Aquatic_Hypersaline__IMGVR_UViG_3300017971_000940	Clustered	VC_2123_0	4	0.6137	0.999983	IMGVR4
Aquatic_Hypersaline__IMGVR_UViG_3300017971_000989	Clustered	VC_2230_0	4	0.959	0.994554	IMGVR4
Aquatic_Hypersaline__IMGVR_UViG_3300017971_000994	Clustered	VC_1756_0	4	0.8834	0.999889	IMGVR4
Aquatic_Hypersaline__IMGVR_UViG_3300017971_001028	Clustered	VC_690_0	4	0.8662	0.999892	IMGVR4
Aquatic_Hypersaline__IMGVR_UViG_3300017971_001413	Clustered	VC_2245_0	4	0.8674	0.999793	IMGVR4
Aquatic_Hypersaline__IMGVR_UViG_3300017971_001968	Clustered	VC_479_0	4	0.382	0.999977	IMGVR4
Aquatic_Hypersaline__IMGVR_UViG_3300017971_002246	Clustered	VC_1928_0	4	0.8052	0.999393	IMGVR4
Aquatic_Hypersaline__IMGVR_UViG_3300017971_002673	Clustered	VC_1499_0	4	0.7953	0.999977	IMGVR4
Aquatic_Hypersaline__IMGVR_UViG_3300017971_002799	Clustered	VC_2279_0	4	0.7433	0.999879	IMGVR4
Aquatic_Hypersaline__IMGVR_UViG_3300017971_002836	Clustered	VC_1757_0	8	0.949	1	IMGVR4
Aquatic_Hypersaline__IMGVR_UViG_3300017971_002929	Clustered	VC_1530_0	4	0.6359	0.999969	IMGVR4
Aquatic_Hypersaline__IMGVR_UViG_3300017971_003166	Clustered	VC_1496_0	4	0.846	0.999892	IMGVR4
Aquatic_Hypersaline__IMGVR_UViG_3300017971_003303	Clustered	VC_2282_0	4	0.4306	0.99998	IMGVR4
Aquatic_Hypersaline__IMGVR_UViG_3300017971_003388	Clustered	VC_2415_0	2	1	1	IMGVR4
Aquatic_Hypersaline__IMGVR_UViG_3300017971_003411	Clustered	VC_2281_0	4	1	0	IMGVR4
Aquatic_Hypersaline__IMGVR_UViG_3300017971_003475	Clustered	VC_1353_0	4	0.8748	0.999901	IMGVR4
Aquatic_Hypersaline__IMGVR_UViG_3300017971_003489	Clustered	VC_1581_0	6	0.711	1	IMGVR4
Aquatic_Hypersaline__IMGVR_UViG_3300017971_003549	Clustered	VC_2416_0	2	1	1	IMGVR4
Aquatic_Hypersaline__IMGVR_UViG_3300017971_003573	Clustered	VC_2273_0	6	0.5791	1	IMGVR4
Aquatic_Hypersaline__IMGVR_UViG_3300017971_003610	Clustered	VC_1657_0	4	0.2872	0.999984	IMGVR4
Aquatic_Hypersaline__IMGVR_UViG_3300017971_003662	Clustered	VC_2273_0	6	0.5791	1	IMGVR4
Aquatic_Hypersaline__IMGVR_UViG_3300017971_003867	Clustered	VC_529_0	18	0.4602	1	IMGVR4
Aquatic_Hypersaline__IMGVR_UViG_3300017971_004103	Clustered	VC_2268_0	4	0.6513	0.999949	IMGVR4
Aquatic_Hypersaline__IMGVR_UViG_3300017971_004815	Clustered	VC_2170_0	2	0.1742	0.951114	IMGVR4
Aquatic_Hypersaline__IMGVR_UViG_3300017971_004898	Clustered	VC_2300_0	4	0.5859	0.999969	IMGVR4
Aquatic_Hypersaline__IMGVR_UViG_3300017971_005202	Clustered	VC_2175_0	4	0.991	0.975386	IMGVR4
Aquatic_Hypersaline__IMGVR_UViG_3300017971_005660	Clustered	VC_2306_0	4	0.7035	0.999822	IMGVR4
Aquatic_Hypersaline__IMGVR_UViG_3300017971_005925	Clustered	VC_2307_0	4	0.3989	0.999978	IMGVR4
Aquatic_Hypersaline__IMGVR_UViG_3300017971_006434	Clustered	VC_2311_0	4	0.9918	0.99798	IMGVR4
Aquatic_Hypersaline__IMGVR_UViG_3300017971_006679	Clustered	VC_1262_1	4	0.6615	0.999393	IMGVR4
Aquatic_Hypersaline__IMGVR_UViG_3300017971_006729	Clustered	VC_1735_0	4	0.7379	0.999971	IMGVR4
Aquatic_Hypersaline__IMGVR_UViG_3300017971_006749	Clustered	VC_2278_0	4	1	1	IMGVR4
Aquatic_Hypersaline__IMGVR_UViG_3300017971_007230	Clustered	VC_2262_0	4	0.4827	0.999986	IMGVR4
Aquatic_Hypersaline__IMGVR_UViG_3300017971_007307	Clustered	VC_2316_0	23	0.8431	1	IMGVR4
Aquatic_Hypersaline__IMGVR_UViG_3300017971_007494	Clustered	VC_2417_0	2	1	1	IMGVR4
Aquatic_Hypersaline__IMGVR_UViG_3300017971_007885	Clustered	VC_1255_0	4	1	0	IMGVR4
Aquatic_Hypersaline__IMGVR_UViG_3300017971_007886	Clustered	VC_1183_0	6	0.8201	1	IMGVR4
Aquatic_Hypersaline__IMGVR_UViG_3300017971_007889	Clustered	VC_1786_0	2	0.9364	0.993336	IMGVR4
Aquatic_Hypersaline__IMGVR_UViG_3300017971_007892	Clustered	VC_1598_0	4	0.8486	0.999822	IMGVR4
Aquatic_Hypersaline__IMGVR_UViG_3300017971_007895	Clustered	VC_1473_0	4	0.7983	0.999945	IMGVR4
Aquatic_Hypersaline__IMGVR_UViG_3300017971_007904	Clustered	VC_2328_0	4	0.8556	0.999393	IMGVR4
Aquatic_Hypersaline__IMGVR_UViG_3300017971_007905	Clustered	VC_1223_0	45	0.6194	1	IMGVR4
Aquatic_Hypersaline__IMGVR_UViG_3300017971_007911	Clustered	VC_1223_0	45	0.6194	1	IMGVR4
Aquatic_Hypersaline__IMGVR_UViG_3300017971_007919	Clustered	VC_966_0	4	0.2759	0.999985	IMGVR4
Aquatic_Hypersaline__IMGVR_UViG_3300017971_007923	Clustered	VC_2251_0	2	0.8042	0.952842	IMGVR4
Aquatic_Hypersaline__IMGVR_UViG_3300017971_007924	Clustered	VC_1773_1	2	0.1995	0.748833	IMGVR4
Aquatic_Hypersaline__IMGVR_UViG_3300017971_007926	Clustered	VC_2329_0	4	0.8869	0.999916	IMGVR4
Aquatic_Hypersaline__IMGVR_UViG_3300017971_007927	Clustered	VC_1156_2	4	0.2064	0.999986	IMGVR4
Aquatic_Hypersaline__IMGVR_UViG_3300017987_000003	Clustered	VC_1130_1	2	0.0533	0.932652	IMGVR4
Aquatic_Hypersaline__IMGVR_UViG_3300017987_000004	Clustered	VC_2338_0	4	0.8143	0.999822	IMGVR4
Aquatic_Hypersaline__IMGVR_UViG_3300017987_000005	Clustered	VC_2420_0	4	1	0	IMGVR4
Aquatic_Hypersaline__IMGVR_UViG_3300017987_000006	Clustered	VC_1073_0	2	0.0503	0.954455	IMGVR4
Aquatic_Hypersaline__IMGVR_UViG_3300017987_000007	Clustered	VC_1791_0	4	0.6689	0.999981	IMGVR4
Aquatic_Hypersaline__IMGVR_UViG_3300017987_000008	Clustered	VC_1282_0	4	0.6934	0.999976	IMGVR4
Aquatic_Hypersaline__IMGVR_UViG_3300017987_000009	Clustered	VC_1175_0	4	0.2657	0.999984	IMGVR4
Aquatic_Hypersaline__IMGVR_UViG_3300017987_000010	Clustered	VC_2421_0	4	1	0	IMGVR4
Aquatic_Hypersaline__IMGVR_UViG_3300017987_000011	Clustered	VC_2422_0	2	0.6342	0.76025	IMGVR4
Aquatic_Hypersaline__IMGVR_UViG_3300017987_000012	Clustered	VC_1965_0	4	0.8674	0.999906	IMGVR4
Aquatic_Hypersaline__IMGVR_UViG_3300017987_000013	Clustered	VC_2423_0	4	1	1	IMGVR4
Aquatic_Hypersaline__IMGVR_UViG_3300017987_000014	Clustered	VC_2424_0	4	1	0	IMGVR4
Aquatic_Hypersaline__IMGVR_UViG_3300017987_000015	Clustered	VC_2425_0	4	1	0	IMGVR4
Aquatic_Hypersaline__IMGVR_UViG_3300017987_000016	Clustered	VC_2426_0	4	1	0	IMGVR4
Aquatic_Hypersaline__IMGVR_UViG_3300017987_000017	Clustered	VC_2427_0	4	1	1	IMGVR4
Aquatic_Hypersaline__IMGVR_UViG_3300017987_000018	Clustered	VC_2429_0	4	0.7494	0.999957	IMGVR4
Aquatic_Hypersaline__IMGVR_UViG_3300017987_000021	Clustered	VC_1938_0	4	0.8133	0.999977	IMGVR4
Aquatic_Hypersaline__IMGVR_UViG_3300017987_000022	Clustered	VC_1947_0	4	0.8981	0.999928	IMGVR4
Aquatic_Hypersaline__IMGVR_UViG_3300017987_000023	Clustered	VC_1446_0	4	0.657	0.999966	IMGVR4
Aquatic_Hypersaline__IMGVR_UViG_3300017987_000024	Clustered	VC_2440_0	4	0.974	0.999639	IMGVR4
Aquatic_Hypersaline__IMGVR_UViG_3300017987_000025	Clustered	VC_1139_0	8	0.6243	1	IMGVR4
Aquatic_Hypersaline__IMGVR_UViG_3300017987_000026	Clustered	VC_1087_0	4	0.255	0.999986	IMGVR4
Aquatic_Hypersaline__IMGVR_UViG_3300017987_000027	Clustered	VC_2442_0	4	1	1	IMGVR4
Aquatic_Hypersaline__IMGVR_UViG_3300017987_000028	Clustered	VC_1583_0	4	0.4037	0.999981	IMGVR4
Aquatic_Hypersaline__IMGVR_UViG_3300017987_000029	Clustered	VC_1088_0	8	0.6367	1	IMGVR4
Aquatic_Hypersaline__IMGVR_UViG_3300017987_000030	Clustered	VC_2443_0	4	1	0	IMGVR4
Aquatic_Hypersaline__IMGVR_UViG_3300017987_000031	Clustered	VC_2444_0	4	1	0	IMGVR4
Aquatic_Hypersaline__IMGVR_UViG_3300017987_000032	Clustered	VC_2445_0	4	0.9381	0.999153	IMGVR4
Aquatic_Hypersaline__IMGVR_UViG_3300017987_000034	Clustered	VC_2447_0	4	0.9505	0.99992	IMGVR4
Aquatic_Hypersaline__IMGVR_UViG_3300017987_000035	Clustered	VC_2450_0	4	0.7522	0.99992	IMGVR4
Aquatic_Hypersaline__IMGVR_UViG_3300017987_000037	Clustered	VC_2455_0	4	0.9816	0.999793	IMGVR4
Aquatic_Hypersaline__IMGVR_UViG_3300017987_000038	Clustered	VC_1147_0	20	0.3957	1	IMGVR4
Aquatic_Hypersaline__IMGVR_UViG_3300017987_000039	Clustered	VC_1873_0	12	0.7209	1	IMGVR4
Aquatic_Hypersaline__IMGVR_UViG_3300017987_000040	Clustered	VC_2458_0	4	1	0	IMGVR4
Aquatic_Hypersaline__IMGVR_UViG_3300017987_000041	Clustered	VC_2459_0	4	0.8801	0.999972	IMGVR4
Aquatic_Hypersaline__IMGVR_UViG_3300017987_000042	Clustered	VC_2460_0	4	0.806	0.994554	IMGVR4
Aquatic_Hypersaline__IMGVR_UViG_3300017987_000043	Clustered	VC_1143_0	16	0.6331	1	IMGVR4
Aquatic_Hypersaline__IMGVR_UViG_3300017987_000044	Clustered	VC_2113_0	4	0.6594	0.999978	IMGVR4
Aquatic_Hypersaline__IMGVR_UViG_3300017987_000045	Clustered	VC_2120_0	4	0.9127	0.999951	IMGVR4
Aquatic_Hypersaline__IMGVR_UViG_3300017987_000046	Clustered	VC_2464_0	4	0.8543	0.999975	IMGVR4
Aquatic_Hypersaline__IMGVR_UViG_3300017987_000047	Clustered	VC_998_0	2	0.1968	0.887665	IMGVR4
Aquatic_Hypersaline__IMGVR_UViG_3300017987_000049	Clustered	VC_2339_1	4	0.4286	0	IMGVR4
Aquatic_Hypersaline__IMGVR_UViG_3300017987_000050	Clustered	VC_2466_2	4	0.2698	0.983145	IMGVR4
Aquatic_Hypersaline__IMGVR_UViG_3300017987_000051	Clustered	VC_1803_0	4	0.5156	0.999982	IMGVR4
Aquatic_Hypersaline__IMGVR_UViG_3300017987_000053	Clustered	VC_1802_0	4	0.3046	0.999984	IMGVR4
Aquatic_Hypersaline__IMGVR_UViG_3300017987_000054	Clustered	VC_2332_1	4	0.4343	0.999906	IMGVR4
Aquatic_Hypersaline__IMGVR_UViG_3300017987_000055	Clustered	VC_1809_0	4	0.5306	0.999984	IMGVR4
Aquatic_Hypersaline__IMGVR_UViG_3300017987_000056	Clustered	VC_1241_5	4	0.1616	0.999974	IMGVR4
Aquatic_Hypersaline__IMGVR_UViG_3300017987_000059	Clustered	VC_1159_2	2	0.0659	0.95457	IMGVR4
Aquatic_Hypersaline__IMGVR_UViG_3300017987_000060	Clustered	VC_1129_0	4	0.227	0.99998	IMGVR4
Aquatic_Hypersaline__IMGVR_UViG_3300017987_000061	Clustered	VC_1253_0	4	0.6436	0.99995	IMGVR4
Aquatic_Hypersaline__IMGVR_UViG_3300017987_000063	Clustered	VC_1842_0	6	0.826	1	IMGVR4
Aquatic_Hypersaline__IMGVR_UViG_3300017987_000067	Clustered	VC_1176_0	4	0.1876	0.999984	IMGVR4
Aquatic_Hypersaline__IMGVR_UViG_3300017987_000068	Clustered	VC_1826_0	6	0.4503	1	IMGVR4
Aquatic_Hypersaline__IMGVR_UViG_3300017987_000082	Clustered	VC_1251_0	4	0.8327	0.999639	IMGVR4
Aquatic_Hypersaline__IMGVR_UViG_3300017987_000085	Clustered	VC_2467_0	4	1	0	IMGVR4
Aquatic_Hypersaline__IMGVR_UViG_3300017987_000086	Clustered	VC_2469_0	2	0.6409	0.939178	IMGVR4
Aquatic_Hypersaline__IMGVR_UViG_3300017987_000091	Clustered	VC_2471_0	4	0.8356	0.999245	IMGVR4
Aquatic_Hypersaline__IMGVR_UViG_3300017987_000094	Clustered	VC_1298_0	4	0.3027	0.999986	IMGVR4
Aquatic_Hypersaline__IMGVR_UViG_3300017987_000095	Clustered	VC_2472_0	4	0.9839	0.992352	IMGVR4
Aquatic_Hypersaline__IMGVR_UViG_3300017987_000097	Clustered	VC_1860_3	2	0.074	0.954409	IMGVR4
Aquatic_Hypersaline__IMGVR_UViG_3300017987_000098	Clustered	VC_2473_0	6	1	1	IMGVR4
Aquatic_Hypersaline__IMGVR_UViG_3300017987_000099	Clustered	VC_1451_0	6	0.5469	1	IMGVR4
Aquatic_Hypersaline__IMGVR_UViG_3300017987_000100	Clustered	VC_1361_0	8	0.8807	1	IMGVR4
Aquatic_Hypersaline__IMGVR_UViG_3300017987_000102	Clustered	VC_2474_0	2	0.8791	0.916009	IMGVR4
Aquatic_Hypersaline__IMGVR_UViG_3300017987_000103	Clustered	VC_2475_0	4	0.6843	0.999948	IMGVR4
Aquatic_Hypersaline__IMGVR_UViG_3300017987_000108	Clustered	VC_1185_0	4	0.9945	0.999793	IMGVR4
Aquatic_Hypersaline__IMGVR_UViG_3300017987_000112	Clustered	VC_2481_0	4	0.5444	0.999827	IMGVR4
Aquatic_Hypersaline__IMGVR_UViG_3300017987_000113	Clustered	VC_2482_0	4	0.6847	0.999965	IMGVR4
Aquatic_Hypersaline__IMGVR_UViG_3300017987_000114	Clustered	VC_1503_0	4	0.4159	0.999979	IMGVR4
Aquatic_Hypersaline__IMGVR_UViG_3300017987_000115	Clustered	VC_2484_0	4	0.9514	0.9996	IMGVR4
Aquatic_Hypersaline__IMGVR_UViG_3300017987_000116	Clustered	VC_2486_0	4	0.7203	0.999982	IMGVR4
Aquatic_Hypersaline__IMGVR_UViG_3300017987_000118	Clustered	VC_1431_0	2	0.3546	0.953498	IMGVR4
Aquatic_Hypersaline__IMGVR_UViG_3300017987_000119	Clustered	VC_2489_0	4	0.7854	0.99962	IMGVR4
Aquatic_Hypersaline__IMGVR_UViG_3300017987_000122	Clustered	VC_2485_0	2	0.8114	0.941533	IMGVR4
Aquatic_Hypersaline__IMGVR_UViG_3300017987_000123	Clustered	VC_2414_0	4	0.8625	0.999903	IMGVR4
Aquatic_Hypersaline__IMGVR_UViG_3300017987_000126	Clustered	VC_1429_0	2	0.4078	0.945854	IMGVR4
Aquatic_Hypersaline__IMGVR_UViG_3300017987_000128	Clustered	VC_2493_0	4	1	0	IMGVR4
Aquatic_Hypersaline__IMGVR_UViG_3300017987_000132	Clustered	VC_1193_0	4	0.9559	0.999785	IMGVR4
Aquatic_Hypersaline__IMGVR_UViG_3300017987_000133	Clustered	VC_1391_0	4	0.487	0.999979	IMGVR4
Aquatic_Hypersaline__IMGVR_UViG_3300017987_000135	Clustered	VC_2495_0	4	0.9869	0.998971	IMGVR4
Aquatic_Hypersaline__IMGVR_UViG_3300017987_000140	Clustered	VC_2133_0	8	0.733	1	IMGVR4
Aquatic_Hypersaline__IMGVR_UViG_3300017987_000142	Clustered	VC_1458_0	4	0.7287	0.999979	IMGVR4
Aquatic_Hypersaline__IMGVR_UViG_3300017987_000143	Clustered	VC_1392_0	4	0.7517	0.999981	IMGVR4
Aquatic_Hypersaline__IMGVR_UViG_3300017987_000145	Clustered	VC_2498_0	2	0.9514	0.900585	IMGVR4
Aquatic_Hypersaline__IMGVR_UViG_3300017987_000146	Clustered	VC_2202_0	4	0.8367	0.999954	IMGVR4
Aquatic_Hypersaline__IMGVR_UViG_3300017987_000150	Clustered	VC_2499_0	8	0.9262	1	IMGVR4
Aquatic_Hypersaline__IMGVR_UViG_3300017987_000153	Clustered	VC_2389_0	2	0.5542	0.948615	IMGVR4
Aquatic_Hypersaline__IMGVR_UViG_3300017987_000156	Clustered	VC_2439_0	4	0.9119	0.999946	IMGVR4
Aquatic_Hypersaline__IMGVR_UViG_3300017987_000157	Clustered	VC_2504_0	4	0.8562	0.999936	IMGVR4
Aquatic_Hypersaline__IMGVR_UViG_3300017987_000158	Clustered	VC_2507_0	4	0.7687	0.999962	IMGVR4
Aquatic_Hypersaline__IMGVR_UViG_3300017987_000160	Clustered	VC_1471_0	6	0.6305	1	IMGVR4
Aquatic_Hypersaline__IMGVR_UViG_3300017987_000161	Clustered	VC_2509_0	4	0.4001	0.999971	IMGVR4
Aquatic_Hypersaline__IMGVR_UViG_3300017987_000165	Clustered	VC_2327_0	2	0.5514	0.953716	IMGVR4
Aquatic_Hypersaline__IMGVR_UViG_3300017987_000169	Clustered	VC_2041_0	2	0.5074	0.952187	IMGVR4
Aquatic_Hypersaline__IMGVR_UViG_3300017987_000170	Clustered	VC_1895_0	2	0.1331	0.954913	IMGVR4
Aquatic_Hypersaline__IMGVR_UViG_3300017987_000171	Clustered	VC_2510_0	4	1	1	IMGVR4
Aquatic_Hypersaline__IMGVR_UViG_3300017987_000173	Clustered	VC_1513_0	2	0.2732	0.956167	IMGVR4
Aquatic_Hypersaline__IMGVR_UViG_3300017987_000175	Clustered	VC_2514_0	4	1	1	IMGVR4
Aquatic_Hypersaline__IMGVR_UViG_3300017987_000180	Clustered	VC_2252_0	4	0.6502	0.999986	IMGVR4
Aquatic_Hypersaline__IMGVR_UViG_3300017987_000182	Clustered	VC_1469_0	16	0.5207	1	IMGVR4
Aquatic_Hypersaline__IMGVR_UViG_3300017987_000183	Clustered	VC_1299_0	4	0.3303	0.999986	IMGVR4
Aquatic_Hypersaline__IMGVR_UViG_3300017987_000184	Clustered	VC_2515_0	8	1	1	IMGVR4
Aquatic_Hypersaline__IMGVR_UViG_3300017987_000186	Clustered	VC_2516_0	4	1	1	IMGVR4
Aquatic_Hypersaline__IMGVR_UViG_3300017987_000188	Clustered	VC_2517_0	4	0.8924	0.999904	IMGVR4
Aquatic_Hypersaline__IMGVR_UViG_3300017987_000189	Clustered	VC_2519_0	4	1	0	IMGVR4
Aquatic_Hypersaline__IMGVR_UViG_3300017987_000192	Clustered	VC_2520_0	2	0.9535	0.76025	IMGVR4
Aquatic_Hypersaline__IMGVR_UViG_3300017987_000196	Clustered	VC_2522_0	10	0.8228	1	IMGVR4
Aquatic_Hypersaline__IMGVR_UViG_3300017987_000205	Clustered	VC_2524_0	2	0.842	0.933193	IMGVR4
Aquatic_Hypersaline__IMGVR_UViG_3300017987_000207	Clustered	VC_2525_0	4	0.9007	0.999915	IMGVR4
Aquatic_Hypersaline__IMGVR_UViG_3300017987_000217	Clustered	VC_1992_0	4	0.2934	0.999984	IMGVR4
Aquatic_Hypersaline__IMGVR_UViG_3300017987_000219	Clustered	VC_2528_0	2	1	1	IMGVR4
Aquatic_Hypersaline__IMGVR_UViG_3300017987_000221	Clustered	VC_1620_0	19	0.1354	1	IMGVR4
Aquatic_Hypersaline__IMGVR_UViG_3300017987_000230	Clustered	VC_2535_0	4	0.5603	0.999987	IMGVR4
Aquatic_Hypersaline__IMGVR_UViG_3300017987_000231	Clustered	VC_2_0	11	0.3263	1	IMGVR4
Aquatic_Hypersaline__IMGVR_UViG_3300017987_000234	Clustered	VC_2537_0	4	0.9066	0.999064	IMGVR4
Aquatic_Hypersaline__IMGVR_UViG_3300017987_000240	Clustered	VC_2538_0	4	0.8288	0.999871	IMGVR4
Aquatic_Hypersaline__IMGVR_UViG_3300017987_000245	Clustered	VC_2539_0	4	0.6132	0.999976	IMGVR4
Aquatic_Hypersaline__IMGVR_UViG_3300017987_000248	Clustered	VC_2405_0	2	0.6521	0.918407	IMGVR4
Aquatic_Hypersaline__IMGVR_UViG_3300017987_000253	Clustered	VC_2208_0	4	0.651	0.999974	IMGVR4
Aquatic_Hypersaline__IMGVR_UViG_3300017987_000260	Clustered	VC_2545_0	4	0.9922	0.99798	IMGVR4
Aquatic_Hypersaline__IMGVR_UViG_3300017987_000264	Clustered	VC_2363_0	4	0.7592	0.999977	IMGVR4
Aquatic_Hypersaline__IMGVR_UViG_3300017987_000273	Clustered	VC_2548_0	4	0.6446	0.999971	IMGVR4
Aquatic_Hypersaline__IMGVR_UViG_3300017987_000274	Clustered	VC_2186_0	12	0.5359	1	IMGVR4
Aquatic_Hypersaline__IMGVR_UViG_3300017987_000277	Clustered	VC_1620_0	19	0.1354	1	IMGVR4
Aquatic_Hypersaline__IMGVR_UViG_3300017987_000280	Clustered	VC_1202_0	2	0.3245	0.954736	IMGVR4
Aquatic_Hypersaline__IMGVR_UViG_3300017987_000281	Clustered	VC_2555_0	2	0.4255	0.95196	IMGVR4
Aquatic_Hypersaline__IMGVR_UViG_3300017987_000283	Clustered	VC_2559_0	2	1	1	IMGVR4
Aquatic_Hypersaline__IMGVR_UViG_3300017987_000285	Clustered	VC_1042_0	3	0.0993	0.88479	IMGVR4
Aquatic_Hypersaline__IMGVR_UViG_3300017987_000289	Clustered	VC_2560_0	4	0.8806	0.994554	IMGVR4
Aquatic_Hypersaline__IMGVR_UViG_3300017987_000293	Clustered	VC_2134_0	7	0.5778	1	IMGVR4
Aquatic_Hypersaline__IMGVR_UViG_3300017987_000297	Clustered	VC_2561_0	4	1	1	IMGVR4
Aquatic_Hypersaline__IMGVR_UViG_3300017987_000304	Clustered	VC_744_0	12	0.5795	1	IMGVR4
Aquatic_Hypersaline__IMGVR_UViG_3300017987_000309	Clustered	VC_1621_0	6	0.2204	1	IMGVR4
Aquatic_Hypersaline__IMGVR_UViG_3300017987_000314	Clustered	VC_2534_0	10	0.5707	1	IMGVR4
Aquatic_Hypersaline__IMGVR_UViG_3300017987_000316	Clustered	VC_2567_0	2	0.4029	0.953577	IMGVR4
Aquatic_Hypersaline__IMGVR_UViG_3300017987_000317	Clustered	VC_2571_0	2	0.6242	0.951783	IMGVR4
Aquatic_Hypersaline__IMGVR_UViG_3300017987_000325	Clustered	VC_1686_0	2	0.0668	0.954708	IMGVR4
Aquatic_Hypersaline__IMGVR_UViG_3300017987_000329	Clustered	VC_2577_0	2	0.9728	0.76025	IMGVR4
Aquatic_Hypersaline__IMGVR_UViG_3300017987_000341	Clustered	VC_2553_0	2	0.8374	0.923479	IMGVR4
Aquatic_Hypersaline__IMGVR_UViG_3300017987_000343	Clustered	VC_2578_0	4	0.9937	0.975386	IMGVR4
Aquatic_Hypersaline__IMGVR_UViG_3300017987_000348	Clustered	VC_2579_0	2	1	1	IMGVR4
Aquatic_Hypersaline__IMGVR_UViG_3300017987_000367	Clustered	VC_2580_0	4	0.5883	0.999984	IMGVR4
Aquatic_Hypersaline__IMGVR_UViG_3300017987_000374	Clustered	VC_2582_0	2	0.7054	0.924992	IMGVR4
Aquatic_Hypersaline__IMGVR_UViG_3300017987_000381	Clustered	VC_701_0	7	0.5352	1	IMGVR4
Aquatic_Hypersaline__IMGVR_UViG_3300017987_000385	Clustered	VC_2136_0	2	0.6412	0.94844	IMGVR4
Aquatic_Hypersaline__IMGVR_UViG_3300017987_000388	Clustered	VC_2585_0	5	0.9984	0.944703	IMGVR4
Aquatic_Hypersaline__IMGVR_UViG_3300017987_000396	Clustered	VC_1560_0	4	0.6673	0.999809	IMGVR4
Aquatic_Hypersaline__IMGVR_UViG_3300017987_000410	Clustered	VC_2587_0	2	0.5577	0.993336	IMGVR4
Aquatic_Hypersaline__IMGVR_UViG_3300017987_000430	Clustered	VC_2595_0	4	0.7146	0.999923	IMGVR4
Aquatic_Hypersaline__IMGVR_UViG_3300017987_000450	Clustered	VC_469_0	2	0.1448	0.953532	IMGVR4
Aquatic_Hypersaline__IMGVR_UViG_3300017987_000467	Clustered	VC_1721_0	7	0.6827	1	IMGVR4
Aquatic_Hypersaline__IMGVR_UViG_3300017987_000468	Clustered	VC_1723_0	19	0.8355	1	IMGVR4
Aquatic_Hypersaline__IMGVR_UViG_3300017987_000476	Clustered	VC_2597_0	4	1	1	IMGVR4
Aquatic_Hypersaline__IMGVR_UViG_3300017987_000477	Clustered	VC_2598_0	2	0.7979	0.933193	IMGVR4
Aquatic_Hypersaline__IMGVR_UViG_3300017987_000491	Clustered	VC_2079_0	4	0.5905	0.999977	IMGVR4
Aquatic_Hypersaline__IMGVR_UViG_3300017987_000559	Clustered	VC_2613_0	2	0.1728	0.949433	IMGVR4
Aquatic_Hypersaline__IMGVR_UViG_3300017987_000591	Clustered	VC_2618_0	6	0.5151	1	IMGVR4
Aquatic_Hypersaline__IMGVR_UViG_3300017987_000647	Clustered	VC_524_0	10	0.8083	1	IMGVR4
Aquatic_Hypersaline__IMGVR_UViG_3300017987_000727	Clustered	VC_524_0	10	0.8083	1	IMGVR4
Aquatic_Hypersaline__IMGVR_UViG_3300017987_000747	Clustered	VC_2611_0	4	0.4659	0.999963	IMGVR4
Aquatic_Hypersaline__IMGVR_UViG_3300017987_000991	Clustered	VC_523_0	2	0.0619	0.960131	IMGVR4
Aquatic_Hypersaline__IMGVR_UViG_3300017987_001443	Clustered	VC_2620_0	7	0.4271	1	IMGVR4
Aquatic_Hypersaline__IMGVR_UViG_3300017987_001512	Clustered	VC_2624_0	4	0.5231	0.999833	IMGVR4
Aquatic_Hypersaline__IMGVR_UViG_3300017987_001538	Clustered	VC_2628_0	10	0.5733	1	IMGVR4
Aquatic_Hypersaline__IMGVR_UViG_3300017987_001707	Clustered	VC_1437_0	2	0.2761	0.949386	IMGVR4
Aquatic_Hypersaline__IMGVR_UViG_3300017987_001891	Clustered	VC_2631_0	2	0.1221	0.748833	IMGVR4
Aquatic_Hypersaline__IMGVR_UViG_3300017987_001920	Clustered	VC_2632_0	9	0.772	1	IMGVR4
Aquatic_Hypersaline__IMGVR_UViG_3300017987_002072	Clustered	VC_2635_0	4	0.9903	0.999393	IMGVR4
Aquatic_Hypersaline__IMGVR_UViG_3300017987_002109	Clustered	VC_2637_0	4	1	1	IMGVR4
Aquatic_Hypersaline__IMGVR_UViG_3300017987_002313	Clustered	VC_1474_0	2	0.3309	0.931218	IMGVR4
Aquatic_Hypersaline__IMGVR_UViG_3300017987_002324	Clustered	VC_2639_0	2	0.6735	0.943011	IMGVR4
Aquatic_Hypersaline__IMGVR_UViG_3300017987_002511	Clustered	VC_2428_0	2	0.5318	0.944163	IMGVR4
Aquatic_Hypersaline__IMGVR_UViG_3300017987_002517	Clustered	VC_1219_0	16	1	1	IMGVR4
Aquatic_Hypersaline__IMGVR_UViG_3300017987_002574	Clustered	VC_2642_0	2	0.892	0.76025	IMGVR4
Aquatic_Hypersaline__IMGVR_UViG_3300017987_002803	Clustered	VC_1188_0	10	1	1	IMGVR4
Aquatic_Hypersaline__IMGVR_UViG_3300017987_003331	Clustered	VC_2643_0	2	0.7524	0.933193	IMGVR4
Aquatic_Hypersaline__IMGVR_UViG_3300017987_003365	Clustered	VC_1670_0	10	0.277	1	IMGVR4
Aquatic_Hypersaline__IMGVR_UViG_3300017987_003458	Clustered	VC_2645_0	2	0.5999	0.941697	IMGVR4
Aquatic_Hypersaline__IMGVR_UViG_3300017987_003763	Clustered	VC_2542_0	4	0.8806	0.999988	IMGVR4
Aquatic_Hypersaline__IMGVR_UViG_3300017987_003924	Clustered	VC_1236_0	2	0.7361	0.950631	IMGVR4
Aquatic_Hypersaline__IMGVR_UViG_3300017987_003973	Clustered	VC_1169_1	4	0.3776	0.998909	IMGVR4
Aquatic_Hypersaline__IMGVR_UViG_3300017987_004248	Clustered	VC_2647_0	4	1	1	IMGVR4
Aquatic_Hypersaline__IMGVR_UViG_3300017987_004269	Clustered	VC_2648_0	2	1	1	IMGVR4
Aquatic_Hypersaline__IMGVR_UViG_3300017987_004445	Clustered	VC_2649_0	4	0.9872	0.998971	IMGVR4
Aquatic_Hypersaline__IMGVR_UViG_3300017987_004548	Clustered	VC_2312_0	8	0.343	1	IMGVR4
Aquatic_Hypersaline__IMGVR_UViG_3300017987_004875	Clustered	VC_1238_0	10	0.9825	1	IMGVR4
Aquatic_Hypersaline__IMGVR_UViG_3300017987_004994	Clustered	VC_2660_0	4	0.9051	0.999871	IMGVR4
Aquatic_Hypersaline__IMGVR_UViG_3300017987_005134	Clustered	VC_2662_0	4	1	1	IMGVR4
Aquatic_Hypersaline__IMGVR_UViG_3300017987_005391	Clustered	VC_2586_0	4	0.8507	0.999901	IMGVR4
Aquatic_Hypersaline__IMGVR_UViG_3300017987_005481	Clustered	VC_676_0	4	0.6641	0.999983	IMGVR4
Aquatic_Hypersaline__IMGVR_UViG_3300017987_005485	Clustered	VC_2108_0	4	0.2232	0.999985	IMGVR4
Aquatic_Hypersaline__IMGVR_UViG_3300017987_005487	Clustered	VC_2036_1	4	0.3367	0.999939	IMGVR4
Aquatic_Hypersaline__IMGVR_UViG_3300017987_005488	Clustered	VC_1361_0	8	0.8807	1	IMGVR4
Aquatic_Hypersaline__IMGVR_UViG_3300017987_005490	Clustered	VC_1504_0	4	0.4264	0.999981	IMGVR4
Aquatic_Hypersaline__IMGVR_UViG_3300017987_005498	Clustered	VC_2466_2	4	0.2698	0.983145	IMGVR4
Aquatic_Hypersaline__IMGVR_UViG_3300017987_005500	Clustered	VC_1771_0	2	0.4846	0.936373	IMGVR4
Aquatic_Hypersaline__IMGVR_UViG_3300017987_005501	Clustered	VC_991_0	2	0.1513	0.955459	IMGVR4
Aquatic_Hypersaline__IMGVR_UViG_3300017989_000001	Clustered	VC_2339_1	4	0.4286	0	IMGVR4
Aquatic_Hypersaline__IMGVR_UViG_3300017989_000002	Clustered	VC_1075_0	2	0.1835	0.954442	IMGVR4
Aquatic_Hypersaline__IMGVR_UViG_3300017989_000003	Clustered	VC_2665_0	2	0.9087	0.76025	IMGVR4
Aquatic_Hypersaline__IMGVR_UViG_3300017989_000004	Clustered	VC_1809_0	4	0.5306	0.999984	IMGVR4
Aquatic_Hypersaline__IMGVR_UViG_3300017989_000005	Clustered	VC_1175_0	4	0.2657	0.999984	IMGVR4
Aquatic_Hypersaline__IMGVR_UViG_3300017989_000006	Clustered	VC_1826_0	6	0.4503	1	IMGVR4
Aquatic_Hypersaline__IMGVR_UViG_3300017989_000007	Clustered	VC_2421_0	4	1	0	IMGVR4
Aquatic_Hypersaline__IMGVR_UViG_3300017989_000008	Clustered	VC_2424_0	4	1	0	IMGVR4
Aquatic_Hypersaline__IMGVR_UViG_3300017989_000009	Clustered	VC_2425_0	4	1	0	IMGVR4
Aquatic_Hypersaline__IMGVR_UViG_3300017989_000010	Clustered	VC_2471_0	4	0.8356	0.999245	IMGVR4
Aquatic_Hypersaline__IMGVR_UViG_3300017989_000011	Clustered	VC_2484_0	4	0.9514	0.9996	IMGVR4
Aquatic_Hypersaline__IMGVR_UViG_3300017989_000012	Clustered	VC_2426_0	4	1	0	IMGVR4
Aquatic_Hypersaline__IMGVR_UViG_3300017989_000013	Clustered	VC_2427_0	4	1	1	IMGVR4
Aquatic_Hypersaline__IMGVR_UViG_3300017989_000014	Clustered	VC_2495_0	4	0.9869	0.998971	IMGVR4
Aquatic_Hypersaline__IMGVR_UViG_3300017989_000015	Clustered	VC_1361_0	8	0.8807	1	IMGVR4
Aquatic_Hypersaline__IMGVR_UViG_3300017989_000016	Clustered	VC_2429_0	4	0.7494	0.999957	IMGVR4
Aquatic_Hypersaline__IMGVR_UViG_3300017989_000017	Clustered	VC_1185_0	4	0.9945	0.999793	IMGVR4
Aquatic_Hypersaline__IMGVR_UViG_3300017989_000018	Clustered	VC_2481_0	4	0.5444	0.999827	IMGVR4
Aquatic_Hypersaline__IMGVR_UViG_3300017989_000021	Clustered	VC_2510_0	4	1	1	IMGVR4
Aquatic_Hypersaline__IMGVR_UViG_3300017989_000022	Clustered	VC_1188_0	10	1	1	IMGVR4
Aquatic_Hypersaline__IMGVR_UViG_3300017989_000024	Clustered	VC_1947_0	4	0.8981	0.999928	IMGVR4
Aquatic_Hypersaline__IMGVR_UViG_3300017989_000025	Clustered	VC_2517_0	4	0.8924	0.999904	IMGVR4
Aquatic_Hypersaline__IMGVR_UViG_3300017989_000027	Clustered	VC_1446_0	4	0.657	0.999966	IMGVR4
Aquatic_Hypersaline__IMGVR_UViG_3300017989_000028	Clustered	VC_1089_0	2	0.1128	0.956061	IMGVR4
Aquatic_Hypersaline__IMGVR_UViG_3300017989_000029	Clustered	VC_2442_0	4	1	1	IMGVR4
Aquatic_Hypersaline__IMGVR_UViG_3300017989_000030	Clustered	VC_1458_0	4	0.7287	0.999979	IMGVR4
Aquatic_Hypersaline__IMGVR_UViG_3300017989_000031	Clustered	VC_1392_0	4	0.7517	0.999981	IMGVR4
Aquatic_Hypersaline__IMGVR_UViG_3300017989_000032	Clustered	VC_2202_0	4	0.8367	0.999954	IMGVR4
Aquatic_Hypersaline__IMGVR_UViG_3300017989_000033	Clustered	VC_1583_0	4	0.4037	0.999981	IMGVR4
Aquatic_Hypersaline__IMGVR_UViG_3300017989_000034	Clustered	VC_1088_0	8	0.6367	1	IMGVR4
Aquatic_Hypersaline__IMGVR_UViG_3300017989_000035	Clustered	VC_2443_0	4	1	0	IMGVR4
Aquatic_Hypersaline__IMGVR_UViG_3300017989_000036	Clustered	VC_2504_0	4	0.8562	0.999936	IMGVR4
Aquatic_Hypersaline__IMGVR_UViG_3300017989_000037	Clustered	VC_2447_0	4	0.9505	0.99992	IMGVR4
Aquatic_Hypersaline__IMGVR_UViG_3300017989_000038	Clustered	VC_2450_0	4	0.7522	0.99992	IMGVR4
Aquatic_Hypersaline__IMGVR_UViG_3300017989_000039	Clustered	VC_2029_0	2	0.3562	0.954444	IMGVR4
Aquatic_Hypersaline__IMGVR_UViG_3300017989_000040	Clustered	VC_2455_0	4	0.9816	0.999793	IMGVR4
Aquatic_Hypersaline__IMGVR_UViG_3300017989_000041	Clustered	VC_2522_0	10	0.8228	1	IMGVR4
Aquatic_Hypersaline__IMGVR_UViG_3300017989_000042	Clustered	VC_1147_0	20	0.3957	1	IMGVR4
Aquatic_Hypersaline__IMGVR_UViG_3300017989_000043	Clustered	VC_2458_0	4	1	0	IMGVR4
Aquatic_Hypersaline__IMGVR_UViG_3300017989_000044	Clustered	VC_2459_0	4	0.8801	0.999972	IMGVR4
Aquatic_Hypersaline__IMGVR_UViG_3300017989_000045	Clustered	VC_1143_0	16	0.6331	1	IMGVR4
Aquatic_Hypersaline__IMGVR_UViG_3300017989_000046	Clustered	VC_2120_0	4	0.9127	0.999951	IMGVR4
Aquatic_Hypersaline__IMGVR_UViG_3300017989_000049	Clustered	VC_2412_0	4	0.5894	0.999976	IMGVR4
Aquatic_Hypersaline__IMGVR_UViG_3300017989_000050	Clustered	VC_2670_0	2	1	1	IMGVR4
Aquatic_Hypersaline__IMGVR_UViG_3300017989_000051	Clustered	VC_2662_0	4	1	1	IMGVR4
Aquatic_Hypersaline__IMGVR_UViG_3300017989_000052	Clustered	VC_998_1	2	0.2	0	IMGVR4
Aquatic_Hypersaline__IMGVR_UViG_3300017989_000054	Clustered	VC_2338_0	4	0.8143	0.999822	IMGVR4
Aquatic_Hypersaline__IMGVR_UViG_3300017989_000056	Clustered	VC_1803_0	4	0.5156	0.999982	IMGVR4
Aquatic_Hypersaline__IMGVR_UViG_3300017989_000057	Clustered	VC_1791_0	4	0.6689	0.999981	IMGVR4
Aquatic_Hypersaline__IMGVR_UViG_3300017989_000058	Clustered	VC_2420_0	4	1	0	IMGVR4
Aquatic_Hypersaline__IMGVR_UViG_3300017989_000060	Clustered	VC_2466_1	2	0.1111	0	IMGVR4
Aquatic_Hypersaline__IMGVR_UViG_3300017989_000061	Clustered	VC_1777_0	2	0.7131	0.868224	IMGVR4
Aquatic_Hypersaline__IMGVR_UViG_3300017989_000066	Clustered	VC_1241_5	4	0.1616	0.999974	IMGVR4
Aquatic_Hypersaline__IMGVR_UViG_3300017989_000067	Clustered	VC_2332_1	4	0.4343	0.999906	IMGVR4
Aquatic_Hypersaline__IMGVR_UViG_3300017989_000070	Clustered	VC_2671_0	2	0.912	0.918407	IMGVR4
Aquatic_Hypersaline__IMGVR_UViG_3300017989_000071	Clustered	VC_2631_1	4	0.4505	0.997113	IMGVR4
Aquatic_Hypersaline__IMGVR_UViG_3300017989_000072	Clustered	VC_2466_0	2	0.1111	0	IMGVR4
Aquatic_Hypersaline__IMGVR_UViG_3300017989_000073	Clustered	VC_1802_0	4	0.3046	0.999984	IMGVR4
Aquatic_Hypersaline__IMGVR_UViG_3300017989_000075	Clustered	VC_1282_0	4	0.6934	0.999976	IMGVR4
Aquatic_Hypersaline__IMGVR_UViG_3300017989_000078	Clustered	VC_1129_0	4	0.227	0.99998	IMGVR4
Aquatic_Hypersaline__IMGVR_UViG_3300017989_000082	Clustered	VC_1251_0	4	0.8327	0.999639	IMGVR4
Aquatic_Hypersaline__IMGVR_UViG_3300017989_000083	Clustered	VC_1842_0	6	0.826	1	IMGVR4
Aquatic_Hypersaline__IMGVR_UViG_3300017989_000087	Clustered	VC_2473_0	6	1	1	IMGVR4
Aquatic_Hypersaline__IMGVR_UViG_3300017989_000089	Clustered	VC_2523_0	2	0.856	0.933193	IMGVR4
Aquatic_Hypersaline__IMGVR_UViG_3300017989_000090	Clustered	VC_2672_0	2	1	1	IMGVR4
Aquatic_Hypersaline__IMGVR_UViG_3300017989_000092	Clustered	VC_2472_0	4	0.9839	0.992352	IMGVR4
Aquatic_Hypersaline__IMGVR_UViG_3300017989_000093	Clustered	VC_1310_0	4	0.8809	0.999942	IMGVR4
Aquatic_Hypersaline__IMGVR_UViG_3300017989_000105	Clustered	VC_1965_0	4	0.8674	0.999906	IMGVR4
Aquatic_Hypersaline__IMGVR_UViG_3300017989_000107	Clustered	VC_2467_0	4	1	0	IMGVR4
Aquatic_Hypersaline__IMGVR_UViG_3300017989_000115	Clustered	VC_2676_0	4	1	1	IMGVR4
Aquatic_Hypersaline__IMGVR_UViG_3300017989_000122	Clustered	VC_1298_0	4	0.3027	0.999986	IMGVR4
Aquatic_Hypersaline__IMGVR_UViG_3300017989_000127	Clustered	VC_2439_0	4	0.9119	0.999946	IMGVR4
Aquatic_Hypersaline__IMGVR_UViG_3300017989_000128	Clustered	VC_1176_0	4	0.1876	0.999984	IMGVR4
Aquatic_Hypersaline__IMGVR_UViG_3300017989_000133	Clustered	VC_1193_0	4	0.9559	0.999785	IMGVR4
Aquatic_Hypersaline__IMGVR_UViG_3300017989_000136	Clustered	VC_1836_0	2	0.1038	0.955964	IMGVR4
Aquatic_Hypersaline__IMGVR_UViG_3300017989_000143	Clustered	VC_1503_0	4	0.4159	0.999979	IMGVR4
Aquatic_Hypersaline__IMGVR_UViG_3300017989_000145	Clustered	VC_2475_0	4	0.6843	0.999948	IMGVR4
Aquatic_Hypersaline__IMGVR_UViG_3300017989_000146	Clustered	VC_1938_0	4	0.8133	0.999977	IMGVR4
Aquatic_Hypersaline__IMGVR_UViG_3300017989_000147	Clustered	VC_2486_0	4	0.7203	0.999982	IMGVR4
Aquatic_Hypersaline__IMGVR_UViG_3300017989_000148	Clustered	VC_2507_0	4	0.7687	0.999962	IMGVR4
Aquatic_Hypersaline__IMGVR_UViG_3300017989_000151	Clustered	VC_2414_0	4	0.8625	0.999903	IMGVR4
Aquatic_Hypersaline__IMGVR_UViG_3300017989_000154	Clustered	VC_2516_0	4	1	1	IMGVR4
Aquatic_Hypersaline__IMGVR_UViG_3300017989_000155	Clustered	VC_2677_0	2	1	1	IMGVR4
Aquatic_Hypersaline__IMGVR_UViG_3300017989_000157	Clustered	VC_1414_0	2	0.9096	0.953716	IMGVR4
Aquatic_Hypersaline__IMGVR_UViG_3300017989_000159	Clustered	VC_2493_0	4	1	0	IMGVR4
Aquatic_Hypersaline__IMGVR_UViG_3300017989_000160	Clustered	VC_1177_0	2	0.1102	0.955099	IMGVR4
Aquatic_Hypersaline__IMGVR_UViG_3300017989_000161	Clustered	VC_2678_0	2	0.447	0.938036	IMGVR4
Aquatic_Hypersaline__IMGVR_UViG_3300017989_000162	Clustered	VC_2440_0	4	0.974	0.999639	IMGVR4
Aquatic_Hypersaline__IMGVR_UViG_3300017989_000164	Clustered	VC_1391_0	4	0.487	0.999979	IMGVR4
Aquatic_Hypersaline__IMGVR_UViG_3300017989_000165	Clustered	VC_2423_0	4	1	1	IMGVR4
Aquatic_Hypersaline__IMGVR_UViG_3300017989_000169	Clustered	VC_2537_0	4	0.9066	0.999064	IMGVR4
Aquatic_Hypersaline__IMGVR_UViG_3300017989_000175	Clustered	VC_2632_0	9	0.772	1	IMGVR4
Aquatic_Hypersaline__IMGVR_UViG_3300017989_000176	Clustered	VC_1299_0	4	0.3303	0.999986	IMGVR4
Aquatic_Hypersaline__IMGVR_UViG_3300017989_000178	Clustered	VC_2509_0	4	0.4001	0.999971	IMGVR4
Aquatic_Hypersaline__IMGVR_UViG_3300017989_000179	Clustered	VC_1856_0	4	0.4025	0.999979	IMGVR4
Aquatic_Hypersaline__IMGVR_UViG_3300017989_000181	Clustered	VC_2620_0	7	0.4271	1	IMGVR4
Aquatic_Hypersaline__IMGVR_UViG_3300017989_000184	Clustered	VC_2133_0	8	0.733	1	IMGVR4
Aquatic_Hypersaline__IMGVR_UViG_3300017989_000188	Clustered	VC_2681_0	2	1	1	IMGVR4
Aquatic_Hypersaline__IMGVR_UViG_3300017989_000192	Clustered	VC_1464_0	2	0.4335	0.948191	IMGVR4
Aquatic_Hypersaline__IMGVR_UViG_3300017989_000196	Clustered	VC_2684_0	2	0.5268	0.928816	IMGVR4
Aquatic_Hypersaline__IMGVR_UViG_3300017989_000200	Clustered	VC_1522_0	2	0.7086	0.993336	IMGVR4
Aquatic_Hypersaline__IMGVR_UViG_3300017989_000201	Clustered	VC_1471_0	6	0.6305	1	IMGVR4
Aquatic_Hypersaline__IMGVR_UViG_3300017989_000206	Clustered	VC_2595_0	4	0.7146	0.999923	IMGVR4
Aquatic_Hypersaline__IMGVR_UViG_3300017989_000207	Clustered	VC_1253_0	4	0.6436	0.99995	IMGVR4
Aquatic_Hypersaline__IMGVR_UViG_3300017989_000208	Clustered	VC_2444_0	4	1	0	IMGVR4
Aquatic_Hypersaline__IMGVR_UViG_3300017989_000209	Clustered	VC_2514_0	4	1	1	IMGVR4
Aquatic_Hypersaline__IMGVR_UViG_3300017989_000210	Clustered	VC_1620_0	19	0.1354	1	IMGVR4
Aquatic_Hypersaline__IMGVR_UViG_3300017989_000211	Clustered	VC_2538_0	4	0.8288	0.999871	IMGVR4
Aquatic_Hypersaline__IMGVR_UViG_3300017989_000213	Clustered	VC_2633_0	4	0.4289	0.999973	IMGVR4
Aquatic_Hypersaline__IMGVR_UViG_3300017989_000214	Clustered	VC_2252_0	4	0.6502	0.999986	IMGVR4
Aquatic_Hypersaline__IMGVR_UViG_3300017989_000217	Clustered	VC_2017_0	6	0.8038	1	IMGVR4
Aquatic_Hypersaline__IMGVR_UViG_3300017989_000221	Clustered	VC_2499_0	8	0.9262	1	IMGVR4
Aquatic_Hypersaline__IMGVR_UViG_3300017989_000223	Clustered	VC_2036_1	4	0.3367	0.999939	IMGVR4
Aquatic_Hypersaline__IMGVR_UViG_3300017989_000224	Clustered	VC_480_0	2	0.7044	0.95297	IMGVR4
Aquatic_Hypersaline__IMGVR_UViG_3300017989_000227	Clustered	VC_2519_0	4	1	0	IMGVR4
Aquatic_Hypersaline__IMGVR_UViG_3300017989_000228	Clustered	VC_2688_0	2	1	1	IMGVR4
Aquatic_Hypersaline__IMGVR_UViG_3300017989_000231	Clustered	VC_1599_0	2	0.3043	0.956213	IMGVR4
Aquatic_Hypersaline__IMGVR_UViG_3300017989_000232	Clustered	VC_2358_0	2	0.9737	0.933193	IMGVR4
Aquatic_Hypersaline__IMGVR_UViG_3300017989_000235	Clustered	VC_653_0	2	0.42	0.954608	IMGVR4
Aquatic_Hypersaline__IMGVR_UViG_3300017989_000238	Clustered	VC_2691_0	3	0.8712	0.986558	IMGVR4
Aquatic_Hypersaline__IMGVR_UViG_3300017989_000246	Clustered	VC_2525_0	4	0.9007	0.999915	IMGVR4
Aquatic_Hypersaline__IMGVR_UViG_3300017989_000252	Clustered	VC_1063_0	2	0.3336	0.950395	IMGVR4
Aquatic_Hypersaline__IMGVR_UViG_3300017989_000257	Clustered	VC_2694_0	2	1	1	IMGVR4
Aquatic_Hypersaline__IMGVR_UViG_3300017989_000266	Clustered	VC_2535_0	4	0.5603	0.999987	IMGVR4
Aquatic_Hypersaline__IMGVR_UViG_3300017989_000271	Clustered	VC_2695_0	2	0.9603	0.868224	IMGVR4
Aquatic_Hypersaline__IMGVR_UViG_3300017989_000285	Clustered	VC_1147_0	20	0.3957	1	IMGVR4
Aquatic_Hypersaline__IMGVR_UViG_3300017989_000287	Clustered	VC_1723_0	19	0.8355	1	IMGVR4
Aquatic_Hypersaline__IMGVR_UViG_3300017989_000288	Clustered	VC_1469_0	16	0.5207	1	IMGVR4
Aquatic_Hypersaline__IMGVR_UViG_3300017989_000289	Clustered	VC_1087_0	4	0.255	0.999986	IMGVR4
Aquatic_Hypersaline__IMGVR_UViG_3300017989_000293	Clustered	VC_1687_0	4	0.5277	0.999982	IMGVR4
Aquatic_Hypersaline__IMGVR_UViG_3300017989_000297	Clustered	VC_2539_0	4	0.6132	0.999976	IMGVR4
Aquatic_Hypersaline__IMGVR_UViG_3300017989_000306	Clustered	VC_2638_0	2	0.2258	0.946735	IMGVR4
Aquatic_Hypersaline__IMGVR_UViG_3300017989_000310	Clustered	VC_2436_0	2	0.1519	0.954913	IMGVR4
Aquatic_Hypersaline__IMGVR_UViG_3300017989_000311	Clustered	VC_2702_0	2	0.594	0.933193	IMGVR4
Aquatic_Hypersaline__IMGVR_UViG_3300017989_000312	Clustered	VC_2208_0	4	0.651	0.999974	IMGVR4
Aquatic_Hypersaline__IMGVR_UViG_3300017989_000314	Clustered	VC_2545_0	4	0.9922	0.99798	IMGVR4
Aquatic_Hypersaline__IMGVR_UViG_3300017989_000321	Clustered	VC_502_0	2	0.2955	0.952377	IMGVR4
Aquatic_Hypersaline__IMGVR_UViG_3300017989_000323	Clustered	VC_2705_0	2	1	1	IMGVR4
Aquatic_Hypersaline__IMGVR_UViG_3300017989_000325	Clustered	VC_2363_0	4	0.7592	0.999977	IMGVR4
Aquatic_Hypersaline__IMGVR_UViG_3300017989_000327	Clustered	VC_1538_0	2	0.3047	0.94808	IMGVR4
Aquatic_Hypersaline__IMGVR_UViG_3300017989_000329	Clustered	VC_2464_0	4	0.8543	0.999975	IMGVR4
Aquatic_Hypersaline__IMGVR_UViG_3300017989_000335	Clustered	VC_2707_0	2	1	1	IMGVR4
Aquatic_Hypersaline__IMGVR_UViG_3300017989_000341	Clustered	VC_2100_0	2	0.5582	0.951457	IMGVR4
Aquatic_Hypersaline__IMGVR_UViG_3300017989_000342	Clustered	VC_2709_0	2	0.6343	0.941042	IMGVR4
Aquatic_Hypersaline__IMGVR_UViG_3300017989_000345	Clustered	VC_2186_0	12	0.5359	1	IMGVR4
Aquatic_Hypersaline__IMGVR_UViG_3300017989_000348	Clustered	VC_2482_0	4	0.6847	0.999965	IMGVR4
Aquatic_Hypersaline__IMGVR_UViG_3300017989_000356	Clustered	VC_1873_0	12	0.7209	1	IMGVR4
Aquatic_Hypersaline__IMGVR_UViG_3300017989_000363	Clustered	VC_2134_0	7	0.5778	1	IMGVR4
Aquatic_Hypersaline__IMGVR_UViG_3300017989_000368	Clustered	VC_1560_0	4	0.6673	0.999809	IMGVR4
Aquatic_Hypersaline__IMGVR_UViG_3300017989_000372	Clustered	VC_2548_0	4	0.6446	0.999971	IMGVR4
Aquatic_Hypersaline__IMGVR_UViG_3300017989_000375	Clustered	VC_2369_0	13	0.8054	1	IMGVR4
Aquatic_Hypersaline__IMGVR_UViG_3300017989_000377	Clustered	VC_1992_0	4	0.2934	0.999984	IMGVR4
Aquatic_Hypersaline__IMGVR_UViG_3300017989_000383	Clustered	VC_2407_0	2	0.9212	0.933193	IMGVR4
Aquatic_Hypersaline__IMGVR_UViG_3300017989_000386	Clustered	VC_2710_0	2	1	1	IMGVR4
Aquatic_Hypersaline__IMGVR_UViG_3300017989_000387	Clustered	VC_2134_0	7	0.5778	1	IMGVR4
Aquatic_Hypersaline__IMGVR_UViG_3300017989_000393	Clustered	VC_747_0	2	0.3637	0.948796	IMGVR4
Aquatic_Hypersaline__IMGVR_UViG_3300017989_000402	Clustered	VC_263_0	2	0.474	0.953863	IMGVR4
Aquatic_Hypersaline__IMGVR_UViG_3300017989_000404	Clustered	VC_2714_0	2	0.9645	0.76025	IMGVR4
Aquatic_Hypersaline__IMGVR_UViG_3300017989_000410	Clustered	VC_1260_0	2	0.4189	0.94808	IMGVR4
Aquatic_Hypersaline__IMGVR_UViG_3300017989_000417	Clustered	VC_2312_0	8	0.343	1	IMGVR4
Aquatic_Hypersaline__IMGVR_UViG_3300017989_000434	Clustered	VC_701_0	7	0.5352	1	IMGVR4
Aquatic_Hypersaline__IMGVR_UViG_3300017989_000443	Clustered	VC_2715_0	2	1	1	IMGVR4
Aquatic_Hypersaline__IMGVR_UViG_3300017989_000448	Clustered	VC_2580_0	4	0.5883	0.999984	IMGVR4
Aquatic_Hypersaline__IMGVR_UViG_3300017989_000452	Clustered	VC_1688_0	2	0.3654	0.953821	IMGVR4
Aquatic_Hypersaline__IMGVR_UViG_3300017989_000465	Clustered	VC_2585_0	5	0.9984	0.944703	IMGVR4
Aquatic_Hypersaline__IMGVR_UViG_3300017989_000469	Clustered	VC_1726_0	21	0.3739	1	IMGVR4
Aquatic_Hypersaline__IMGVR_UViG_3300017989_000482	Clustered	VC_2127_0	4	0.4163	0.999971	IMGVR4
Aquatic_Hypersaline__IMGVR_UViG_3300017989_000489	Clustered	VC_2578_0	4	0.9937	0.975386	IMGVR4
Aquatic_Hypersaline__IMGVR_UViG_3300017989_000501	Clustered	VC_2720_0	2	1	1	IMGVR4
Aquatic_Hypersaline__IMGVR_UViG_3300017989_000502	Clustered	VC_2445_0	4	0.9381	0.999153	IMGVR4
Aquatic_Hypersaline__IMGVR_UViG_3300017989_000532	Clustered	VC_2597_0	4	1	1	IMGVR4
Aquatic_Hypersaline__IMGVR_UViG_3300017989_000534	Clustered	VC_470_0	2	0.1949	0.953367	IMGVR4
Aquatic_Hypersaline__IMGVR_UViG_3300017989_000535	Clustered	VC_744_0	12	0.5795	1	IMGVR4
Aquatic_Hypersaline__IMGVR_UViG_3300017989_000547	Clustered	VC_2659_0	2	0.4923	0.939178	IMGVR4
Aquatic_Hypersaline__IMGVR_UViG_3300017989_000565	Clustered	VC_2079_0	4	0.5905	0.999977	IMGVR4
Aquatic_Hypersaline__IMGVR_UViG_3300017989_000576	Clustered	VC_2722_0	2	1	1	IMGVR4
Aquatic_Hypersaline__IMGVR_UViG_3300017989_000609	Clustered	VC_2560_0	4	0.8806	0.994554	IMGVR4
Aquatic_Hypersaline__IMGVR_UViG_3300017989_000805	Clustered	VC_524_0	10	0.8083	1	IMGVR4
Aquatic_Hypersaline__IMGVR_UViG_3300017989_000848	Clustered	VC_524_0	10	0.8083	1	IMGVR4
Aquatic_Hypersaline__IMGVR_UViG_3300017989_000873	Clustered	VC_524_0	10	0.8083	1	IMGVR4
Aquatic_Hypersaline__IMGVR_UViG_3300017989_000943	Clustered	VC_2611_0	4	0.4659	0.999963	IMGVR4
Aquatic_Hypersaline__IMGVR_UViG_3300017989_001418	Clustered	VC_1403_0	21	0.4414	1	IMGVR4
Aquatic_Hypersaline__IMGVR_UViG_3300017989_001472	Clustered	VC_2113_0	4	0.6594	0.999978	IMGVR4
Aquatic_Hypersaline__IMGVR_UViG_3300017989_001854	Clustered	VC_2723_0	2	1	1	IMGVR4
Aquatic_Hypersaline__IMGVR_UViG_3300017989_001916	Clustered	VC_2515_0	8	1	1	IMGVR4
Aquatic_Hypersaline__IMGVR_UViG_3300017989_001953	Clustered	VC_2724_0	2	0.7227	0.900585	IMGVR4
Aquatic_Hypersaline__IMGVR_UViG_3300017989_002056	Clustered	VC_1622_0	2	0.1617	0.955597	IMGVR4
Aquatic_Hypersaline__IMGVR_UViG_3300017989_002089	Clustered	VC_2727_0	2	0.4802	0.933069	IMGVR4
Aquatic_Hypersaline__IMGVR_UViG_3300017989_002274	Clustered	VC_1219_0	16	1	1	IMGVR4
Aquatic_Hypersaline__IMGVR_UViG_3300017989_002422	Clustered	VC_1139_0	8	0.6243	1	IMGVR4
Aquatic_Hypersaline__IMGVR_UViG_3300017989_002480	Clustered	VC_2184_0	2	0.3605	0.948489	IMGVR4
Aquatic_Hypersaline__IMGVR_UViG_3300017989_002531	Clustered	VC_2637_0	4	1	1	IMGVR4
Aquatic_Hypersaline__IMGVR_UViG_3300017989_002556	Clustered	VC_2301_0	2	0.26	0.949837	IMGVR4
Aquatic_Hypersaline__IMGVR_UViG_3300017989_002573	Clustered	VC_2730_0	2	1	1	IMGVR4
Aquatic_Hypersaline__IMGVR_UViG_3300017989_002680	Clustered	VC_2635_0	4	0.9903	0.999393	IMGVR4
Aquatic_Hypersaline__IMGVR_UViG_3300017989_002703	Clustered	VC_1697_0	6	0.9661	0.999996	IMGVR4
Aquatic_Hypersaline__IMGVR_UViG_3300017989_002925	Clustered	VC_2509_1	15	0.6941	0.999995	IMGVR4
Aquatic_Hypersaline__IMGVR_UViG_3300017989_003024	Clustered	VC_2253_0	2	0.1847	0.964064	IMGVR4
Aquatic_Hypersaline__IMGVR_UViG_3300017989_003351	Clustered	VC_1432_0	2	0.2232	0.953498	IMGVR4
Aquatic_Hypersaline__IMGVR_UViG_3300017989_003580	Clustered	VC_2460_0	4	0.806	0.994554	IMGVR4
Aquatic_Hypersaline__IMGVR_UViG_3300017989_003635	Clustered	VC_2732_0	2	0.786	0.944487	IMGVR4
Aquatic_Hypersaline__IMGVR_UViG_3300017989_004330	Clustered	VC_2735_0	2	1	1	IMGVR4
Aquatic_Hypersaline__IMGVR_UViG_3300017989_004392	Clustered	VC_2736_0	2	0.8961	0.76025	IMGVR4
Aquatic_Hypersaline__IMGVR_UViG_3300017989_004419	Clustered	VC_2542_0	4	0.8806	0.999988	IMGVR4
Aquatic_Hypersaline__IMGVR_UViG_3300017989_004561	Clustered	VC_2476_0	2	0.2786	0.943011	IMGVR4
Aquatic_Hypersaline__IMGVR_UViG_3300017989_004886	Clustered	VC_992_0	2	0.3815	0.955186	IMGVR4
Aquatic_Hypersaline__IMGVR_UViG_3300017989_004942	Clustered	VC_2108_0	4	0.2232	0.999985	IMGVR4
Aquatic_Hypersaline__IMGVR_UViG_3300017989_005019	Clustered	VC_2738_0	2	1	1	IMGVR4
Aquatic_Hypersaline__IMGVR_UViG_3300017989_005021	Clustered	VC_676_0	4	0.6641	0.999983	IMGVR4
Aquatic_Hypersaline__IMGVR_UViG_3300017989_005039	Clustered	VC_1169_1	4	0.3776	0.998909	IMGVR4
Aquatic_Hypersaline__IMGVR_UViG_3300017989_005205	Clustered	VC_2308_0	2	0.3011	0.952224	IMGVR4
Aquatic_Hypersaline__IMGVR_UViG_3300017989_005273	Clustered	VC_2649_0	4	0.9872	0.998971	IMGVR4
Aquatic_Hypersaline__IMGVR_UViG_3300017989_005376	Clustered	VC_2739_0	8	0.9798	0.999989	IMGVR4
Aquatic_Hypersaline__IMGVR_UViG_3300017989_005650	Clustered	VC_2647_0	4	1	1	IMGVR4
Aquatic_Hypersaline__IMGVR_UViG_3300017989_005651	Clustered	VC_2302_0	2	0.3469	0.950203	IMGVR4
Aquatic_Hypersaline__IMGVR_UViG_3300017989_005695	Clustered	VC_1238_0	10	0.9825	1	IMGVR4
Aquatic_Hypersaline__IMGVR_UViG_3300017989_005847	Clustered	VC_2740_0	47	0.5464	1	IMGVR4
Aquatic_Hypersaline__IMGVR_UViG_3300017989_006209	Clustered	VC_2586_0	4	0.8507	0.999901	IMGVR4
Aquatic_Hypersaline__IMGVR_UViG_3300017989_006404	Clustered	VC_2747_0	2	1	1	IMGVR4
Aquatic_Hypersaline__IMGVR_UViG_3300017989_006412	Clustered	VC_2660_0	4	0.9051	0.999871	IMGVR4
Aquatic_Hypersaline__IMGVR_UViG_3300017989_006424	Clustered	VC_1504_0	4	0.4264	0.999981	IMGVR4
Aquatic_Hypersaline__IMGVR_UViG_3300017989_006428	Clustered	VC_2748_0	2	1	1	IMGVR4
Aquatic_Hypersaline__IMGVR_UViG_3300017989_006432	Clustered	VC_1361_0	8	0.8807	1	IMGVR4
Aquatic_Hypersaline__IMGVR_UViG_3300017989_006436	Clustered	VC_2561_0	4	1	1	IMGVR4
Aquatic_Hypersaline__IMGVR_UViG_3300017989_006443	Clustered	VC_1261_0	2	0.6035	0.950956	IMGVR4
Aquatic_Hypersaline__IMGVR_UViG_3300017990_000002	Clustered	VC_1348_0	2	0.3406	0.952874	IMGVR4
Aquatic_Hypersaline__IMGVR_UViG_3300017990_000003	Clustered	VC_2729_0	4	0.9462	0.999901	IMGVR4
Aquatic_Hypersaline__IMGVR_UViG_3300017990_000004	Clustered	VC_1475_0	4	0.6555	0.999985	IMGVR4
Aquatic_Hypersaline__IMGVR_UViG_3300017990_000005	Clustered	VC_2680_0	43	0.8191	1	IMGVR4
Aquatic_Hypersaline__IMGVR_UViG_3300017990_000006	Clustered	VC_1628_0	16	0.7126	1	IMGVR4
Aquatic_Hypersaline__IMGVR_UViG_3300017990_000007	Clustered	VC_1152_0	8	0.9298	1	IMGVR4
Aquatic_Hypersaline__IMGVR_UViG_3300017990_000008	Clustered	VC_1155_0	8	1	1	IMGVR4
Aquatic_Hypersaline__IMGVR_UViG_3300017990_000009	Clustered	VC_2750_0	6	1	1	IMGVR4
Aquatic_Hypersaline__IMGVR_UViG_3300017990_000010	Clustered	VC_1130_3	4	0.1789	0.999969	IMGVR4
Aquatic_Hypersaline__IMGVR_UViG_3300017990_000012	Clustered	VC_1130_0	4	0.2061	0.999972	IMGVR4
Aquatic_Hypersaline__IMGVR_UViG_3300017990_000013	Clustered	VC_1159_3	4	0.1614	0.999983	IMGVR4
Aquatic_Hypersaline__IMGVR_UViG_3300017990_000024	Clustered	VC_1191_0	8	0.9594	1	IMGVR4
Aquatic_Hypersaline__IMGVR_UViG_3300017990_000025	Clustered	VC_1153_0	4	0.9873	0.999941	IMGVR4
Aquatic_Hypersaline__IMGVR_UViG_3300017990_000027	Clustered	VC_1090_0	4	0.2831	0.999986	IMGVR4
Aquatic_Hypersaline__IMGVR_UViG_3300017990_000028	Clustered	VC_2698_0	4	0.3994	0.999982	IMGVR4
Aquatic_Hypersaline__IMGVR_UViG_3300017990_000029	Clustered	VC_2027_0	12	0.8671	1	IMGVR4
Aquatic_Hypersaline__IMGVR_UViG_3300017990_000033	Clustered	VC_1584_0	4	0.578	0.999981	IMGVR4
Aquatic_Hypersaline__IMGVR_UViG_3300017990_000035	Clustered	VC_2753_0	10	0.9918	1	IMGVR4
Aquatic_Hypersaline__IMGVR_UViG_3300017990_000037	Clustered	VC_2081_0	4	0.6299	0.999984	IMGVR4
Aquatic_Hypersaline__IMGVR_UViG_3300017990_000040	Clustered	VC_1966_0	6	0.9609	1	IMGVR4
Aquatic_Hypersaline__IMGVR_UViG_3300017990_000041	Clustered	VC_2097_0	4	0.7016	0.999904	IMGVR4
Aquatic_Hypersaline__IMGVR_UViG_3300017990_000042	Clustered	VC_1690_0	4	0.6209	0.999984	IMGVR4
Aquatic_Hypersaline__IMGVR_UViG_3300017990_000044	Clustered	VC_1186_0	4	0.957	0.99977	IMGVR4
Aquatic_Hypersaline__IMGVR_UViG_3300017990_000047	Clustered	VC_1196_0	12	0.8786	1	IMGVR4
Aquatic_Hypersaline__IMGVR_UViG_3300017990_000048	Clustered	VC_264_0	6	0.4799	1	IMGVR4
Aquatic_Hypersaline__IMGVR_UViG_3300017990_000053	Clustered	VC_1203_0	6	0.9556	1	IMGVR4
Aquatic_Hypersaline__IMGVR_UViG_3300017990_000054	Clustered	VC_2023_0	4	0.6038	0.999982	IMGVR4
Aquatic_Hypersaline__IMGVR_UViG_3300017990_000056	Clustered	VC_2411_0	10	0.8812	1	IMGVR4
Aquatic_Hypersaline__IMGVR_UViG_3300017990_000063	Clustered	VC_2669_0	4	0.3935	0.999967	IMGVR4
Aquatic_Hypersaline__IMGVR_UViG_3300017990_000065	Clustered	VC_1217_0	6	0.4862	1	IMGVR4
Aquatic_Hypersaline__IMGVR_UViG_3300017990_000070	Clustered	VC_1218_0	8	0.541	1	IMGVR4
Aquatic_Hypersaline__IMGVR_UViG_3300017990_000076	Clustered	VC_2409_0	2	0.737	0.928816	IMGVR4
Aquatic_Hypersaline__IMGVR_UViG_3300017990_000324	Clustered	VC_2757_0	2	0.2205	0.949983	IMGVR4
Aquatic_Hypersaline__IMGVR_UViG_3300017990_000547	Clustered	VC_2758_0	4	0.8132	0.999639	IMGVR4
Aquatic_Hypersaline__IMGVR_UViG_3300017990_000676	Clustered	VC_2760_0	4	0.9937	0.998691	IMGVR4
Aquatic_Hypersaline__IMGVR_UViG_3300017990_000708	Clustered	VC_2761_0	4	1	1	IMGVR4
Aquatic_Hypersaline__IMGVR_UViG_3300017990_000901	Clustered	VC_2762_0	2	0.9004	0.76025	IMGVR4
Aquatic_Hypersaline__IMGVR_UViG_3300017990_001193	Clustered	VC_1300_0	6	0.5079	1	IMGVR4
Aquatic_Hypersaline__IMGVR_UViG_3300017990_001196	Clustered	VC_1239_0	10	0.9848	1	IMGVR4
Aquatic_Hypersaline__IMGVR_UViG_3300017991_000001	Clustered	VC_1156_1	4	0.1702	0.999974	IMGVR4
Aquatic_Hypersaline__IMGVR_UViG_3300017991_000002	Clustered	VC_2763_0	4	0.9936	0.997313	IMGVR4
Aquatic_Hypersaline__IMGVR_UViG_3300017991_000005	Clustered	VC_1244_1	4	0.2087	0.998663	IMGVR4
Aquatic_Hypersaline__IMGVR_UViG_3300017991_000006	Clustered	VC_1178_1	4	0.3283	0.999984	IMGVR4
Aquatic_Hypersaline__IMGVR_UViG_3300017991_000007	Clustered	VC_1843_0	4	0.841	0.999957	IMGVR4
Aquatic_Hypersaline__IMGVR_UViG_3300017991_000008	Clustered	VC_1131_0	4	0.439	0.999982	IMGVR4
Aquatic_Hypersaline__IMGVR_UViG_3300017991_000009	Clustered	VC_1172_0	6	0.6757	1	IMGVR4
Aquatic_Hypersaline__IMGVR_UViG_3300017991_000010	Clustered	VC_1237_0	6	0.968	1	IMGVR4
Aquatic_Hypersaline__IMGVR_UViG_3300017991_000012	Clustered	VC_2764_0	4	1	0	IMGVR4
Aquatic_Hypersaline__IMGVR_UViG_3300017991_000013	Clustered	VC_1871_0	8	0.9391	1	IMGVR4
Aquatic_Hypersaline__IMGVR_UViG_3300017991_000015	Clustered	VC_2036_0	4	0.3491	0.99994	IMGVR4
Aquatic_Hypersaline__IMGVR_UViG_3300017991_000016	Clustered	VC_1400_0	10	1	1	IMGVR4
Aquatic_Hypersaline__IMGVR_UViG_3300017991_000017	Clustered	VC_2765_0	4	1	0	IMGVR4
Aquatic_Hypersaline__IMGVR_UViG_3300017991_000018	Clustered	VC_1085_0	8	0.512	1	IMGVR4
Aquatic_Hypersaline__IMGVR_UViG_3300017991_000019	Clustered	VC_2766_0	4	1	0	IMGVR4
Aquatic_Hypersaline__IMGVR_UViG_3300017991_000020	Clustered	VC_1393_0	4	0.6149	0.999979	IMGVR4
Aquatic_Hypersaline__IMGVR_UViG_3300017991_000022	Clustered	VC_2767_0	4	0.9402	0.999936	IMGVR4
Aquatic_Hypersaline__IMGVR_UViG_3300017991_000023	Clustered	VC_2505_0	4	0.9428	0.999925	IMGVR4
Aquatic_Hypersaline__IMGVR_UViG_3300017991_000024	Clustered	VC_2768_0	4	1	0	IMGVR4
Aquatic_Hypersaline__IMGVR_UViG_3300017991_000025	Clustered	VC_2769_0	4	0.962	0.999163	IMGVR4
Aquatic_Hypersaline__IMGVR_UViG_3300017991_000026	Clustered	VC_970_0	4	0.286	0.999985	IMGVR4
Aquatic_Hypersaline__IMGVR_UViG_3300017991_000027	Clustered	VC_1548_0	14	0.7571	1	IMGVR4
Aquatic_Hypersaline__IMGVR_UViG_3300017991_000028	Clustered	VC_1511_0	8	0.6505	1	IMGVR4
Aquatic_Hypersaline__IMGVR_UViG_3300017991_000029	Clustered	VC_1088_0	8	0.6367	1	IMGVR4
Aquatic_Hypersaline__IMGVR_UViG_3300017991_000030	Clustered	VC_2413_0	4	0.9576	0.999947	IMGVR4
Aquatic_Hypersaline__IMGVR_UViG_3300017991_000031	Clustered	VC_2770_0	4	0.9287	0.999981	IMGVR4
Aquatic_Hypersaline__IMGVR_UViG_3300017991_000033	Clustered	VC_1605_0	8	0.8974	1	IMGVR4
Aquatic_Hypersaline__IMGVR_UViG_3300017991_000035	Clustered	VC_2515_0	8	1	1	IMGVR4
Aquatic_Hypersaline__IMGVR_UViG_3300017991_000036	Clustered	VC_2753_0	10	0.9918	1	IMGVR4
Aquatic_Hypersaline__IMGVR_UViG_3300017991_000037	Clustered	VC_2771_0	4	1	0	IMGVR4
Aquatic_Hypersaline__IMGVR_UViG_3300017991_000038	Clustered	VC_1873_0	12	0.7209	1	IMGVR4
Aquatic_Hypersaline__IMGVR_UViG_3300017991_000039	Clustered	VC_2772_0	4	1	1	IMGVR4
Aquatic_Hypersaline__IMGVR_UViG_3300017991_000040	Clustered	VC_1143_0	16	0.6331	1	IMGVR4
Aquatic_Hypersaline__IMGVR_UViG_3300017991_000041	Clustered	VC_1685_0	14	0.6029	1	IMGVR4
Aquatic_Hypersaline__IMGVR_UViG_3300017991_000042	Clustered	VC_1745_0	8	0.5309	1	IMGVR4
Aquatic_Hypersaline__IMGVR_UViG_3300017991_000043	Clustered	VC_2773_0	4	1	1	IMGVR4
Aquatic_Hypersaline__IMGVR_UViG_3300017991_000044	Clustered	VC_1755_0	8	1	1	IMGVR4
Aquatic_Hypersaline__IMGVR_UViG_3300017991_000045	Clustered	VC_2774_0	4	1	1	IMGVR4
Aquatic_Hypersaline__IMGVR_UViG_3300017991_000046	Clustered	VC_987_0	8	0.197	1	IMGVR4
Aquatic_Hypersaline__IMGVR_UViG_3300017991_000048	Clustered	VC_993_0	4	0.185	0.999985	IMGVR4
Aquatic_Hypersaline__IMGVR_UViG_3300017991_000049	Clustered	VC_1159_0	4	0.1567	0.999984	IMGVR4
Aquatic_Hypersaline__IMGVR_UViG_3300017991_000050	Clustered	VC_1159_1	4	0.161	0.999985	IMGVR4
Aquatic_Hypersaline__IMGVR_UViG_3300017991_000051	Clustered	VC_1160_0	4	0.3331	0.999986	IMGVR4
[truncated: 20,457 more rows]

## Sheet: Table S3
Table S3: Occurrence of viral clusters among salt lake soil, saline water, marine sediment and viral RefSeq based on vConTACT2.
Source dataset	Salt lake soil	Saline water	Marine sediment	Viral RefSeq
number of vOTUs	3362	19709	3317	4516
clustered vOTUs	1475	14472	1999	3785
% clustered vOTUs	0.438727	0.734284	0.602653	0.838131
unclustered vOTUs	1887	5237	1318	731
% unclustered vOTUs	0.561273	0.265716	0.397347	0.161869
number of VCs	672	3668	485	789
clustered vOTUs with viral RefSeq	9	286	273	3272
% clustered vOTUs with viral RefSeq	0.00610169	0.0197623	0.136568	0.864465
clustered vOTUs with marine sediment	5	284	954	58
% clustered vOTUs with marine sediment	0.00338983	0.0196241	0.477239	0.0153236
clustered vOTUs with saline water	43	13892	766	429
% clustered vOTUs with saline water	0.0291525	0.959923	0.383192	0.113342
clustered vOTUs with salt lake soil	1418	10	6	26
% clustered vOTUs salt lake soil	0.961356	0.000690989	0.0030015	0.00686922

## Sheet: Table S4
Table S4: Relative abundance table for viruses in each sample.
ID of viral contig	SA15.1	SA15.2	SA15.3	SA30.1	SA30.2	SA30.3	SA45.1	SA45.2	SA45.3	SACK.1	SACK.2	SACK.3	SB15.1	SB15.2	SB15.3	SB30.1	SB30.2	SB30.3	SB45.1	SB45.2	SB45.3	SBCK.1	SBCK.2	SBCK.3	SC15.1	SC15.2	SC15.3	SC30.1	SC30.2	SC30.3	SC45.1	SC45.2	SC45.3	SCCK.1	SCCK.2	SCCK.3	SD15.1	SD15.2	SD15.3	SD30.1	SD30.2	SD30.3	SD45.1	SD45.2	SD45.3	SDCK.1	SDCK.2	SDCK.3
SRR20661001__NODE_2583	0	0	0	0	0	0	0	0	0	10.3614	8.77461	7.18249	0	0	0	0	0	0	0	0	0	0	0	0	0	0	0	0	0	0	0	0	0	0	0	0	0	0	0	0	0	0	0	0	0	0	0	0
SRR20661001__NODE_312	0	0	0	0	0	0	0	0	0	4.97099	4.97738	5.2035	0	0	0	0	0	0	0	0	0	0	0	0	0	0	0	0	0	0	0	0	0	0	0	0	0	0	0	0	0	0	0	0	0	0	0	0
SRR20661001__NODE_421	0	0	0	0	0	0	0	0	0	14.2097	15.165	17.4433	0	0	0	0	0	0	0	0	0	0	0	0	0	0	0	0	0	0	0	0	0	0	0	0	0	0	0	0	0	0	0	0	0	0	0	0
SRR20661001__NODE_513	0	0	0	0	0	0	0	0	0	4.78291	3.79618	5.41992	0	0	0	0	0	0	0	0	0	0	0	0	0	0	0	0	0	0	0	0	0	0	0	0	0	0	0	0	0	0	0	0	0	0	0	0
SRR20661001__NODE_74	0	0	0	0	0	0	0	0	0	3.61088	3.57686	3.95442	0	0	0	0	0	0	0	0	0	0	0	0	0	0	0	0	0	0	0	0	0	0	0	0	0	0	0	0	0	0	0	0	0	0	0	0
SRR20661001__NODE_813	0	0	0	0	0	0	0	0	0	2.94664	2.69378	2.61678	0	0	0	0	0	0	0	0	0	0	0	0	0	0	0	0	0	0	0	0	0	0	0	0	0	0	0	0	0	0	0	0	0	0	0	0
SRR20661001__NODE_979	0	0	0	0	0	0	0	0	0	98.9025	102.705	102.187	0	0	0	0	0	0	0	0	0	0	0	0	0	0	0	0	0	0	0	0	0	0	0	0	0	0	0	0	0	0	0	0	0	0	0	0
SRR20661004__NODE_196	0	0	0	0	0	0	6.42339	0	0	0	0	0	0	0	0	0	0	0	0	0	0	0	0	0	0	0	0	0	0	0	0	0	0	0	0	0	0	0	0	0	0	0	0	0	0	0	0	0
SRR20661005__NODE_10	0	0	0	0	0	71.6078	0	0	0	0	0	0	0	0	0	0	0	0	0	0	0	0	0	0	0	0	0	0	0	0	0	0	0	0	0	0	0	0	0	0	0	0	0	0	0	0	0	0
SRR20661009__NODE_1019	0	0	0	0	0	0	0	0	0	0	0	0	0	0	0	0	0	0	0	0	0	0	0	0	0	0	0	0	0	0	0	0	0	0	0	0	0	0	0	0	0	0	5.3143	3.02705	6.39544	0	0	0
SRR20661009__NODE_1022	0	0	0	0	0	0	0	0	0	0	0	0	0	0	0	0	0	0	0	0	0	0	0	0	0	0	0	0	0	0	0	0	0	0	0	0	0	0	0	0	0	0	0	0	6.81142	0	0	0
SRR20661009__NODE_303	0	0	0	0	0	0	0	0	0	0	0	0	0	0	0	0	0	0	0	0	0	0	0	0	0	0	0	0	0	0	0	0	0	0	0	0	0	0	0	0	0	0	16.3711	9.41846	20.9976	0	0	0
SRR20661011__NODE_23627	0	0	0	0	0	0	0	0	0	0	0	0	0	0	0	0	0	0	0	0	0	0	0	0	0	0	0	0	0	0	0	0	0	0	0	0	0	0	0	0	0	0	5.89237	3.26362	6.01158	0	0	0
SRR20661011__NODE_272	0	0	0	0	0	0	0	0	0	0	0	0	0	0	0	0	0	0	0	0	0	0	0	0	0	0	0	0	0	0	0	0	0	0	0	0	0	0	0	0	0	0	8.62504	4.86403	9.24128	0	0	0
SRR20661012__NODE_407	0	0	0	0	0	0	0	0	0	0	0	0	0	0	0	0	0	0	0	0	0	0	0	0	0	0	0	0	0	0	0	0	0	0	0	0	0	0	0	3.44436	4.53778	0	0	0	0	0	0	0
SRR20661012__NODE_700	0	0	0	0	0	0	0	0	0	0	0	0	0	0	0	0	0	0	0	0	0	0	0	0	0	0	0	0	0	0	0	0	0	0	0	0	0	0	0	5.64629	4.30235	8.96718	0	0	0	0	0	0
SRR20661012__NODE_909	0	0	0	0	0	0	0	0	0	0	0	0	0	0	0	0	0	0	0	0	0	0	0	0	0	0	0	0	0	0	0	0	0	0	0	0	0	0	0	2.91772	4.69846	7.40377	0	0	0	0	0	0
SRR20661013__NODE_52080	3.72529	3.5078	0	0	0	0	0	0	0	0	0	0	0	0	0	0	0	0	0	0	0	0	0	0	0	0	0	0	0	0	0	0	0	0	0	0	0	0	0	1.68783	3.564	2.65557	0	0	0	0	0	0
SRR20661014__NODE_52	0	0	0	0	10.9965	0	0	0	0	0	0	0	0	0	0	0	0	0	0	0	0	0	0	0	0	0	0	0	0	0	0	0	0	0	0	0	0	0	0	0	0	0	0	0	0	0	0	0
SRR20661015__NODE_17412	0	0	0	0	0	0	0	0	0	0	0	0	0	0	0	0	0	0	0	0	0	0	0	0	0	0	0	0	0	0	0	0	0	0	0	0	0	0	0	4.45954	3.7651	3.77476	0	0	0	0	0	0
SRR20661015__NODE_200	0	0	0	0	0	0	0	0	0	0	0	0	0	0	0	0	0	0	0	0	0	0	0	0	0	0	0	0	0	0	0	0	0	0	0	0	0	0	0	10.162	0	0	0	0	0	0	0	0
SRR20661015__NODE_520	0	0	0	1.52832	0	0	0	0	0	0	0	0	0	0	0	0	0	0	0	0	0	0	0	0	0	0	0	0	0	0	0	0	0	0	0	0	0	0	0	10.9676	15.5881	21.5288	0	0	0	0	0	0
SRR20661016__NODE_529	0	0	0	0	0	0	0	0	0	0	0	0	0	0	0	0	0	0	0	0	0	0	0	0	0	0	0	0	0	0	0	0	0	0	0	0	0	0	14.0694	0	0	0	0	0	0	0	0	0
SRR20661016__NODE_653	0	0	0	0	0	0	0	0	0	0	0	0	0	0	0	0	0	0	0	0	0	0	0	0	0	0	0	0	0	0	0	0	0	0	0	0	0	0	8.64733	0	0	0	0	0	0	0	0	0
SRR20661017__NODE_337	0	0	4.88671	0	0	0	0	0	0	0	0	0	0	0	0	0	0	0	0	0	0	0	0	0	0	0	0	0	0	0	0	0	0	0	0	0	0	88.5297	0	0	0	0	0	0	0	0	0	0
SRR20661017__NODE_74	2.05922	1.98116	1.81463	0	0	0	0	0	0	0	0	0	0	0	0	0	0	0	0	0	0	0	0	0	1.66293	1.52204	1.29442	0	0	0	0	0	0	0	0	0	0	13.9911	0	0	0	0	0	0	0	0	0	0
SRR20661028__NODE_15869	0	0	0	0	0	0	0	0	0	0	0	0	0	0	0	0	0	0	0	0	0	0	0	0	0	0	0	0	0	0	0	0	0	0	0	0	0	0	0	0	0	0	0	0	0	0	0	0
SRR20661030__NODE_13923	0	0	0	0	0	0	0	0	0	0	0	0	0	0	0	0	0	0	0	0	0	0	0	0	2.00698	0	1.54334	0	0	0	0	0	0	0	0	0	0	0	0	0	0	0	0	0	0	0	0	0
SRR20661032__NODE_906	0	0	0	0	0	0	0	0	0	0	0	0	0	0	0	0	0	0	0	0	0	0	0	0	0	0	0	0	0	0	0	0	0	0	0	0	0	0	0	0	0	0	0	0	0	0	0	0
SRR20661033__NODE_201	0	0	0	0	0	0	0	0	0	0	0	0	0	0	0	0	0	0	0	0	0	2.10682	0	0	0	0	0	0	0	0	0	0	0	0	0	0	0	0	0	0	0	0	0	0	0	0	0	0
SRR20661036__NODE_1043	3.10406	4.02691	6.02561	0	0	0	0	0	0	0	0	0	0	0	0	0	0	0	0	0	0	0	0	0	0	0	0	0	0	0	0	0	0	0	0	0	0	0	0	0	0	0	0	0	0	0	0	0
SRR20661036__NODE_40017	3.42716	5.15198	0	0	0	0	0	0	0	0	0	0	0	0	0	0	0	0	0	0	0	0	0	0	0	0	0	0	0	0	0	0	0	0	0	0	0	0	4.45324	0	0	0	0	0	0	0	0	0
SRR20661036__NODE_462	4.66714	4.42285	6.95741	7.44486	2.85302	7.63579	0	0	0	0	0	0	0	0	0	1.83267	1.63745	0	0	2.00912	0	0	0	0	3.60782	5.62524	4.56403	0	3.02857	2.43642	0	0	0	0	0	0	0	6.66526	0	12.8085	10.7571	17.3961	2.54255	2.27135	0	0	0	0
SRR20661036__NODE_509	0	0	9.16263	0	0	0	0	0	0	0	0	0	0	0	0	0	0	0	0	0	0	0	0	0	0	0	0	0	0	0	0	0	0	0	0	0	0	0	0	0	0	0	0	0	0	0	0	0
SRR20661036__NODE_771	4.4945	3.42724	5.67115	0	0	0	0	0	0	0	0	0	0	0	0	0	0	0	0	0	0	0	0	0	0	0	0	0	0	0	0	0	0	0	0	0	0	0	0	0	0	0	0	0	0	0	0	0
SRR20661036__NODE_830	0	0	8.85623	0	0	0	0	0	0	0	0	0	0	0	0	0	0	0	0	0	0	0	0	0	0	0	0	0	0	0	0	0	0	0	0	0	0	0	0	0	0	0	0	0	0	0	0	0
SRR20661036__NODE_91	0	13.4522	12.3723	0	0	0	0	0	0	0	0	0	0	0	0	0	0	0	0	0	0	0	0	0	0	0	0	0	0	0	0	0	0	0	0	0	0	0	0	0	0	0	0	1.8335	0	0	0	0
SRR20661036__NODE_916	3.67073	2.53541	0	0	0	0	0	0	0	0	0	0	0	0	0	0	0	0	0	0	0	0	0	0	0	0	0	0	0	0	0	0	0	0	0	0	0	0	0	0	0	0	0	0	0	0	0	0
SRR20661045__NODE_1058	0	0	0	0	0	0	0	0	0	17.4631	16.4058	19.0094	0	0	0	0	0	0	0	0	0	0	0	0	0	0	0	0	0	0	0	0	0	0	0	0	0	0	0	0	0	0	0	0	0	0	0	0
SRR20661045__NODE_115	0	0	0	0	0	0	0	0	0	6.29385	6.64383	7.8962	0	0	0	0	0	0	0	0	0	0	0	0	0	0	0	0	0	0	0	0	0	0	0	0	0	0	0	0	0	0	0	0	0	0	0	0
SRR20661045__NODE_12	0	0	0	0	0	0	0	0	0	4.07089	4.24747	5.73361	0	0	0	0	0	0	0	0	0	0	0	0	0	0	0	0	0	0	0	0	0	0	0	0	0	0	0	0	0	0	0	0	0	0	0	0
SRR20661045__NODE_140	0	0	0	0	0	0	0	0	0	4.91628	3.98779	5.26166	0	0	0	0	0	0	0	0	0	0	0	0	0	0	0	0	0	0	0	0	0	0	0	0	0	0	0	0	0	0	0	0	0	0	0	0
SRR20661045__NODE_155	0	0	0	0	0	0	0	0	0	5.64201	6.93543	5.5298	0	0	0	0	0	0	0	0	0	0	0	0	0	0	0	0	0	0	0	0	0	0	0	0	0	0	0	0	0	0	0	0	0	0	0	0
SRR20661045__NODE_174	0	0	0	0	0	0	0	0	0	3.68668	3.70231	5.14724	0	0	0	0	0	0	0	0	0	0	0	0	0	0	0	0	0	0	0	0	0	0	0	0	0	0	0	0	0	0	0	0	0	0	0	0
SRR20661045__NODE_30	0	0	0	0	0	0	0	0	0	5.61374	5.00518	6.35433	0	0	0	0	0	0	0	0	0	0	0	0	0	0	0	0	0	0	0	0	0	0	0	0	0	0	0	0	0	0	0	0	0	0	0	0
SRR20661045__NODE_336	0	0	0	0	0	0	0	0	0	5.64312	12.5703	0	0	0	0	0	0	0	0	0	0	0	0	0	0	0	0	0	0	0	0	0	0	0	0	0	0	0	0	0	0	0	0	0	0	0	0	0
SRR20661045__NODE_350	0	0	0	0	0	0	0	0	0	7.0221	6.45307	7.5118	0	0	0	0	0	0	0	0	0	0	0	0	0	0	0	0	0	0	0	0	0	0	0	0	0	0	0	0	0	0	0	0	0	0	0	0
SRR20661045__NODE_477	0	0	0	0	0	0	0	0	0	8.55809	7.58887	0	0	0	0	0	0	0	0	0	0	0	0	0	0	0	0	0	0	0	0	0	0	0	0	0	0	0	0	0	0	0	0	0	0	0	0	0
SRR20661045__NODE_559	0	0	0	0	0	0	0	0	0	6.96308	8.58619	8.40544	0	0	0	0	0	0	0	0	0	0	0	0	0	0	0	0	0	0	0	0	0	0	0	0	0	0	0	0	0	0	0	0	0	0	0	0
SRR20661045__NODE_612	0	0	0	0	0	0	0	0	0	2.61073	2.62679	4.87195	0	0	0	0	0	0	0	0	0	0	0	0	0	0	0	0	0	0	0	0	0	0	0	0	0	0	0	0	0	0	0	0	0	0	0	0
SRR20661045__NODE_723	0	0	0	0	0	0	0	0	0	3.81948	4.18762	5.08357	0	0	0	0	0	0	0	0	0	0	0	0	0	0	0	0	0	0	0	0	0	0	0	0	0	0	0	0	0	0	0	0	0	0	0	0
SRR20661045__NODE_808	0	0	0	0	0	0	0	0	0	4.31174	4.5776	5.3768	0	0	0	0	0	0	0	0	0	0	0	0	0	0	0	0	0	0	0	0	0	0	0	0	0	0	0	0	0	0	0	0	0	0	0	0
SRR20661045__NODE_91	0	0	0	0	0	0	0	0	0	28.2033	29.6832	30.6902	0	0	0	0	0	0	0	0	0	0	0	0	0	0	0	0	0	0	0	0	0	0	0	0	0	0	0	0	0	0	0	0	0	0	0	0
SRR20661045__NODE_945	0	0	0	0	0	0	0	0	0	5.01901	6.85204	8.63341	0	0	0	0	0	0	0	0	0	0	0	0	0	0	0	0	0	0	0	0	0	0	0	0	0	0	0	0	0	0	0	0	0	0	0	0
SRR20661046__NODE_1018	0	0	0	0	0	0	0	0	0	5.9895	5.41216	7.58201	0	0	0	0	0	0	0	0	0	0	0	0	0	0	0	0	0	0	0	0	0	0	0	0	0	0	0	0	0	0	0	0	0	0	0	0
SRR20661046__NODE_17	0	0	0	0	0	0	0	0	0	45.3866	44.7128	52.7965	0	0	0	0	0	0	0	0	0	0	0	0	0	0	0	0	0	0	0	0	0	0	0	0	0	0	0	0	0	0	0	0	0	0	0	0
SRR20661046__NODE_202	0	0	0	0	0	0	0	0	0	9.81294	8.70163	9.56834	0	0	0	0	0	0	0	0	0	0	0	0	0	0	0	0	0	0	0	0	0	0	0	0	0	0	0	0	0	0	0	0	0	0	0	0
SRR20661046__NODE_325	0	0	0	0	0	0	0	0	0	24.8836	0	27.6605	0	0	0	0	0	0	0	0	0	0	0	0	0	0	0	0	0	0	0	0	0	0	0	0	0	0	0	0	0	0	0	0	0	0	0	0
SRR20661046__NODE_425	0	0	0	0	0	0	0	0	0	3.70954	4.13052	3.54088	0	0	0	0	0	0	0	0	0	0	0	0	0	0	0	0	0	0	0	0	0	0	0	0	0	0	0	0	0	0	0	0	0	0	0	0
SRR20661046__NODE_714	0	0	0	0	0	0	0	0	0	4.51685	0	5.54574	0	0	0	0	0	0	0	0	0	0	0	0	0	0	0	0	0	0	0	0	0	0	0	0	0	0	0	0	0	0	0	0	0	0	0	0
SRR20661046__NODE_725	0	0	0	0	0	0	0	0	0	3.0299	2.29322	2.71898	0	0	0	0	0	0	0	0	0	0	0	0	0	0	0	0	0	0	0	0	0	0	0	0	0	0	0	0	0	0	0	0	0	0	0	0
SRR20661046__NODE_884	0	0	0	0	0	0	0	0	0	3.83192	4.68503	3.82069	0	0	0	0	0	0	0	0	0	0	0	0	0	0	0	0	0	0	0	0	0	0	0	0	0	0	0	0	0	0	0	0	0	0	0	0
SRR20661047__NODE_14140	4.368	5.87846	5.87281	0	1.27021	1.6009	0	0	0	0	0	0	0	0	0	0	0	0	0	0	0	0	0	0	0	0	0	0	0	0	0	0	0	0	0	0	0	0	0	0	0	0	3.91747	3.56699	4.73714	0	0	0
SRR20661047__NODE_2	1.58246	0	1.91227	0	0	0	0	0	0	0	0	0	0	0	0	0	0	0	0	0	0	0	0	0	0	0	0	0	0	0	0	0	0	0	0	0	0	0	0	0	0	0	0	0	0	0	0	0
SRR20661047__NODE_47110	3.87202	0	5.11931	0	0	0	0	0	0	0	0	0	0	0	0	0	0	0	0	0	0	0	0	0	0	0	0	0	0	0	0	0	0	0	0	0	0	0	0	0	0	0	0	0	0	0	0	0
SRR20661048__NODE_343	0	1.46403	2.05857	0	0	0	0	0	0	0	0	0	0	0	0	0	0	0	0	0	0	0	0	0	0	0	0	0	0	0	0	0	0	0	0	0	0	0	0	0	0	0	0	0	0	0	0	0
SRR20661048__NODE_997	3.62651	4.67317	7.14717	0	0	0	0	0	0	0	0	0	0	0	0	0	0	0	0	0	0	0	0	0	0	0	0	0	0	0	0	0	0	0	0	0	0	0	0	0	0	0	0	0	0	0	0	0
SRR20661001_vRhyme_bin_1	0	0	0	0	0	0	0	0	0	5.11361	2.38088	3.30283	0	0	0	0	0	0	0	0	0	0	0	0	0	0	0	0	0	0	0	0	0	0	0	0	0	0	0	0	0	0	0	0	0	0	0	0
SRR20661001_vRhyme_bin_10	0	0	0	0	0	0	0	0	0	5.88855	5.2208	9.98284	0	0	0	0	0	0	0	0	0	0	0	0	0	0	0	0	0	0	0	0	0	0	0	0	0	0	0	0	0	0	0	0	0	0	0	0
SRR20661001_vRhyme_bin_101	0	0	0	0	0	0	0	0	0	5.48265	6.26268	7.13274	0	0	0	0	0	0	0	0	0	0	0	0	0	0	0	0	0	0	0	0	0	0	0	0	0	0	0	0	0	0	0	0	0	0	0	0
SRR20661001_vRhyme_bin_102	0	0	0	0	0	0	0	0	0	5.53006	4.99132	4.73106	0	0	0	0	0	0	0	0	0	0	0	0	0	0	0	0	0	0	0	0	0	0	0	0	0	0	0	0	0	0	0	0	0	0	0	0
SRR20661001_vRhyme_bin_104	0	0	0	0	0	0	0	0	0	5.92194	6.17661	5.40332	0	0	0	0	0	0	0	0	0	0	0	0	0	0	0	0	0	0	0	0	0	0	0	0	0	0	0	0	0	0	0	0	0	0	0	0
SRR20661001_vRhyme_bin_105	0	0	0	0	0	0	0	0	0	8.8873	8.5501	5.07216	0	0	0	0	0	0	0	0	0	0	0	0	0	0	0	0	0	0	0	0	0	0	0	0	0	0	0	0	0	0	0	0	0	0	0	0
SRR20661001_vRhyme_bin_106	0	0	0	0	0	0	0	0	0	5.25186	5.04048	6.56311	0	0	0	0	0	0	0	0	0	0	0	0	0	0	0	0	0	0	0	0	0	0	0	0	0	0	0	0	0	0	0	0	0	0	0	0
SRR20661001_vRhyme_bin_107	0	0	0	0	0	0	0	0	0	7.18672	6.77152	6.55871	0	0	0	0	0	0	0	0	0	0	0	0	0	0	0	0	0	0	0	0	0	0	0	0	0	0	0	0	0	0	0	0	0	0	0	0
SRR20661001_vRhyme_bin_108	0	0	0	0	0	0	0	0	0	4.46928	4.64398	4.30789	0	0	0	0	0	0	0	0	0	0	0	0	0	0	0	0	0	0	0	0	0	0	0	0	0	0	0	0	0	0	0	0	0	0	0	0
SRR20661001_vRhyme_bin_109	0	0	0	0	0	0	0	0	0	5.15449	4.60119	4.58248	0	0	0	0	0	0	0	0	0	0	0	0	0	0	0	0	0	0	0	0	0	0	0	0	0	0	0	0	0	0	0	0	0	0	0	0
SRR20661001_vRhyme_bin_11	0	0	0	0	0	0	0	0	0	6.72093	6.83478	6.41174	0	0	0	0	0	0	0	0	0	0	0	0	0	0	0	0	0	0	0	0	0	0	0	0	0	0	0	0	0	0	0	0	0	0	0	0
SRR20661001_vRhyme_bin_110	0	0	0	0	0	0	0	0	0	5.25535	5.46733	5.6552	0	0	0	0	0	0	0	0	0	0	0	0	0	0	0	0	0	0	0	0	0	0	0	0	0	0	0	0	0	0	0	0	0	0	0	0
SRR20661001_vRhyme_bin_111	0	0	0	0	0	0	0	0	0	5.3144	4.81111	5.6907	0	0	0	0	0	0	0	0	0	0	0	0	0	0	0	0	0	0	0	0	0	0	0	0	0	0	0	0	0	0	0	0	0	0	0	0
SRR20661001_vRhyme_bin_112	0	0	0	0	0	0	0	0	0	5.41729	5.17586	5.13948	0	0	0	0	0	0	0	0	0	0	0	0	0	0	0	0	0	0	0	0	0	0	0	0	0	0	0	0	0	0	0	0	0	0	0	0
SRR20661001_vRhyme_bin_113	0	0	0	0	0	0	0	0	0	4.02115	2.6774	3.21976	0	0	0	0	0	0	0	0	0	0	0	0	0	0	0	0	0	0	0	0	0	0	0	0	0	0	0	0	0	0	0	0	0	0	0	0
SRR20661001_vRhyme_bin_115	0	0	0	0	0	0	0	0	0	4.60614	0	0	0	0	0	0	0	0	0	0	0	0	0	0	0	0	0	0	0	0	0	0	0	0	0	0	0	0	0	0	0	0	0	0	0	0	0	0
SRR20661001_vRhyme_bin_118	0	0	0	0	0	0	0	0	0	7.53908	6.32259	6.84181	0	0	0	0	0	0	0	0	0	0	0	0	0	0	0	0	0	0	0	0	0	0	0	0	0	0	0	0	0	0	0	0	0	0	0	0
SRR20661001_vRhyme_bin_119	0	0	0	0	0	0	0	0	0	7.58634	7.39602	7.72891	0	0	0	0	0	0	0	0	0	0	0	0	0	0	0	0	0	0	0	0	0	0	0	0	0	0	0	0	0	0	0	0	0	0	0	0
SRR20661001_vRhyme_bin_120	0	0	0	0	0	0	0	0	0	8.27378	8.1307	7.70592	0	0	0	0	0	0	0	0	0	0	0	0	0	0	0	0	0	0	0	0	0	0	0	0	0	0	0	0	0	0	0	0	0	0	0	0
SRR20661001_vRhyme_bin_122	0	0	0	0	0	0	0	0	0	6.68527	6.92446	6.85214	0	0	0	0	0	0	0	0	0	0	0	0	0	0	0	0	0	0	0	0	0	0	0	0	0	0	0	0	0	0	0	0	0	0	0	0
SRR20661001_vRhyme_bin_123	0	0	0	0	0	0	0	0	0	4.59318	3.49327	4.9512	0	0	0	0	0	0	0	0	0	0	0	0	0	0	0	0	0	0	0	0	0	0	0	0	0	0	0	0	0	0	0	0	0	0	0	0
SRR20661001_vRhyme_bin_124	0	0	0	0	0	0	0	0	0	6.37713	5.50558	4.57064	0	0	0	0	0	0	0	0	0	0	0	0	0	0	0	0	0	0	0	0	0	0	0	0	0	0	0	0	0	0	0	0	0	0	0	0
SRR20661001_vRhyme_bin_125	0	0	0	0	0	0	0	0	0	5.47999	4.57173	5.52855	0	0	0	0	0	0	0	0	0	0	0	0	0	0	0	0	0	0	0	0	0	0	0	0	0	0	0	0	0	0	0	0	0	0	0	0
SRR20661001_vRhyme_bin_126	0	0	0	0	0	0	0	0	0	6.88314	5.86647	6.17994	0	0	0	0	0	0	0	0	0	0	0	0	0	0	0	0	0	0	0	0	0	0	0	0	0	0	0	0	0	0	0	0	0	0	0	0
SRR20661001_vRhyme_bin_127	0	0	0	0	0	0	0	0	0	6.26021	5.02105	4.44743	0	0	0	0	0	0	0	0	0	0	0	0	0	0	0	0	0	0	0	0	0	0	0	0	0	0	0	0	0	0	0	0	0	0	0	0
SRR20661001_vRhyme_bin_128	0	0	0	0	0	0	0	0	0	5.02434	4.57818	4.74245	0	0	0	0	0	0	0	0	0	0	0	0	0	0	0	0	0	0	0	0	0	0	0	0	0	0	0	0	0	0	0	0	0	0	0	0
SRR20661001_vRhyme_bin_129	0	0	0	0	0	0	0	0	0	5.55992	4.68243	4.60701	0	0	0	0	0	0	0	0	0	0	0	0	0	0	0	0	0	0	0	0	0	0	0	0	0	0	0	0	0	0	0	0	0	0	0	0
SRR20661001_vRhyme_bin_13	0	0	0	0	0	0	0	0	0	4.35466	5.3385	4.72909	0	0	0	0	0	0	0	0	0	0	0	0	0	0	0	0	0	0	0	0	0	0	0	0	0	0	0	0	0	0	0	0	0	0	0	0
SRR20661001_vRhyme_bin_131	0	0	0	0	0	0	0	0	0	5.15509	5.14526	4.57339	0	0	0	0	0	0	0	0	0	0	0	0	0	0	0	0	0	0	0	0	0	0	0	0	0	0	0	0	0	0	0	0	0	0	0	0
SRR20661001_vRhyme_bin_133	0	0	0	0	0	0	0	0	0	33.2883	31.9389	34.9086	0	0	0	0	0	0	0	0	0	0	0	0	0	0	0	0	0	0	0	0	0	0	0	0	0	0	0	0	0	0	0	0	0	0	0	0
SRR20661001_vRhyme_bin_134	0	0	0	0	0	0	0	0	0	5.3593	5.09029	4.821	0	0	0	0	0	0	0	0	0	0	0	0	0	0	0	0	0	0	0	0	0	0	0	0	0	0	0	0	0	0	0	0	0	0	0	0
SRR20661001_vRhyme_bin_135	0	0	0	0	0	0	0	0	0	6.52567	6.49752	7.13641	0	0	0	0	0	0	0	0	0	0	0	0	0	0	0	0	0	0	0	0	0	0	0	0	0	0	0	0	0	0	0	0	0	0	0	0
SRR20661001_vRhyme_bin_136	0	0	0	0	0	0	0	0	0	7.30467	6.37392	7.40782	0	0	0	0	0	0	0	0	0	0	0	0	0	0	0	0	0	0	0	0	0	0	0	0	0	0	0	0	0	0	0	0	0	0	0	0
SRR20661001_vRhyme_bin_137	0	0	0	0	0	0	0	0	0	5.3437	5.36942	4.92542	0	0	0	0	0	0	0	0	0	0	0	0	0	0	0	0	0	0	0	0	0	0	0	0	0	0	0	0	0	0	0	0	0	0	0	0
SRR20661001_vRhyme_bin_139	0	0	0	0	0	0	0	0	0	11.4052	11.5341	11.4564	0	0	0	0	0	0	0	0	0	0	0	0	0	0	0	0	0	0	0	0	0	0	0	0	0	0	0	0	0	0	0	0	0	0	0	0
SRR20661001_vRhyme_bin_141	0	0	0	0	0	0	0	0	0	5.69181	5.92191	6.70618	0	0	0	0	0	0	0	0	0	0	0	0	0	0	0	0	0	0	0	0	0	0	0	0	0	0	0	0	0	0	0	0	0	0	0	0
SRR20661001_vRhyme_bin_142	0	0	0	0	0	0	0	0	0	10.3231	10.9211	9.9232	0	0	0	0	0	0	0	0	0	0	0	0	0	0	0	0	0	0	0	0	0	0	0	0	0	0	0	0	0	0	0	0	0	0	0	0
SRR20661001_vRhyme_bin_143	0	0	0	0	0	0	0	0	0	8.05672	7.51634	8.03157	0	0	0	0	0	0	0	0	0	0	0	0	0	0	0	0	0	0	0	0	0	0	0	0	0	0	0	0	0	0	0	0	0	0	0	0
SRR20661001_vRhyme_bin_144	0	0	0	0	0	0	0	0	0	5.29759	4.4561	6.00967	0	0	0	0	0	0	0	0	0	0	0	0	0	0	0	0	0	0	0	0	0	0	0	0	0	0	0	0	0	0	0	0	0	0	0	0
SRR20661001_vRhyme_bin_145	0	0	0	0	0	0	0	0	0	6.11467	6.31718	6.1799	0	0	0	0	0	0	0	0	0	0	0	0	0	0	0	0	0	0	0	0	0	0	0	0	0	0	0	0	0	0	0	0	0	0	0	0
SRR20661001_vRhyme_bin_147	0	0	0	0	0	0	0	0	0	14.722	5.89123	4.63583	0	0	0	0	0	0	0	0	0	0	0	0	0	0	0	0	0	0	0	0	0	0	0	0	0	0	0	0	0	0	0	0	0	0	0	0
SRR20661001_vRhyme_bin_148	0	0	0	0	0	0	0	0	0	12.2498	14.3216	15.1783	0	0	0	0	0	0	0	0	0	0	0	0	0	0	0	0	0	0	0	0	0	0	0	0	0	0	0	0	0	0	0	0	0	0	0	0
SRR20661001_vRhyme_bin_149	0	0	0	0	0	0	0	0	0	9.6826	11.9346	13.3047	0	0	0	0	0	0	0	0	0	0	0	0	0	0	0	0	0	0	0	0	0	0	0	0	0	0	0	0	0	0	0	0	0	0	0	0
SRR20661001_vRhyme_bin_15	0	0	0	0	0	0	0	0	0	8.40874	16.8877	9.01335	0	0	0	0	0	0	0	0	0	0	0	0	0	0	0	0	0	0	0	0	0	0	0	0	0	0	0	0	0	0	0	0	0	0	0	0
SRR20661001_vRhyme_bin_150	0	0	0	0	0	0	0	0	0	4.14604	9.14747	10.3562	0	0	0	0	0	0	0	0	0	0	0	0	0	0	0	0	0	0	0	0	0	0	0	0	0	0	0	0	0	0	0	0	0	0	0	0
SRR20661001_vRhyme_bin_151	0	0	0	0	0	0	0	0	0	4.44979	2.98076	3.69682	0	0	0	0	0	0	0	0	0	0	0	0	0	0	0	0	0	0	0	0	0	0	0	0	0	0	0	0	0	0	0	0	0	0	0	0
SRR20661001_vRhyme_bin_154	0	0	0	0	0	0	0	0	0	9.01584	9.60676	9.41415	0	0	0	0	0	0	0	0	0	0	0	0	0	0	0	0	0	0	0	0	0	0	0	0	0	0	0	0	0	0	0	0	0	0	0	0
SRR20661001_vRhyme_bin_155	0	0	0	0	0	0	0	0	0	10.2631	12.3939	10.3374	0	0	0	0	0	0	0	0	0	0	0	0	0	0	0	0	0	0	0	0	0	0	0	0	0	0	0	0	0	0	0	0	0	0	0	0
SRR20661001_vRhyme_bin_157	0	0	0	0	0	0	0	0	0	4.19235	3.36733	3.75093	0	0	0	0	0	0	0	0	0	0	0	0	0	0	0	0	0	0	0	0	0	0	0	0	0	0	0	0	0	0	0	0	0	0	0	0
SRR20661001_vRhyme_bin_158	0	0	0	0	0	0	0	0	0	3.58272	2.71401	2.81067	0	0	0	0	0	0	0	0	0	0	0	0	0	0	0	0	0	0	0	0	0	0	0	0	0	0	0	0	0	0	0	0	0	0	0	0
SRR20661001_vRhyme_bin_159	0	0	0	0	0	0	0	0	0	17.6802	9.44615	19.6898	0	0	0	0	0	0	0	0	0	0	0	0	0	0	0	0	0	0	0	0	0	0	0	0	0	0	0	0	0	0	0	0	0	0	0	0
SRR20661001_vRhyme_bin_16	0	0	0	0	0	0	0	0	0	7.45403	6.77494	4.72089	0	0	0	0	0	0	0	0	0	0	0	0	0	0	0	0	0	0	0	0	0	0	0	0	0	0	0	0	0	0	0	0	0	0	0	0
SRR20661001_vRhyme_bin_160	0	0	0	0	0	0	0	0	0	16.5043	15.4953	19.5891	0	0	0	0	0	0	0	0	0	0	0	0	0	0	0	0	0	0	0	0	0	0	0	0	0	0	0	0	0	0	0	0	0	0	0	0
SRR20661001_vRhyme_bin_161	0	0	0	0	0	0	0	0	0	19.1424	18.6897	22.7816	0	0	0	0	0	0	0	0	0	0	0	0	0	0	0	0	0	0	0	0	0	0	0	0	0	0	0	0	0	0	0	0	0	0	0	0
SRR20661001_vRhyme_bin_164	0	0	0	0	0	0	0	0	0	5.89268	6.77284	5.26236	0	0	0	0	0	0	0	0	0	0	0	0	0	0	0	0	0	0	0	0	0	0	0	0	0	0	0	0	0	0	0	0	0	0	0	0
SRR20661001_vRhyme_bin_165	0	0	0	0	0	0	0	0	0	7.22699	6.95048	6.94958	0	0	0	0	0	0	0	0	0	0	0	0	0	0	0	0	0	0	0	0	0	0	0	0	0	0	0	0	0	0	0	0	0	0	0	0
SRR20661001_vRhyme_bin_167	0	0	0	0	0	0	0	0	0	4.82739	4.15795	7.5454	0	0	0	0	0	0	0	0	0	0	0	0	0	0	0	0	0	0	0	0	0	0	0	0	0	0	0	0	0	0	0	0	0	0	0	0
SRR20661001_vRhyme_bin_17	0	0	0	0	0	0	0	0	0	3.75534	3.08796	3.73629	0	0	0	0	0	0	0	0	0	0	0	0	0	0	0	0	0	0	0	0	0	0	0	0	0	0	0	0	0	0	0	0	0	0	0	0
SRR20661001_vRhyme_bin_170	0	0	0	0	0	0	0	0	0	7.05776	5.88361	5.39291	0	0	0	0	0	0	0	0	0	0	0	0	0	0	0	0	0	0	0	0	0	0	0	0	0	0	0	0	0	0	0	0	0	0	0	0
SRR20661001_vRhyme_bin_171	0	0	0	0	0	0	0	0	0	4.67614	3.70663	3.53542	0	0	0	0	0	0	0	0	0	0	0	0	0	0	0	0	0	0	0	0	0	0	0	0	0	0	0	0	0	0	0	0	0	0	0	0
SRR20661001_vRhyme_bin_174	0	0	0	0	0	0	0	0	0	4.87272	3.93989	4.63134	0	0	0	0	0	0	0	0	0	0	0	0	0	0	0	0	0	0	0	0	0	0	0	0	0	0	0	0	0	0	0	0	0	0	0	0
SRR20661001_vRhyme_bin_176	0	0	0	0	0	0	0	0	0	4.47673	3.97763	4.006	0	0	0	0	0	0	0	0	0	0	0	0	0	0	0	0	0	0	0	0	0	0	0	0	0	0	0	0	0	0	0	0	0	0	0	0
SRR20661001_vRhyme_bin_179	0	0	0	0	0	0	0	0	0	7.69349	7.28782	7.05915	0	0	0	0	0	0	0	0	0	0	0	0	0	0	0	0	0	0	0	0	0	0	0	0	0	0	0	0	0	0	0	0	0	0	0	0
SRR20661001_vRhyme_bin_18	0	0	0	0	0	0	0	0	0	5.11213	3.54089	4.58198	0	0	0	0	0	0	0	0	0	0	0	0	0	0	0	0	0	0	0	0	0	0	0	0	0	0	0	0	0	0	0	0	0	0	0	0
SRR20661001_vRhyme_bin_180	0	0	0	0	0	0	0	0	0	3.19421	2.96415	3.76442	0	0	0	0	0	0	0	0	0	0	0	0	0	0	0	0	0	0	0	0	0	0	0	0	0	0	0	0	0	0	0	0	0	0	0	0
SRR20661001_vRhyme_bin_181	0	0	0	0	0	0	0	0	0	6.19549	6.36104	6.69337	0	0	0	0	0	0	0	0	0	0	0	0	0	0	0	0	0	0	0	0	0	0	0	0	0	0	0	0	0	0	0	0	0	0	0	0
SRR20661001_vRhyme_bin_183	0	0	0	0	0	0	0	0	0	9.15315	3.54456	8.81852	0	0	0	0	0	0	0	0	0	0	0	0	0	0	0	0	0	0	0	0	0	0	0	0	0	0	0	0	0	0	0	0	0	0	0	0
SRR20661001_vRhyme_bin_184	0	0	0	0	0	0	0	0	0	4.29968	8.50214	4.30538	0	0	0	0	0	0	0	0	0	0	0	0	0	0	0	0	0	0	0	0	0	0	0	0	0	0	0	0	0	0	0	0	0	0	0	0
SRR20661001_vRhyme_bin_186	0	0	0	0	0	0	0	0	0	5.16719	4.35777	4.52899	0	0	0	0	0	0	0	0	0	0	0	0	0	0	0	0	0	0	0	0	0	0	0	0	0	0	0	0	0	0	0	0	0	0	0	0
SRR20661001_vRhyme_bin_187	0	0	0	0	0	0	0	0	0	4.52596	3.58759	4.49005	0	0	0	0	0	0	0	0	0	0	0	0	0	0	0	0	0	0	0	0	0	0	0	0	0	0	0	0	0	0	0	0	0	0	0	0
SRR20661001_vRhyme_bin_19	0	0	0	0	0	0	0	0	0	5.17009	4.03078	4.19671	0	0	0	0	0	0	0	0	0	0	0	0	0	0	0	0	0	0	0	0	0	0	0	0	0	0	0	0	0	0	0	0	0	0	0	0
SRR20661001_vRhyme_bin_191	0	0	0	0	0	0	0	0	0	8.01769	7.18094	7.61457	0	0	0	0	0	0	0	0	0	0	0	0	0	0	0	0	0	0	0	0	0	0	0	0	0	0	0	0	0	0	0	0	0	0	0	0
SRR20661001_vRhyme_bin_192	0	0	0	0	0	0	0	0	0	7.21293	5.88746	5.91436	0	0	0	0	0	0	0	0	0	0	0	0	0	0	0	0	0	0	0	0	0	0	0	0	0	0	0	0	0	0	0	0	0	0	0	0
SRR20661001_vRhyme_bin_193	0	0	0	0	0	0	0	0	0	5.88078	3.88187	4.94926	0	0	0	0	0	0	0	0	0	0	0	0	0	0	0	0	0	0	0	0	0	0	0	0	0	0	0	0	0	0	0	0	0	0	0	0
SRR20661001_vRhyme_bin_195	0	0	0	0	0	0	0	0	0	4.89668	3.69367	5.47885	0	0	0	0	0	0	0	0	0	0	0	0	0	0	0	0	0	0	0	0	0	0	0	0	0	0	0	0	0	0	0	0	0	0	0	0
SRR20661001_vRhyme_bin_199	0	0	0	0	0	0	0	0	0	5.519	4.83442	6.07852	0	0	0	0	0	0	0	0	0	0	0	0	0	0	0	0	0	0	0	0	0	0	0	0	0	0	0	0	0	0	0	0	0	0	0	0
SRR20661001_vRhyme_bin_2	0	0	0	0	0	0	0	0	0	11.9238	10.271	28.4959	0	0	0	0	0	0	0	0	0	0	0	0	0	0	0	0	0	0	0	0	0	0	0	0	0	0	0	0	0	0	0	0	0	0	0	0
SRR20661001_vRhyme_bin_201	0	0	0	0	0	0	0	0	0	4.79599	3.87588	5.05215	0	0	0	0	0	0	0	0	0	0	0	0	0	0	0	0	0	0	0	0	0	0	0	0	0	0	0	0	0	0	0	0	0	0	0	0
SRR20661001_vRhyme_bin_203	0	0	0	0	0	0	0	0	0	5.58924	5.28217	5.10559	0	0	0	0	0	0	0	0	0	0	0	0	0	0	0	0	0	0	0	0	0	0	0	0	0	0	0	0	0	0	0	0	0	0	0	0
SRR20661001_vRhyme_bin_205	0	0	0	0	0	0	0	0	0	0	104.113	0	0	0	0	0	0	0	0	0	0	0	0	0	0	0	0	0	0	0	0	0	0	0	0	0	0	0	0	0	0	0	0	0	0	0	0	0
SRR20661001_vRhyme_bin_206	0	0	0	0	0	0	0	0	0	27.8198	30.8227	30.5482	0	0	0	0	0	0	0	0	0	0	0	0	0	0	0	0	0	0	0	0	0	0	0	0	0	0	0	0	0	0	0	0	0	0	0	0
SRR20661001_vRhyme_bin_207	0	0	0	0	0	0	0	0	0	39.9301	45.0163	46.0931	0	0	0	0	0	0	0	0	0	0	0	0	0	0	0	0	0	0	0	0	0	0	0	0	0	0	0	0	0	0	0	0	0	0	0	0
SRR20661001_vRhyme_bin_208	0	0	0	0	0	0	0	0	0	32.2434	52.0583	55.9156	0	0	0	0	0	0	0	0	0	0	0	0	0	0	0	0	0	0	0	0	0	0	0	0	0	0	0	0	0	0	0	0	0	0	0	0
SRR20661001_vRhyme_bin_21	0	0	0	0	0	0	0	0	0	5.78373	4.95189	4.91576	0	0	0	0	0	0	0	0	0	0	0	0	0	0	0	0	0	0	0	0	0	0	0	0	0	0	0	0	0	0	0	0	0	0	0	0
SRR20661001_vRhyme_bin_211	0	0	0	0	0	0	0	0	0	10.5186	10.246	10.741	0	0	0	0	0	0	0	0	0	0	0	0	0	0	0	0	0	0	0	0	0	0	0	0	0	0	0	0	0	0	0	0	0	0	0	0
SRR20661001_vRhyme_bin_212	0	0	0	0	0	0	0	0	0	25.0698	23.3446	13.2741	0	0	0	0	0	0	0	0	0	0	0	0	0	0	0	0	0	0	0	0	0	0	0	0	0	0	0	0	0	0	0	0	0	0	0	0
SRR20661001_vRhyme_bin_216	0	0	0	0	0	0	0	0	0	3.68554	2.51741	2.70421	0	0	0	0	0	0	0	0	0	0	0	0	0	0	0	0	0	0	0	0	0	0	0	0	0	0	0	0	0	0	0	0	0	0	0	0
SRR20661001_vRhyme_bin_22	0	0	0	0	0	0	0	0	0	5.14933	0	0	0	0	0	0	0	0	0	0	0	0	0	0	0	0	0	0	0	0	0	0	0	0	0	0	0	0	0	0	0	0	0	0	0	0	0	0
SRR20661001_vRhyme_bin_220	0	0	0	0	0	0	0	0	0	5.4328	0	0	0	0	0	0	0	0	0	0	0	0	0	0	0	0	0	0	0	0	0	0	0	0	0	0	0	0	0	0	0	0	0	0	0	0	0	0
SRR20661001_vRhyme_bin_221	0	0	0	0	0	0	0	0	0	4.11059	5.17076	6.29032	0	0	0	0	0	0	0	0	0	0	0	0	0	0	0	0	0	0	0	0	0	0	0	0	0	0	0	0	0	0	0	0	0	0	0	0
SRR20661001_vRhyme_bin_222	0	0	0	0	0	0	0	0	0	3.91216	3.55619	3.96092	0	0	0	0	0	0	0	0	0	0	0	0	0	0	0	0	0	0	0	0	0	0	0	0	0	0	0	0	0	0	0	0	0	0	0	0
SRR20661001_vRhyme_bin_223	0	0	0	0	0	0	0	0	0	22.1109	2.78247	4.35277	0	0	0	0	0	0	0	0	0	0	0	0	0	0	0	0	0	0	0	0	0	0	0	0	0	0	0	0	0	0	0	0	0	0	0	0
SRR20661001_vRhyme_bin_224	0	0	0	0	0	0	0	0	0	0	21.504	25.3981	0	0	0	0	0	0	0	0	0	0	0	0	0	0	0	0	0	0	0	0	0	0	0	0	0	0	0	0	0	0	0	0	0	0	0	0
SRR20661001_vRhyme_bin_225	0	0	0	0	0	0	0	0	0	8.65875	8.73078	9.44801	0	0	0	0	0	0	0	0	0	0	0	0	0	0	0	0	0	0	0	0	0	0	0	0	0	0	0	0	0	0	0	0	0	0	0	0
SRR20661001_vRhyme_bin_226	0	0	0	0	0	0	0	0	0	3.64125	3.73226	3.78959	0	0	0	0	0	0	0	0	0	0	0	0	0	0	0	0	0	0	0	0	0	0	0	0	0	0	0	0	0	0	0	0	0	0	0	0
SRR20661001_vRhyme_bin_228	0	0	0	0	0	0	0	0	0	4.41454	4.47661	4.57695	0	0	0	0	0	0	0	0	0	0	0	0	0	0	0	0	0	0	0	0	0	0	0	0	0	0	0	0	0	0	0	0	0	0	0	0
SRR20661001_vRhyme_bin_229	0	0	0	0	0	0	0	0	0	7.2814	5.57549	6.11075	0	0	0	0	0	0	0	0	0	0	0	0	0	0	0	0	0	0	0	0	0	0	0	0	0	0	0	0	0	0	0	0	0	0	0	0
SRR20661001_vRhyme_bin_23	0	0	0	0	0	0	0	0	0	6.03769	5.78372	6.01457	0	0	0	0	0	0	0	0	0	0	0	0	0	0	0	0	0	0	0	0	0	0	0	0	0	0	0	0	0	0	0	0	0	0	0	0
SRR20661001_vRhyme_bin_230	0	0	0	0	0	0	0	0	0	10.2708	0	0	0	0	0	0	0	0	0	0	0	0	0	0	0	0	0	0	0	0	0	0	0	0	0	0	0	0	0	0	0	0	0	0	0	0	0	0
SRR20661001_vRhyme_bin_231	0	0	0	0	0	0	0	0	0	8.90915	8.26043	7.10711	0	0	0	0	0	0	0	0	0	0	0	0	0	0	0	0	0	0	0	0	0	0	0	0	0	0	0	0	0	0	0	0	0	0	0	0
SRR20661001_vRhyme_bin_233	0	0	0	0	0	0	0	0	0	2.81993	2.39336	3.15116	0	0	0	0	0	0	0	0	0	0	0	0	0	0	0	0	0	0	0	0	0	0	0	0	0	0	0	0	0	0	0	0	0	0	0	0
SRR20661001_vRhyme_bin_234	0	0	0	0	0	0	0	0	0	4.79514	5.39537	5.33702	0	0	0	0	0	0	0	0	0	0	0	0	0	0	0	0	0	0	0	0	0	0	0	0	0	0	0	0	0	0	0	0	0	0	0	0
SRR20661001_vRhyme_bin_235	0	0	0	0	0	0	0	0	0	7.30681	3.70379	4.39294	0	0	0	0	0	0	0	0	0	0	0	0	0	0	0	0	0	0	0	0	0	0	0	0	0	0	0	0	0	0	0	0	0	0	0	0
SRR20661001_vRhyme_bin_24	0	0	0	0	0	0	0	0	0	7.6366	7.41868	7.16336	0	0	0	0	0	0	0	0	0	0	0	0	0	0	0	0	0	0	0	0	0	0	0	0	0	0	0	0	0	0	0	0	0	0	0	0
SRR20661001_vRhyme_bin_242	0	0	0	0	0	0	0	0	0	6.54345	6.27203	6.94164	0	0	0	0	0	0	0	0	0	0	0	0	0	0	0	0	0	0	0	0	0	0	0	0	0	0	0	0	0	0	0	0	0	0	0	0
SRR20661001_vRhyme_bin_245	0	0	0	0	0	0	0	0	0	5.55713	4.2485	5.75326	0	0	0	0	0	0	0	0	0	0	0	0	0	0	0	0	0	0	0	0	0	0	0	0	0	0	0	0	0	0	0	0	0	0	0	0
SRR20661001_vRhyme_bin_247	0	0	0	0	0	0	0	0	0	11.9185	10.4784	12.7371	0	0	0	0	0	0	0	0	0	0	0	0	0	0	0	0	0	0	0	0	0	0	0	0	0	0	0	0	0	0	0	0	0	0	0	0
SRR20661001_vRhyme_bin_249	0	0	0	0	0	0	0	0	0	4.86478	4.54875	4.80851	0	0	0	0	0	0	0	0	0	0	0	0	0	0	0	0	0	0	0	0	0	0	0	0	0	0	0	0	0	0	0	0	0	0	0	0
SRR20661001_vRhyme_bin_25	0	0	0	0	0	0	0	0	0	6.10349	5.51696	5.62248	0	0	0	0	0	0	0	0	0	0	0	0	0	0	0	0	0	0	0	0	0	0	0	0	0	0	0	0	0	0	0	0	0	0	0	0
SRR20661001_vRhyme_bin_252	0	0	0	0	0	0	0	0	0	4.2419	3.48555	4.03298	0	0	0	0	0	0	0	0	0	0	0	0	0	0	0	0	0	0	0	0	0	0	0	0	0	0	0	0	0	0	0	0	0	0	0	0
SRR20661001_vRhyme_bin_254	0	0	0	0	0	0	0	0	0	8.29682	7.8772	9.03965	0	0	0	0	0	0	0	0	0	0	0	0	0	0	0	0	0	0	0	0	0	0	0	0	0	0	0	0	0	0	0	0	0	0	0	0
SRR20661001_vRhyme_bin_256	0	0	0	0	0	0	0	0	0	5.15092	4.08041	4.2557	0	0	0	0	0	0	0	0	0	0	0	0	0	0	0	0	0	0	0	0	0	0	0	0	0	0	0	0	0	0	0	0	0	0	0	0
SRR20661001_vRhyme_bin_26	0	0	0	0	0	0	0	0	0	7.82876	7.7907	13.1149	0	0	0	0	0	0	0	0	0	0	0	0	0	0	0	0	0	0	0	0	0	0	0	0	0	0	0	0	0	0	0	0	0	0	0	0
SRR20661001_vRhyme_bin_261	0	0	0	0	0	0	0	0	0	5.65599	4.30361	3.54092	0	0	0	0	0	0	0	0	0	0	0	0	0	0	0	0	0	0	0	0	0	0	0	0	0	0	0	0	0	0	0	0	0	0	0	0
SRR20661001_vRhyme_bin_262	0	0	0	0	0	0	0	0	0	3.92637	2.21518	0	0	0	0	0	0	0	0	0	0	0	0	0	0	0	0	0	0	0	0	0	0	0	0	0	0	0	0	0	0	0	0	0	0	0	0	0
SRR20661001_vRhyme_bin_263	0	0	0	0	0	0	0	0	0	9.71713	6.70351	6.59341	0	0	0	0	0	0	0	0	0	0	0	0	0	0	0	0	0	0	0	0	0	0	0	0	0	0	0	0	0	0	0	0	0	0	0	0
SRR20661001_vRhyme_bin_267	0	0	0	0	0	0	0	0	0	6.19994	6.31445	7.51989	0	0	0	0	0	0	0	0	0	0	0	0	0	0	0	0	0	0	0	0	0	0	0	0	0	0	0	0	0	0	0	0	0	0	0	0
SRR20661001_vRhyme_bin_268	0	0	0	0	0	0	0	0	0	12.1773	11.7426	8.43921	0	0	0	0	0	0	0	0	0	0	0	0	0	0	0	0	0	0	0	0	0	0	0	0	0	0	0	0	0	0	0	0	0	0	0	0
SRR20661001_vRhyme_bin_269	0	0	0	0	0	0	0	0	0	14.9259	11.5963	13.6889	0	0	0	0	0	0	0	0	0	0	0	0	0	0	0	0	0	0	0	0	0	0	0	0	0	0	0	0	0	0	0	0	0	0	0	0
SRR20661001_vRhyme_bin_270	0	0	0	0	0	0	0	0	0	21.4555	20.5485	23.6427	0	0	0	0	0	0	0	0	0	0	0	0	0	0	0	0	0	0	0	0	0	0	0	0	0	0	0	0	0	0	0	0	0	0	0	0
SRR20661001_vRhyme_bin_272	0	0	0	0	0	0	0	0	0	8.98848	8.96065	10.7574	0	0	0	0	0	0	0	0	0	0	0	0	0	0	0	0	0	0	0	0	0	0	0	0	0	0	0	0	0	0	0	0	0	0	0	0
SRR20661001_vRhyme_bin_273	0	0	0	0	0	0	0	0	0	7.89569	4.02813	4.43814	0	0	0	0	0	0	0	0	0	0	0	0	0	0	0	0	0	0	0	0	0	0	0	0	0	0	0	0	0	0	0	0	0	0	0	0
SRR20661001_vRhyme_bin_274	0	0	0	0	0	0	0	0	0	4.53633	3.84941	3.78952	0	0	0	0	0	0	0	0	0	0	0	0	0	0	0	0	0	0	0	0	0	0	0	0	0	0	0	0	0	0	0	0	0	0	0	0
SRR20661001_vRhyme_bin_275	0	0	0	0	0	0	0	0	0	0	64.5122	72.8773	0	0	0	0	0	0	0	0	0	0	0	0	0	0	0	0	0	0	0	0	0	0	0	0	0	0	0	0	0	0	0	0	0	0	0	0
SRR20661001_vRhyme_bin_277	0	0	0	0	0	0	0	0	0	6.71232	2.81902	3.72958	0	0	0	0	0	0	0	0	0	0	0	0	0	0	0	0	0	0	0	0	0	0	0	0	0	0	0	0	0	0	0	0	0	0	0	0
SRR20661001_vRhyme_bin_278	0	0	0	0	0	0	0	0	0	4.54424	3.8745	3.60149	0	0	0	0	0	0	0	0	0	0	0	0	0	0	0	0	0	0	0	0	0	0	0	0	0	0	0	0	0	0	0	0	0	0	0	0
SRR20661001_vRhyme_bin_28	0	0	0	0	0	0	0	0	0	5.11781	4.46092	3.73536	0	0	0	0	0	0	0	0	0	0	0	0	0	0	0	0	0	0	0	0	0	0	0	0	0	0	0	0	0	0	0	0	0	0	0	0
SRR20661001_vRhyme_bin_281	0	0	0	0	0	0	0	0	0	8.71883	7.39447	9.99068	0	0	0	0	0	0	0	0	0	0	0	0	0	0	0	0	0	0	0	0	0	0	0	0	0	0	0	0	0	0	0	0	0	0	0	0
SRR20661001_vRhyme_bin_282	0	0	0	0	0	0	0	0	0	24.0449	20.3097	24.6895	0	0	0	0	0	0	0	0	0	0	0	0	0	0	0	0	0	0	0	0	0	0	0	0	0	0	0	0	0	0	0	0	0	0	0	0
SRR20661001_vRhyme_bin_283	0	0	0	0	0	0	0	0	0	26.7464	23.5516	28.9981	0	0	0	0	0	0	0	0	0	0	0	0	0	0	0	0	0	0	0	0	0	0	0	0	0	0	0	0	0	0	0	0	0	0	0	0
SRR20661001_vRhyme_bin_285	0	0	0	0	0	0	0	0	0	12.136	10.8117	12.1156	0	0	0	0	0	0	0	0	0	0	0	0	0	0	0	0	0	0	0	0	0	0	0	0	0	0	0	0	0	0	0	0	0	0	0	0
SRR20661001_vRhyme_bin_29	0	0	0	0	0	0	0	0	0	8.3522	9.31298	8.26293	0	0	0	0	0	0	0	0	0	0	0	0	0	0	0	0	0	0	0	0	0	0	0	0	0	0	0	0	0	0	0	0	0	0	0	0
SRR20661001_vRhyme_bin_290	0	0	0	0	0	0	0	0	0	30.6997	29.3953	34.4618	0	0	0	0	0	0	0	0	0	0	0	0	0	0	0	0	0	0	0	0	0	0	0	0	0	0	0	0	0	0	0	0	0	0	0	0
SRR20661001_vRhyme_bin_291	0	0	0	0	0	0	0	0	0	10.5034	10.7809	10.4363	0	0	0	0	0	0	0	0	0	0	0	0	0	0	0	0	0	0	0	0	0	0	0	0	0	0	0	0	0	0	0	0	0	0	0	0
SRR20661001_vRhyme_bin_292	0	0	0	0	0	0	0	0	0	18.5103	16.7317	22.9177	0	0	0	0	0	0	0	0	0	0	0	0	0	0	0	0	0	0	0	0	0	0	0	0	0	0	0	0	0	0	0	0	0	0	0	0
SRR20661001_vRhyme_bin_297	0	0	0	0	0	0	0	0	0	3.74081	3.67786	2.38631	0	0	0	0	0	0	0	0	0	0	0	0	0	0	0	0	0	0	0	0	0	0	0	0	0	0	0	0	0	0	0	0	0	0	0	0
SRR20661001_vRhyme_bin_3	0	0	0	0	0	0	0	0	0	7.41516	74.5681	7.42397	0	0	0	0	0	0	0	0	0	0	0	0	0	0	0	0	0	0	0	0	0	0	0	0	0	0	0	0	0	0	0	0	0	0	0	0
SRR20661001_vRhyme_bin_300	0	0	0	0	0	0	0	0	0	0	7.02142	9.41732	0	0	0	0	0	0	0	0	0	0	0	0	0	0	0	0	0	0	0	0	0	0	0	0	0	0	0	0	0	0	0	0	0	0	0	0
SRR20661001_vRhyme_bin_302	0	0	0	0	0	0	0	0	0	10.9482	11.4401	12.5876	0	0	0	0	0	0	0	0	0	0	0	0	0	0	0	0	0	0	0	0	0	0	0	0	0	0	0	0	0	0	0	0	0	0	0	0
SRR20661001_vRhyme_bin_303	0	0	0	0	0	0	0	0	0	3.30756	2.77266	2.44689	0	0	0	0	0	0	0	0	0	0	0	0	0	0	0	0	0	0	0	0	0	0	0	0	0	0	0	0	0	0	0	0	0	0	0	0
SRR20661001_vRhyme_bin_306	0	0	0	0	0	0	0	0	0	4.68009	3.69793	3.16295	0	0	0	0	0	0	0	0	0	0	0	0	0	0	0	0	0	0	0	0	0	0	0	0	0	0	0	0	0	0	0	0	0	0	0	0
SRR20661001_vRhyme_bin_31	0	0	0	0	0	0	0	0	0	7.04274	5.78033	5.98849	0	0	0	0	0	0	0	0	0	0	0	0	0	0	0	0	0	0	0	0	0	0	0	0	0	0	0	0	0	0	0	0	0	0	0	0
SRR20661001_vRhyme_bin_310	0	0	0	0	0	0	0	0	0	4.78085	3.77649	4.28135	0	0	0	0	0	0	0	0	0	0	0	0	0	0	0	0	0	0	0	0	0	0	0	0	0	0	0	0	0	0	0	0	0	0	0	0
SRR20661001_vRhyme_bin_313	0	0	0	0	0	0	0	0	0	4.09739	4.28656	5.59495	0	0	0	0	0	0	0	0	0	0	0	0	0	0	0	0	0	0	0	0	0	0	0	0	0	0	0	0	0	0	0	0	0	0	0	0
SRR20661001_vRhyme_bin_314	0	0	0	0	0	0	0	0	0	6.7931	5.85766	7.43128	0	0	0	0	0	0	0	0	0	0	0	0	0	0	0	0	0	0	0	0	0	0	0	0	0	0	0	0	0	0	0	0	0	0	0	0
SRR20661001_vRhyme_bin_315	0	0	0	0	0	0	0	0	0	10.6256	11.2711	11.4563	0	0	0	0	0	0	0	0	0	0	0	0	0	0	0	0	0	0	0	0	0	0	0	0	0	0	0	0	0	0	0	0	0	0	0	0
SRR20661001_vRhyme_bin_32	0	0	0	0	0	0	0	0	0	10.064	18.0587	28.119	0	0	0	0	0	0	0	0	0	0	0	0	0	0	0	0	0	0	0	0	0	0	0	0	0	0	0	0	0	0	0	0	0	0	0	0
SRR20661001_vRhyme_bin_323	0	0	0	0	0	0	0	0	0	26.4116	5.12634	6.31717	0	0	0	0	0	0	0	0	0	0	0	0	0	0	0	0	0	0	0	0	0	0	0	0	0	0	0	0	0	0	0	0	0	0	0	0
SRR20661001_vRhyme_bin_324	0	0	0	0	0	0	0	0	0	6.67824	6.27597	6.75559	0	0	0	0	0	0	0	0	0	0	0	0	0	0	0	0	0	0	0	0	0	0	0	0	0	0	0	0	0	0	0	0	0	0	0	0
SRR20661001_vRhyme_bin_325	0	0	0	0	0	0	0	0	0	8.62124	8.37544	10.1275	0	0	0	0	0	0	0	0	0	0	0	0	0	0	0	0	0	0	0	0	0	0	0	0	0	0	0	0	0	0	0	0	0	0	0	0
SRR20661001_vRhyme_bin_327	0	0	0	0	0	0	0	0	0	9.28917	9.73892	9.46107	0	0	0	0	0	0	0	0	0	0	0	0	0	0	0	0	0	0	0	0	0	0	0	0	0	0	0	0	0	0	0	0	0	0	0	0
SRR20661001_vRhyme_bin_33	0	0	0	0	0	0	0	0	0	9.16277	108.645	107.912	0	0	0	0	0	0	0	0	0	0	0	0	0	0	0	0	0	0	0	0	0	0	0	0	0	0	0	0	0	0	0	0	0	0	0	0
SRR20661001_vRhyme_bin_331	0	0	0	0	0	0	0	0	0	11.1065	10.8653	15.2214	0	0	0	0	0	0	0	0	0	0	0	0	0	0	0	0	0	0	0	0	0	0	0	0	0	0	0	0	0	0	0	0	0	0	0	0
SRR20661001_vRhyme_bin_334	0	0	0	0	0	0	0	0	0	37.6089	38.4601	0	0	0	0	0	0	0	0	0	0	0	0	0	0	0	0	0	0	0	0	0	0	0	0	0	0	0	0	0	0	0	0	0	0	0	0	0
SRR20661001_vRhyme_bin_337	0	0	0	0	0	0	0	0	0	99.6932	6.84964	6.31988	0	0	0	0	0	0	0	0	0	0	0	0	0	0	0	0	0	0	0	0	0	0	0	0	0	0	0	0	0	0	0	0	0	0	0	0
SRR20661001_vRhyme_bin_340	0	0	0	0	0	0	0	0	0	5.07389	4.17637	5.97141	0	0	0	0	0	0	0	0	0	0	0	0	0	0	0	0	0	0	0	0	0	0	0	0	0	0	0	0	0	0	0	0	0	0	0	0
SRR20661001_vRhyme_bin_347	0	0	0	0	0	0	0	0	0	67.4937	68.5714	77.3019	0	0	0	0	0	0	0	0	0	0	0	0	0	0	0	0	0	0	0	0	0	0	0	0	0	0	0	0	0	0	0	0	0	0	0	0
SRR20661001_vRhyme_bin_35	0	0	0	0	0	0	0	0	0	7.13663	6.54396	7.18051	0	0	0	0	0	0	0	0	0	0	0	0	0	0	0	0	0	0	0	0	0	0	0	0	0	0	0	0	0	0	0	0	0	0	0	0
SRR20661001_vRhyme_bin_352	0	0	0	0	0	0	0	0	0	3.75532	2.69291	3.17331	0	0	0	0	0	0	0	0	0	0	0	0	0	0	0	0	0	0	0	0	0	0	0	0	0	0	0	0	0	0	0	0	0	0	0	0
SRR20661001_vRhyme_bin_353	0	0	0	0	0	0	0	0	0	10.7702	0	0	0	0	0	0	0	0	0	0	0	0	0	0	0	0	0	0	0	0	0	0	0	0	0	0	0	0	0	0	0	0	0	0	0	0	0	0
SRR20661001_vRhyme_bin_354	0	0	0	0	0	0	0	0	0	66.9073	66.0446	74.2908	0	0	0	0	0	0	0	0	0	0	0	0	0	0	0	0	0	0	0	0	0	0	0	0	0	0	0	0	0	0	0	0	0	0	0	0
SRR20661001_vRhyme_bin_36	0	0	0	0	0	0	0	0	0	5.35111	61.4763	5.2456	0	0	0	0	0	0	0	0	0	0	0	0	0	0	0	0	0	0	0	0	0	0	0	0	0	0	0	0	0	0	0	0	0	0	0	0
SRR20661001_vRhyme_bin_362	0	0	0	0	0	0	0	0	0	9.55527	8.7378	8.40175	0	0	0	0	0	0	0	0	0	0	0	0	0	0	0	0	0	0	0	0	0	0	0	0	0	0	0	0	0	0	0	0	0	0	0	0
SRR20661001_vRhyme_bin_363	0	0	0	0	0	0	0	0	0	6.63457	6.10525	6.0713	0	0	0	0	0	0	0	0	0	0	0	0	0	0	0	0	0	0	0	0	0	0	0	0	0	0	0	0	0	0	0	0	0	0	0	0
SRR20661001_vRhyme_bin_364	0	0	0	0	0	0	0	0	0	61.5804	4.48248	0	0	0	0	0	0	0	0	0	0	0	0	0	0	0	0	0	0	0	0	0	0	0	0	0	0	0	0	0	0	0	0	0	0	0	0	0
SRR20661001_vRhyme_bin_366	0	0	0	0	0	0	0	0	0	53.4311	29.2904	50.9441	0	0	0	0	0	0	0	0	0	0	0	0	0	0	0	0	0	0	0	0	0	0	0	0	0	0	0	0	0	0	0	0	0	0	0	0
SRR20661001_vRhyme_bin_369	0	0	0	0	0	0	0	0	0	7.14396	6.80691	7.31291	0	0	0	0	0	0	0	0	0	0	0	0	0	0	0	0	0	0	0	0	0	0	0	0	0	0	0	0	0	0	0	0	0	0	0	0
SRR20661001_vRhyme_bin_37	0	0	0	0	0	0	0	0	0	6.13858	6.25446	80.8829	0	0	0	0	0	0	0	0	0	0	0	0	0	0	0	0	0	0	0	0	0	0	0	0	0	0	0	0	0	0	0	0	0	0	0	0
SRR20661001_vRhyme_bin_375	0	0	0	0	0	0	0	0	0	71.0503	15.5122	5.52071	0	0	0	0	0	0	0	0	0	0	0	0	0	0	0	0	0	0	0	0	0	0	0	0	0	0	0	0	0	0	0	0	0	0	0	0
SRR20661001_vRhyme_bin_376	0	0	0	0	0	0	0	0	0	16.133	0	13.0914	0	0	0	0	0	0	0	0	0	0	0	0	0	0	0	0	0	0	0	0	0	0	0	0	0	0	0	0	0	0	0	0	0	0	0	0
SRR20661001_vRhyme_bin_377	0	0	0	0	0	0	0	0	0	6.28014	8.14713	0	0	0	0	0	0	0	0	0	0	0	0	0	0	0	0	0	0	0	0	0	0	0	0	0	0	0	0	0	0	0	0	0	0	0	0	0
SRR20661001_vRhyme_bin_38	0	0	0	0	0	0	0	0	0	5.89024	4.93155	4.52577	0	0	0	0	0	0	0	0	0	0	0	0	0	0	0	0	0	0	0	0	0	0	0	0	0	0	0	0	0	0	0	0	0	0	0	0
SRR20661001_vRhyme_bin_39	0	0	0	0	0	0	0	0	0	4.96563	4.07268	3.68243	0	0	0	0	0	0	0	0	0	0	0	0	0	0	0	0	0	0	0	0	0	0	0	0	0	0	0	0	0	0	0	0	0	0	0	0
SRR20661001_vRhyme_bin_391	0	0	0	0	0	0	0	0	0	3.72795	3.65913	3.81317	0	0	0	0	0	0	0	0	0	0	0	0	0	0	0	0	0	0	0	0	0	0	0	0	0	0	0	0	0	0	0	0	0	0	0	0
SRR20661001_vRhyme_bin_396	0	0	0	0	0	0	0	0	0	24.0497	0	0	0	0	0	0	0	0	0	0	0	0	0	0	0	0	0	0	0	0	0	0	0	0	0	0	0	0	0	0	0	0	0	0	0	0	0	0
SRR20661001_vRhyme_bin_4	0	0	0	0	0	0	0	0	0	7.14997	19.8435	6.87475	0	0	0	0	0	0	0	0	0	0	0	0	0	0	0	0	0	0	0	0	0	0	0	0	0	0	0	0	0	0	0	0	0	0	0	0
SRR20661001_vRhyme_bin_40	0	0	0	0	0	0	0	0	0	3.77364	2.56742	2.67883	0	0	0	0	0	0	0	0	0	0	0	0	0	0	0	0	0	0	0	0	0	0	0	0	0	0	0	0	0	0	0	0	0	0	0	0
SRR20661001_vRhyme_bin_400	0	0	0	0	0	0	0	0	0	17.3181	16.3491	20.2005	0	0	0	0	0	0	0	0	0	0	0	0	0	0	0	0	0	0	0	0	0	0	0	0	0	0	0	0	0	0	0	0	0	0	0	0
SRR20661001_vRhyme_bin_401	0	0	0	0	0	0	0	0	0	17.3337	16.9932	18.6022	0	0	0	0	0	0	0	0	0	0	0	0	0	0	0	0	0	0	0	0	0	0	0	0	0	0	0	0	0	0	0	0	0	0	0	0
SRR20661001_vRhyme_bin_402	0	0	0	0	0	0	0	0	0	22.4611	21.2578	23.6035	0	0	0	0	0	0	0	0	0	0	0	0	0	0	0	0	0	0	0	0	0	0	0	0	0	0	0	0	0	0	0	0	0	0	0	0
SRR20661001_vRhyme_bin_403	0	0	0	0	0	0	0	0	0	96.8689	105.362	113.373	0	0	0	0	0	0	0	0	0	0	0	0	0	0	0	0	0	0	0	0	0	0	0	0	0	0	0	0	0	0	0	0	0	0	0	0
SRR20661001_vRhyme_bin_405	0	0	0	0	0	0	0	0	0	63.5842	59.4456	66.896	0	0	0	0	0	0	0	0	0	0	0	0	0	0	0	0	0	0	0	0	0	0	0	0	0	0	0	0	0	0	0	0	0	0	0	0
SRR20661001_vRhyme_bin_41	0	0	0	0	0	0	0	0	0	9.77148	9.43777	10.2891	0	0	0	0	0	0	0	0	0	0	0	0	0	0	0	0	0	0	0	0	0	0	0	0	0	0	0	0	0	0	0	0	0	0	0	0
SRR20661001_vRhyme_bin_413	0	0	0	0	0	0	0	0	0	6.78071	7.68218	12.236	0	0	0	0	0	0	0	0	0	0	0	0	0	0	0	0	0	0	0	0	0	0	0	0	0	0	0	0	0	0	0	0	0	0	0	0
SRR20661001_vRhyme_bin_414	0	0	0	0	0	0	0	0	0	8.54713	7.50523	6.7392	0	0	0	0	0	0	0	0	0	0	0	0	0	0	0	0	0	0	0	0	0	0	0	0	0	0	0	0	0	0	0	0	0	0	0	0
SRR20661001_vRhyme_bin_42	0	0	0	0	0	0	0	0	0	5.18494	4.1966	4.20199	0	0	0	0	0	0	0	0	0	0	0	0	0	0	0	0	0	0	0	0	0	0	0	0	0	0	0	0	0	0	0	0	0	0	0	0
SRR20661001_vRhyme_bin_423	0	0	0	0	0	0	0	0	0	8.22929	7.50479	8.15859	0	0	0	0	0	0	0	0	0	0	0	0	0	0	0	0	0	0	0	0	0	0	0	0	0	0	0	0	0	0	0	0	0	0	0	0
SRR20661001_vRhyme_bin_424	0	0	0	0	0	0	0	0	0	110.237	105.857	120.695	0	0	0	0	0	0	0	0	0	0	0	0	0	0	0	0	0	0	0	0	0	0	0	0	0	0	0	0	0	0	0	0	0	0	0	0
SRR20661001_vRhyme_bin_425	0	0	0	0	0	0	0	0	0	8.98108	8.04697	8.836	0	0	0	0	0	0	0	0	0	0	0	0	0	0	0	0	0	0	0	0	0	0	0	0	0	0	0	0	0	0	0	0	0	0	0	0
SRR20661001_vRhyme_bin_426	0	0	0	0	0	0	0	0	0	13.6427	12.7904	13.0105	0	0	0	0	0	0	0	0	0	0	0	0	0	0	0	0	0	0	0	0	0	0	0	0	0	0	0	0	0	0	0	0	0	0	0	0
SRR20661001_vRhyme_bin_429	0	0	0	0	0	0	0	0	0	14.3014	14.0743	17.9666	0	0	0	0	0	0	0	0	0	0	0	0	0	0	0	0	0	0	0	0	0	0	0	0	0	0	0	0	0	0	0	0	0	0	0	0
SRR20661001_vRhyme_bin_43	0	0	0	0	0	0	0	0	0	14.1895	14.7624	16.9301	0	0	0	0	0	0	0	0	0	0	0	0	0	0	0	0	0	0	0	0	0	0	0	0	0	0	0	0	0	0	0	0	0	0	0	0
SRR20661001_vRhyme_bin_431	0	0	0	0	0	0	0	0	0	15.7543	15.9943	18.8352	0	0	0	0	0	0	0	0	0	0	0	0	0	0	0	0	0	0	0	0	0	0	0	0	0	0	0	0	0	0	0	0	0	0	0	0
SRR20661001_vRhyme_bin_45	0	0	0	0	0	0	0	0	0	16.5592	18.2444	19.09	0	0	0	0	0	0	0	0	0	0	0	0	0	0	0	0	0	0	0	0	0	0	0	0	0	0	0	0	0	0	0	0	0	0	0	0
SRR20661001_vRhyme_bin_46	0	0	0	0	0	0	0	0	0	18.2458	20.4717	20.5833	0	0	0	0	0	0	0	0	0	0	0	0	0	0	0	0	0	0	0	0	0	0	0	0	0	0	0	0	0	0	0	0	0	0	0	0
SRR20661001_vRhyme_bin_47	0	0	0	0	0	0	0	0	0	18.1192	7.32354	17.8836	0	0	0	0	0	0	0	0	0	0	0	0	0	0	0	0	0	0	0	0	0	0	0	0	0	0	0	0	0	0	0	0	0	0	0	0
SRR20661001_vRhyme_bin_48	0	0	0	0	0	0	0	0	0	13.4518	13.0253	13.8505	0	0	0	0	0	0	0	0	0	0	0	0	0	0	0	0	0	0	0	0	0	0	0	0	0	0	0	0	0	0	0	0	0	0	0	0
SRR20661001_vRhyme_bin_5	0	0	0	0	0	0	0	0	0	6.90691	7.11669	4.85371	0	0	0	0	0	0	0	0	0	0	0	0	0	0	0	0	0	0	0	0	0	0	0	0	0	0	0	0	0	0	0	0	0	0	0	0
SRR20661001_vRhyme_bin_50	0	0	0	0	0	0	0	0	0	11.4605	10.8922	12.0308	0	0	0	0	0	0	0	0	0	0	0	0	0	0	0	0	0	0	0	0	0	0	0	0	0	0	0	0	0	0	0	0	0	0	0	0
SRR20661001_vRhyme_bin_51	0	0	0	0	0	0	0	0	0	5.75946	4.63451	5.9794	0	0	0	0	0	0	0	0	0	0	0	0	0	0	0	0	0	0	0	0	0	0	0	0	0	0	0	0	0	0	0	0	0	0	0	0
SRR20661001_vRhyme_bin_52	0	0	0	0	0	0	0	0	0	6.60595	6.81976	7.72714	0	0	0	0	0	0	0	0	0	0	0	0	0	0	0	0	0	0	0	0	0	0	0	0	0	0	0	0	0	0	0	0	0	0	0	0
SRR20661001_vRhyme_bin_53	0	0	0	0	0	0	0	0	0	9.20806	10.2615	9.52158	0	0	0	0	0	0	0	0	0	0	0	0	0	0	0	0	0	0	0	0	0	0	0	0	0	0	0	0	0	0	0	0	0	0	0	0
SRR20661001_vRhyme_bin_54	0	0	0	0	0	0	0	0	0	5.0138	3.65139	4.10335	0	0	0	0	0	0	0	0	0	0	0	0	0	0	0	0	0	0	0	0	0	0	0	0	0	0	0	0	0	0	0	0	0	0	0	0
SRR20661001_vRhyme_bin_55	0	0	0	0	0	0	0	0	0	5.99273	0	0	0	0	0	0	0	0	0	0	0	0	0	0	0	0	0	0	0	0	0	0	0	0	0	0	0	0	0	0	0	0	0	0	0	0	0	0
SRR20661001_vRhyme_bin_56	0	0	0	0	0	0	0	0	0	6.45381	5.86369	5.90001	0	0	0	0	0	0	0	0	0	0	0	0	0	0	0	0	0	0	0	0	0	0	0	0	0	0	0	0	0	0	0	0	0	0	0	0
SRR20661001_vRhyme_bin_57	0	0	0	0	0	0	0	0	0	4.53341	4.41023	4.29859	0	0	0	0	0	0	0	0	0	0	0	0	0	0	0	0	0	0	0	0	0	0	0	0	0	0	0	0	0	0	0	0	0	0	0	0
SRR20661001_vRhyme_bin_58	0	0	0	0	0	0	0	0	0	5.63844	4.92033	4.91561	0	0	0	0	0	0	0	0	0	0	0	0	0	0	0	0	0	0	0	0	0	0	0	0	0	0	0	0	0	0	0	0	0	0	0	0
SRR20661001_vRhyme_bin_59	0	0	0	0	0	0	0	0	0	6.96402	6.09616	6.30275	0	0	0	0	0	0	0	0	0	0	0	0	0	0	0	0	0	0	0	0	0	0	0	0	0	0	0	0	0	0	0	0	0	0	0	0
SRR20661001_vRhyme_bin_61	0	0	0	0	0	0	0	0	0	5.81833	5.2851	6.08446	0	0	0	0	0	0	0	0	0	0	0	0	0	0	0	0	0	0	0	0	0	0	0	0	0	0	0	0	0	0	0	0	0	0	0	0
SRR20661001_vRhyme_bin_62	0	0	0	0	0	0	0	0	0	12.8452	11.242	12.5095	0	0	0	0	0	0	0	0	0	0	0	0	0	0	0	0	0	0	0	0	0	0	0	0	0	0	0	0	0	0	0	0	0	0	0	0
SRR20661001_vRhyme_bin_63	0	0	0	0	0	0	0	0	0	5.40926	0	0	0	0	0	0	0	0	0	0	0	0	0	0	0	0	0	0	0	0	0	0	0	0	0	0	0	0	0	0	0	0	0	0	0	0	0	0
SRR20661001_vRhyme_bin_65	0	0	0	0	0	0	0	0	0	4.51528	4.4328	3.77454	0	0	0	0	0	0	0	0	0	0	0	0	0	0	0	0	0	0	0	0	0	0	0	0	0	0	0	0	0	0	0	0	0	0	0	0
SRR20661001_vRhyme_bin_67	0	0	0	0	0	0	0	0	0	4.17284	3.12626	3.97528	0	0	0	0	0	0	0	0	0	0	0	0	0	0	0	0	0	0	0	0	0	0	0	0	0	0	0	0	0	0	0	0	0	0	0	0
SRR20661001_vRhyme_bin_68	0	0	0	0	0	0	0	0	0	6.42789	5.49045	6.91455	0	0	0	0	0	0	0	0	0	0	0	0	0	0	0	0	0	0	0	0	0	0	0	0	0	0	0	0	0	0	0	0	0	0	0	0
SRR20661001_vRhyme_bin_69	0	0	0	0	0	0	0	0	0	4.52821	4.37598	5.11451	0	0	0	0	0	0	0	0	0	0	0	0	0	0	0	0	0	0	0	0	0	0	0	0	0	0	0	0	0	0	0	0	0	0	0	0
SRR20661001_vRhyme_bin_7	0	0	0	0	0	0	0	0	0	6.25351	7.22428	6.62506	0	0	0	0	0	0	0	0	0	0	0	0	0	0	0	0	0	0	0	0	0	0	0	0	0	0	0	0	0	0	0	0	0	0	0	0
SRR20661001_vRhyme_bin_71	0	0	0	0	0	0	0	0	0	8.6683	7.05524	6.43455	0	0	0	0	0	0	0	0	0	0	0	0	0	0	0	0	0	0	0	0	0	0	0	0	0	0	0	0	0	0	0	0	0	0	0	0
SRR20661001_vRhyme_bin_72	0	0	0	0	0	0	0	0	0	7.6527	7.10438	7.48048	0	0	0	0	0	0	0	0	0	0	0	0	0	0	0	0	0	0	0	0	0	0	0	0	0	0	0	0	0	0	0	0	0	0	0	0
SRR20661001_vRhyme_bin_74	0	0	0	0	0	0	0	0	0	4.60143	3.13687	4.89749	0	0	0	0	0	0	0	0	0	0	0	0	0	0	0	0	0	0	0	0	0	0	0	0	0	0	0	0	0	0	0	0	0	0	0	0
SRR20661001_vRhyme_bin_75	0	0	0	0	0	0	0	0	0	5.55277	5.09312	5.68579	0	0	0	0	0	0	0	0	0	0	0	0	0	0	0	0	0	0	0	0	0	0	0	0	0	0	0	0	0	0	0	0	0	0	0	0
SRR20661001_vRhyme_bin_77	0	0	0	0	0	0	0	0	0	9.99287	9.20585	10.4226	0	0	0	0	0	0	0	0	0	0	0	0	0	0	0	0	0	0	0	0	0	0	0	0	0	0	0	0	0	0	0	0	0	0	0	0
SRR20661001_vRhyme_bin_79	0	0	0	0	0	0	0	0	0	11.7736	10.4125	12.158	0	0	0	0	0	0	0	0	0	0	0	0	0	0	0	0	0	0	0	0	0	0	0	0	0	0	0	0	0	0	0	0	0	0	0	0
SRR20661001_vRhyme_bin_8	0	0	0	0	0	0	0	0	0	3.84647	7.62137	5.93625	0	0	0	0	0	0	0	0	0	0	0	0	0	0	0	0	0	0	0	0	0	0	0	0	0	0	0	0	0	0	0	0	0	0	0	0
SRR20661001_vRhyme_bin_80	0	0	0	0	0	0	0	0	0	8.92723	8.66549	6.50009	0	0	0	0	0	0	0	0	0	0	0	0	0	0	0	0	0	0	0	0	0	0	0	0	0	0	0	0	0	0	0	0	0	0	0	0
SRR20661001_vRhyme_bin_82	0	0	0	0	0	0	0	0	0	13.6333	15.4132	13.0726	0	0	0	0	0	0	0	0	0	0	0	0	0	0	0	0	0	0	0	0	0	0	0	0	0	0	0	0	0	0	0	0	0	0	0	0
SRR20661001_vRhyme_bin_83	0	0	0	0	0	0	0	0	0	5.35927	3.1082	3.36711	0	0	0	0	0	0	0	0	0	0	0	0	0	0	0	0	0	0	0	0	0	0	0	0	0	0	0	0	0	0	0	0	0	0	0	0
SRR20661001_vRhyme_bin_84	0	0	0	0	0	0	0	0	0	8.87972	10.1982	9.57938	0	0	0	0	0	0	0	0	0	0	0	0	0	0	0	0	0	0	0	0	0	0	0	0	0	0	0	0	0	0	0	0	0	0	0	0
SRR20661001_vRhyme_bin_85	0	0	0	0	0	0	0	0	0	9.02069	8.82127	8.397	0	0	0	0	0	0	0	0	0	0	0	0	0	0	0	0	0	0	0	0	0	0	0	0	0	0	0	0	0	0	0	0	0	0	0	0
SRR20661001_vRhyme_bin_86	0	0	0	0	0	0	0	0	0	6.54053	5.4218	6.43069	0	0	0	0	0	0	0	0	0	0	0	0	0	0	0	0	0	0	0	0	0	0	0	0	0	0	0	0	0	0	0	0	0	0	0	0
SRR20661001_vRhyme_bin_87	0	0	0	0	0	0	0	0	0	7.40745	7.73975	8.55216	0	0	0	0	0	0	0	0	0	0	0	0	0	0	0	0	0	0	0	0	0	0	0	0	0	0	0	0	0	0	0	0	0	0	0	0
SRR20661001_vRhyme_bin_88	0	0	0	0	0	0	0	0	0	5.95734	5.55679	7.14731	0	0	0	0	0	0	0	0	0	0	0	0	0	0	0	0	0	0	0	0	0	0	0	0	0	0	0	0	0	0	0	0	0	0	0	0
SRR20661001_vRhyme_bin_89	0	0	0	0	0	0	0	0	0	10.6936	12.7408	11.3709	0	0	0	0	0	0	0	0	0	0	0	0	0	0	0	0	0	0	0	0	0	0	0	0	0	0	0	0	0	0	0	0	0	0	0	0
SRR20661001_vRhyme_bin_9	0	0	0	0	0	0	0	0	0	6.96589	7.33853	6.88271	0	0	0	0	0	0	0	0	0	0	0	0	0	0	0	0	0	0	0	0	0	0	0	0	0	0	0	0	0	0	0	0	0	0	0	0
SRR20661001_vRhyme_bin_90	0	0	0	0	0	0	0	0	0	12.3694	13.8171	12.163	0	0	0	0	0	0	0	0	0	0	0	0	0	0	0	0	0	0	0	0	0	0	0	0	0	0	0	0	0	0	0	0	0	0	0	0
SRR20661001_vRhyme_bin_91	0	0	0	0	0	0	0	0	0	8.61177	9.00134	8.51449	0	0	0	0	0	0	0	0	0	0	0	0	0	0	0	0	0	0	0	0	0	0	0	0	0	0	0	0	0	0	0	0	0	0	0	0
SRR20661001_vRhyme_bin_92	0	0	0	0	0	0	0	0	0	5.99986	5.55373	6.3145	0	0	0	0	0	0	0	0	0	0	0	0	0	0	0	0	0	0	0	0	0	0	0	0	0	0	0	0	0	0	0	0	0	0	0	0
SRR20661001_vRhyme_bin_93	0	0	0	0	0	0	0	0	0	7.58678	7.1085	6.67452	0	0	0	0	0	0	0	0	0	0	0	0	0	0	0	0	0	0	0	0	0	0	0	0	0	0	0	0	0	0	0	0	0	0	0	0
SRR20661001_vRhyme_bin_94	0	0	0	0	0	0	0	0	0	8.79848	9.53964	8.75128	0	0	0	0	0	0	0	0	0	0	0	0	0	0	0	0	0	0	0	0	0	0	0	0	0	0	0	0	0	0	0	0	0	0	0	0
SRR20661001_vRhyme_bin_95	0	0	0	0	0	0	0	0	0	10.3302	9.8293	10.2041	0	0	0	0	0	0	0	0	0	0	0	0	0	0	0	0	0	0	0	0	0	0	0	0	0	0	0	0	0	0	0	0	0	0	0	0
SRR20661001_vRhyme_bin_96	0	0	0	0	0	0	0	0	0	6.24238	6.51038	5.67307	0	0	0	0	0	0	0	0	0	0	0	0	0	0	0	0	0	0	0	0	0	0	0	0	0	0	0	0	0	0	0	0	0	0	0	0
SRR20661001_vRhyme_bin_97	0	0	0	0	0	0	0	0	0	6.80774	6.5168	6.95476	0	0	0	0	0	0	0	0	0	0	0	0	0	0	0	0	0	0	0	0	0	0	0	0	0	0	0	0	0	0	0	0	0	0	0	0
SRR20661001_vRhyme_bin_99	0	0	0	0	0	0	0	0	0	11.1734	11.1212	10.9137	0	0	0	0	0	0	0	0	0	0	0	0	0	0	0	0	0	0	0	0	0	0	0	0	0	0	0	0	0	0	0	0	0	0	0	0
SRR20661002_vRhyme_bin_1	0	0	0	0	0	0	4.83575	4.52995	6.18839	0	0	0	0	0	0	0	0	0	0	0	0	0	0	0	0	0	0	0	0	0	0	0	0	0	0	0	0	0	0	0	0	0	0	0	0	0	0	0
SRR20661002_vRhyme_bin_10	0	0	0	0	0	0	4.09863	3.58074	5.63729	0	0	0	0	0	0	0	0	0	0	0	0	0	0	0	0	0	0	0	0	0	0	0	0	0	0	0	0	0	0	0	0	0	0	0	0	0	0	0
SRR20661002_vRhyme_bin_11	0	0	0	0	0	0	4.13612	2.18636	6.0378	0	0	0	0	0	0	0	0	0	0	0	0	0	0	0	0	0	0	0	0	0	0	0	0	0	0	0	0	0	0	0	0	0	0	0	0	0	0	0
SRR20661002_vRhyme_bin_12	0	0	0	0	0	0	0	3.92214	5.98182	0	0	0	0	0	0	0	0	0	0	0	0	0	0	0	0	0	0	0	0	0	0	0	0	0	0	0	0	0	0	0	0	0	0	0	0	0	0	0
SRR20661002_vRhyme_bin_13	0	0	0	0	0	0	3.65345	0	5.10016	0	0	0	0	0	0	0	0	0	0	0	0	0	0	0	0	0	0	0	0	0	0	0	0	0	0	0	0	0	0	0	0	0	0	0	0	0	0	0
SRR20661002_vRhyme_bin_15	0	0	0	0	0	0	6.85475	6.79375	7.30136	0	0	0	0	0	0	0	0	0	0	0	0	0	0	0	0	0	0	0	0	0	0	0	0	0	0	0	0	0	0	0	0	0	0	0	0	0	0	0
SRR20661002_vRhyme_bin_16	0	0	0	0	0	0	5.06796	6.53169	7.5179	0	0	0	0	0	0	0	0	0	0	0	0	0	0	0	0	0	0	0	0	0	0	0	0	0	0	0	0	0	0	0	0	0	0	0	0	0	0	0
SRR20661002_vRhyme_bin_18	0	0	0	0	0	0	5.36932	4.46943	7.04071	0	0	0	0	0	0	0	0	0	0	0	0	0	0	0	0	0	0	0	0	0	0	0	0	0	0	0	0	0	0	0	0	0	0	0	0	0	0	0
SRR20661002_vRhyme_bin_2	0	0	0	0	0	0	6.7767	5.79636	6.93577	0	0	0	0	0	0	0	0	0	0	0	0	0	0	0	0	0	0	0	0	0	0	0	0	0	0	0	0	0	0	0	0	0	0	0	0	0	0	0
SRR20661002_vRhyme_bin_20	0	0	0	0	0	0	7.43917	6.2106	6.96192	0	0	0	0	0	0	1.78605	1.55835	1.82469	0	0	0	0	0	0	0	0	0	0	0	0	0	0	0	0	0	0	0	0	0	0	0	0	0	0	0	0	0	0
SRR20661002_vRhyme_bin_21	0	0	0	0	0	0	9.67158	9.56126	7.8711	0	0	0	0	0	0	0	0	0	0	0	0	0	0	0	0	0	0	0	0	0	0	0	0	0	0	0	0	0	0	0	0	0	0	0	0	0	0	0
SRR20661002_vRhyme_bin_22	0	0	0	0	0	0	3.39234	3.32894	5.12228	0	0	0	0	0	0	0	0	0	0	0	0	0	0	0	0	0	0	0	0	0	0	0	0	0	0	0	0	0	0	0	0	0	0	0	0	0	0	0
SRR20661002_vRhyme_bin_26	0	0	0	0	0	0	5.47292	3.92632	5.76459	0	0	0	0	0	0	1.85832	0	1.51436	0	0	0	0	0	0	0	0	0	0	0	0	0	0	0	0	0	0	0	0	0	0	0	0	0	0	0	0	0	0
SRR20661002_vRhyme_bin_28	0	0	0	0	0	0	9.13324	9.9741	8.64387	0	0	0	0	0	0	0	0	0	0	0	0	0	0	0	0	0	0	0	0	0	0	0	0	0	0	0	0	0	0	0	0	0	0	0	0	0	0	0
SRR20661002_vRhyme_bin_29	0	0	0	0	0	0	6.63691	7.24936	7.89315	0	0	0	0	0	0	0	0	0	0	0	0	0	0	0	0	0	0	0	0	0	2.66659	3.14178	2.75516	0	0	0	0	0	0	0	0	0	0	0	0	0	0	0
SRR20661002_vRhyme_bin_3	0	0	0	0	0	0	10.2181	11.6049	11.8497	0	0	0	0	0	0	0	0	0	0	0	0	0	0	0	0	0	0	0	0	0	0	0	0	0	0	0	0	0	0	0	0	0	0	0	0	0	0	0
SRR20661002_vRhyme_bin_31	0	0	0	0	0	0	0	1.91362	4.90792	0	0	0	0	0	0	0	2.03345	0	0	0	0	0	0	0	2.28884	2.48891	2.54325	2.33	2.66019	2.27634	3.88471	5.29907	3.95209	0	0	0	0	0	0	0	0	0	0	0	0	0	0	0
SRR20661002_vRhyme_bin_32	0	0	0	0	0	0	3.62544	0	4.98532	0	0	0	0	0	0	0	0	0	0	0	0	0	0	0	0	0	0	0	0	0	0	0	0	0	0	0	0	0	0	0	0	0	0	0	0	0	0	0
SRR20661002_vRhyme_bin_4	0	0	0	0	0	0	3.3264	2.11732	4.44583	0	0	0	0	0	0	0	0	0	0	0	0	0	0	0	0	0	0	0	0	0	0	0	0	0	0	0	0	0	0	0	0	0	0	0	0	0	0	0
SRR20661002_vRhyme_bin_5	0	0	0	0	0	0	3.37164	3.06043	4.19655	0	0	0	0	0	0	0	0	0	0	0	0	0	0	0	0	0	0	0	0	0	0	0	0	0	0	0	0	0	0	0	0	0	0	0	0	0	0	0
SRR20661002_vRhyme_bin_6	0	0	0	0	0	0	3.84758	1.91384	4.97068	0	0	0	0	0	0	0	0	0	0	0	0	0	0	0	0	0	0	0	0	0	0	0	0	0	0	0	0	0	0	0	0	0	0	0	0	0	0	0
SRR20661002_vRhyme_bin_7	0	0	0	0	0	0	3.61672	2.55272	5.24898	0	0	0	0	0	0	0	0	0	0	0	0	0	0	0	0	0	0	0	0	0	0	0	0	0	0	0	0	0	0	0	0	0	0	0	0	0	0	0
SRR20661002_vRhyme_bin_9	0	0	0	0	0	0	3.3104	0	6.08668	0	0	0	0	0	0	0	0	0	0	0	0	0	0	0	0	0	0	0	0	0	0	0	0	0	0	0	0	0	0	0	0	0	0	0	0	0	0	0
SRR20661003_vRhyme_bin_1	0	0	0	0	0	0	0	9.08553	0	0	0	0	0	0	0	0	0	0	0	0	0	0	0	0	0	0	0	0	0	0	0	0	0	0	0	0	0	0	0	0	0	0	0	0	0	0	0	0
SRR20661003_vRhyme_bin_10	0	0	0	0	0	0	0	12.4543	0	0	0	0	0	0	0	0	0	0	0	0	0	0	0	0	0	0	0	0	0	0	0	0	0	0	0	0	0	0	0	0	0	0	0	0	0	0	0	0
SRR20661003_vRhyme_bin_11	0	0	0	0	0	0	0	8.22867	0	0	0	0	0	0	0	1.8947	0	0	0	0	0	0	0	0	0	0	0	0	0	0	0	0	0	0	0	0	0	0	0	0	0	0	0	0	0	0	0	0
SRR20661003_vRhyme_bin_12	0	0	0	0	0	0	3.17818	7.5848	3.19699	0	0	0	0	0	0	0	2.01663	2.14236	0	0	0	0	0	0	0	0	0	0	0	0	0	0	0	0	0	0	0	0	0	0	0	0	0	0	0	0	0	0
SRR20661003_vRhyme_bin_13	0	0	0	0	0	0	0	7.64748	2.83144	0	0	0	0	0	0	0	0	0	0	0	0	0	0	0	0	0	0	0	0	0	0	0	0	0	0	0	0	0	0	0	0	0	0	0	0	0	0	0
SRR20661003_vRhyme_bin_15	0	0	0	0	0	0	3.06327	6.84223	3.26616	0	0	0	0	0	0	0	0	0	0	0	0	0	0	0	0	0	0	0	0	0	0	0	0	0	0	0	0	0	0	0	0	0	0	0	0	0	0	0
SRR20661003_vRhyme_bin_16	0	0	0	0	0	0	2.82728	6.52819	6.84716	0	0	0	0	0	0	0	0	0	0	0	0	0	0	0	0	0	0	0	0	0	0	0	0	0	0	0	0	0	0	0	0	0	0	0	0	0	0	0
SRR20661003_vRhyme_bin_17	0	0	0	0	0	0	7.65067	7.34752	2.67839	0	0	0	0	0	0	2.45485	0	3.05475	0	0	0	0	0	0	0	0	0	0	0	0	0	0	0	0	0	0	0	0	0	0	0	0	0	0	0	0	0	0
SRR20661003_vRhyme_bin_18	0	0	0	0	0	0	2.23585	6.4837	0	0	0	0	0	0	0	0	0	0	0	0	0	0	0	0	0	0	0	0	0	0	0	0	0	0	0	0	0	0	0	0	0	0	0	0	0	0	0	0
SRR20661003_vRhyme_bin_19	0	0	0	0	0	0	2.76085	6.63849	2.66108	0	0	0	0	0	0	0	0	0	0	0	0	0	0	0	0	0	0	0	0	0	0	0	0	0	0	0	0	0	0	0	0	0	0	0	0	0	0	0
SRR20661003_vRhyme_bin_2	0	0	0	0	0	0	2.91306	6.32031	2.54598	0	0	0	0	0	0	0	0	0	0	0	0	0	0	0	0	0	0	0	0	0	0	0	0	0	0	0	0	0	0	0	0	0	0	0	0	0	0	0
SRR20661003_vRhyme_bin_20	0	0	0	0	0	0	2.06045	11.9276	1.89458	0	0	0	0	0	0	0	0	0	0	0	0	0	0	0	0	0	0	0	0	0	0	0	0	0	0	0	0	0	0	0	0	0	0	0	0	0	0	0
SRR20661003_vRhyme_bin_21	0	0	0	0	0	0	8.42493	6.95813	7.30319	0	0	0	0	0	0	2.09781	0	2.18451	0	0	0	0	0	0	0	0	0	0	0	0	0	0	0	0	0	0	0	0	0	0	0	0	0	0	0	0	0	0
SRR20661003_vRhyme_bin_22	0	0	0	0	0	0	2.4238	6.81566	2.30801	0	0	0	0	0	0	2.35586	2.38164	2.60887	0	0	0	0	0	0	2.18051	2.04847	1.86746	0	0	0	0	0	0	0	0	0	0	0	0	0	0	0	0	0	0	0	0	0
SRR20661003_vRhyme_bin_24	0	0	0	0	0	0	3.00359	6.09799	2.91352	0	0	0	0	0	0	0	0	0	0	0	0	0	0	0	0	0	0	0	0	0	0	0	0	0	0	0	0	0	0	0	0	0	0	0	0	0	0	0
SRR20661003_vRhyme_bin_26	0	0	0	0	0	0	6.97793	5.8218	6.52043	0	0	0	0	0	0	0	0	0	0	0	0	0	0	0	0	0	0	0	0	0	0	0	0	0	0	0	0	0	0	0	0	0	0	0	0	0	0	0
SRR20661003_vRhyme_bin_27	0	0	0	0	0	0	0	0	0	0	0	0	0	0	0	0	0	0	0	0	0	0	0	0	0	0	0	0	0	0	0	0	0	0	0	0	0	0	0	0	0	0	0	0	0	0	0	0
SRR20661003_vRhyme_bin_29	0	0	0	0	0	0	8.42467	7.01117	6.53534	0	0	0	0	0	0	2.25548	1.88934	2.07245	0	0	0	0	0	0	0	0	0	0	0	0	0	0	0	0	0	0	0	0	0	0	0	0	0	0	0	0	0	0
SRR20661003_vRhyme_bin_3	0	0	0	0	0	0	6.21098	6.23924	5.2402	0	0	0	0	0	0	0	0	0	0	0	0	0	0	0	0	0	0	0	0	0	0	0	0	0	0	0	0	0	0	0	0	0	0	0	0	0	0	0
SRR20661003_vRhyme_bin_30	0	0	0	0	0	0	0	10.4305	1.92508	0	0	0	0	0	0	1.5417	1.50222	1.65621	0	0	0	0	0	0	0	0	0	0	0	0	0	0	0	0	0	0	0	0	0	0	0	0	0	0	0	0	0	0
SRR20661003_vRhyme_bin_31	0	0	0	0	0	0	0	5.43193	0	0	0	0	0	0	0	0	0	0	0	0	0	0	0	0	0	0	0	0	0	0	0	0	0	0	0	0	0	0	0	0	0	0	0	0	0	0	0	0
SRR20661003_vRhyme_bin_32	0	0	0	0	0	0	0	4.87556	0	0	0	0	0	0	0	0	0	0	0	0	0	0	0	0	0	0	0	0	0	0	0	0	0	0	0	0	0	0	0	0	0	0	0	0	0	0	0	0
SRR20661003_vRhyme_bin_33	0	0	0	0	0	0	2.27485	5.5405	0	0	0	0	0	0	0	0	0	0	0	0	0	0	0	0	0	0	0	0	0	0	0	0	0	0	0	0	0	0	0	0	0	0	0	0	0	0	0	0
SRR20661003_vRhyme_bin_34	0	0	0	0	0	0	2.52836	4.52774	3.18084	0	0	0	0	0	0	0	0	0	0	0	0	0	0	0	0	0	0	0	0	0	0	0	0	0	0	0	0	0	0	0	0	0	0	0	0	0	0	0
SRR20661003_vRhyme_bin_35	0	0	0	0	0	0	5.82094	4.94841	5.31912	0	0	0	0	0	0	0	0	0	0	0	0	0	0	0	0	0	0	0	0	0	0	0	0	0	0	0	0	0	0	0	0	0	0	0	0	0	0	0
SRR20661003_vRhyme_bin_36	0	0	0	0	0	0	0	4.09001	0	0	0	0	0	0	0	0	0	0	0	0	0	0	0	0	0	0	0	0	0	0	0	0	0	0	0	0	0	0	0	0	0	0	0	0	0	0	0	0
SRR20661003_vRhyme_bin_37	0	0	0	0	0	0	0	3.9951	0	0	0	0	0	0	0	0	0	0	0	0	0	0	0	0	0	0	0	0	0	0	0	0	0	0	0	0	0	0	0	0	0	0	0	0	0	0	0	0
SRR20661003_vRhyme_bin_38	0	0	0	0	0	0	0	3.82666	0	0	0	0	0	0	0	0	0	0	0	0	0	0	0	0	0	0	0	0	0	0	0	0	0	0	0	0	0	0	0	0	0	0	0	0	0	0	0	0
SRR20661003_vRhyme_bin_4	0	0	0	0	0	0	8.81245	11.0432	7.24735	0	0	0	0	0	0	0	0	0	0	0	0	0	0	0	0	0	0	0	0	0	0	0	0	0	0	0	0	0	0	0	0	0	0	0	0	0	0	0
SRR20661003_vRhyme_bin_40	0	0	0	0	0	0	10.4695	12.5321	9.46111	0	0	0	0	0	0	0	0	0	0	0	0	0	0	0	0	0	0	0	0	0	0	0	0	0	0	0	0	0	0	0	0	0	0	0	0	0	0	0
SRR20661003_vRhyme_bin_41	0	0	0	0	0	0	9.90117	10.1537	8.8152	0	0	0	0	0	0	0	0	0	0	0	0	0	0	0	0	0	0	0	0	0	0	0	0	0	0	0	0	0	0	0	0	0	0	0	0	0	0	0
SRR20661003_vRhyme_bin_42	0	0	0	0	0	0	8.26833	8.53437	7.81754	0	0	0	0	0	0	0	0	0	0	0	0	0	0	0	0	0	2.02924	0	0	0	2.97435	3.82125	2.71997	0	0	0	0	0	0	0	0	0	0	0	0	0	0	0
SRR20661003_vRhyme_bin_43	0	0	0	0	0	0	9.93965	11.7791	10.2715	0	0	0	0	0	0	0	0	0	0	0	0	0	0	0	0	0	0	0	0	0	2.22976	2.757	2.20216	0	0	0	0	0	0	0	0	0	0	0	0	0	0	0
SRR20661003_vRhyme_bin_44	0	0	0	0	0	0	5.80693	5.35666	5.94537	0	0	0	0	0	0	0	0	0	0	0	0	0	0	0	0	0	0	0	0	0	3.66462	3.90601	3.38034	0	0	0	0	0	0	0	0	0	0	0	0	0	0	0
SRR20661003_vRhyme_bin_46	0	0	0	0	0	0	4.74645	6.27372	3.94769	0	0	0	0	0	0	0	0	0	0	0	0	0	0	0	0	0	0	0	0	0	0	0	0	0	0	0	0	0	0	0	0	0	0	0	0	0	0	0
SRR20661003_vRhyme_bin_47	0	0	0	0	0	0	0	0	1.60962	0	0	0	0	0	0	0	0	0	0	0	0	0	0	0	0	0	0	0	0	0	0	0	0	0	0	0	0	0	0	0	0	0	0	0	0	0	0	0
SRR20661003_vRhyme_bin_48	0	0	0	0	0	0	0	0	1.52259	0	0	0	0	0	0	0	0	0	0	0	0	0	0	0	0	0	0	0	0	0	0	0	0	0	0	0	0	0	0	0	0	0	0	0	0	0	0	0
SRR20661003_vRhyme_bin_5	0	0	0	0	0	0	0	3.83418	0	0	0	0	0	0	0	0	0	0	0	0	0	0	0	0	0	0	0	0	0	0	0	0	0	0	0	0	0	0	0	0	0	0	0	0	0	0	0	0
SRR20661003_vRhyme_bin_50	0	0	0	0	0	0	0	0	0	0	0	0	0	0	0	0	0	0	0	0	0	0	0	0	0	0	0	0	0	0	0	0	0	0	0	0	0	0	0	0	0	0	0	0	0	0	0	0
SRR20661003_vRhyme_bin_51	0	0	0	0	0	0	3.10638	0	2.88328	0	0	0	0	0	0	0	0	0	0	0	0	0	0	0	0	0	0	0	0	0	0	0	0	0	0	0	0	0	0	0	0	0	0	0	0	0	0	0
SRR20661003_vRhyme_bin_52	0	0	0	0	0	0	6.34781	5.143	6.07619	0	0	0	0	0	0	0	2.00566	2.22162	0	0	0	0	0	0	0	0	0	0	0	0	0	0	0	0	0	0	0	0	0	0	0	0	0	0	0	0	0	0
SRR20661003_vRhyme_bin_56	0	0	0	0	0	0	5.59367	9.91405	4.07278	0	0	0	0	0	0	0	1.61922	0	0	0	0	0	0	0	0	0	0	0	0	0	0	0	0	0	0	0	0	0	0	0	0	0	0	0	0	0	0	0
SRR20661003_vRhyme_bin_6	0	0	0	0	0	0	5.54066	6.58404	4.4634	0	0	0	0	0	0	0	0	0	0	0	0	0	0	0	0	0	0	0	0	0	0	0	0	0	0	0	0	0	0	0	0	0	0	0	0	0	0	0
SRR20661003_vRhyme_bin_60	0	0	0	0	0	0	6.39969	9.76116	5.99434	0	0	0	0	0	0	0	0	1.4868	0	0	0	0	0	0	0	0	0	0	0	0	0	0	0	0	0	0	0	0	0	0	0	0	0	0	0	0	0	0
SRR20661003_vRhyme_bin_7	0	0	0	0	0	0	3.8532	10.2272	3.83722	0	0	0	0	0	0	1.57665	0	0	0	0	0	0	0	0	0	0	0	0	0	0	0	0	0	0	0	0	0	0	0	0	0	0	0	0	0	0	0	0
SRR20661003_vRhyme_bin_8	0	0	0	0	0	0	5.2416	7.9339	5.59072	0	0	0	0	0	0	0	0	0	0	0	0	0	0	0	0	0	0	0	0	0	0	0	0	0	0	0	0	0	0	0	0	0	0	0	0	0	0	0
SRR20661003_vRhyme_bin_9	0	0	0	0	0	0	4.98992	8.18833	5.24321	0	0	0	0	0	0	0	0	0	0	0	0	0	0	0	0	0	0	0	0	0	0	0	0	0	0	0	0	0	0	0	0	0	0	0	0	0	0	0
SRR20661004_vRhyme_bin_1	0	0	0	0	0	0	7.14332	2.24705	6.97839	0	0	0	0	0	0	0	0	0	0	0	0	0	0	0	0	0	0	0	0	0	0	0	0	0	0	0	0	0	0	0	0	0	0	0	0	0	0	0
SRR20661004_vRhyme_bin_10	0	0	0	0	0	0	6.69352	3.27455	4.58885	0	0	0	0	0	0	0	0	0	0	0	0	0	0	0	0	0	0	0	0	0	0	0	0	0	0	0	0	0	0	0	0	0	0	0	0	0	0	0
SRR20661004_vRhyme_bin_11	0	0	0	0	0	0	7.21855	4.57099	5.74223	0	0	0	0	0	0	0	0	0	0	0	0	0	0	0	0	0	0	0	0	0	0	0	0	0	0	0	0	0	0	0	0	0	0	0	0	0	0	0
SRR20661004_vRhyme_bin_12	0	0	0	0	0	0	6.15385	4.61023	4.13005	0	0	0	0	0	0	0	0	0	0	0	0	0	0	0	0	0	0	0	0	0	0	0	0	0	0	0	2.39832	0	0	0	0	0	0	0	0	0	0	0
SRR20661004_vRhyme_bin_13	0	0	0	0	0	0	5.88027	5.61636	4.74653	0	0	0	0	0	0	0	0	0	0	0	0	0	0	0	0	0	0	0	0	0	0	0	0	0	0	0	0	0	0	0	0	0	0	0	0	0	0	0
SRR20661004_vRhyme_bin_15	0	0	0	0	0	0	5.51696	2.00604	4.96515	0	0	0	0	0	0	0	0	0	0	0	0	0	0	0	0	0	0	0	0	0	0	0	0	0	0	0	0	0	0	0	0	0	0	0	0	0	0	0
SRR20661004_vRhyme_bin_16	0	0	0	0	0	0	7.29888	6.8182	4.43057	0	0	0	0	0	0	0	0	0	0	0	0	0	0	0	0	0	0	0	0	0	0	0	0	0	0	0	0	0	0	0	0	0	0	0	0	0	0	0
SRR20661004_vRhyme_bin_17	0	0	0	0	0	0	5.88437	4.29823	3.90146	0	0	0	0	0	0	0	0	0	0	0	0	0	0	0	0	0	0	0	0	0	0	0	0	0	0	0	0	0	0	0	0	0	0	0	0	0	0	0
SRR20661004_vRhyme_bin_18	0	0	0	0	0	0	5.61343	2.41401	4.457	0	0	0	0	0	0	0	0	0	0	0	0	0	0	0	0	0	0	0	0	0	0	0	0	0	0	0	0	0	0	0	0	0	0	0	0	0	0	0
SRR20661004_vRhyme_bin_19	0	0	0	0	0	0	5.03137	2.15575	3.25246	0	0	0	0	0	0	0	0	0	0	0	0	0	0	0	0	0	0	0	0	0	0	0	0	0	0	0	0	0	0	0	0	0	0	0	0	0	0	0
SRR20661004_vRhyme_bin_2	0	0	0	0	0	0	4.47587	3.97929	3.92794	0	0	0	0	0	0	0	0	0	0	0	0	0	0	0	0	0	0	0	0	0	0	0	0	0	0	0	0	0	0	0	0	0	0	0	0	0	0	0
SRR20661004_vRhyme_bin_20	0	0	0	0	0	0	11.6641	11.813	3.41321	0	0	0	0	0	0	0	0	0	0	0	0	0	0	0	0	0	0	0	0	0	0	0	0	0	0	0	0	0	0	0	0	0	0	0	0	0	0	0
SRR20661004_vRhyme_bin_21	0	0	0	0	0	0	4.14839	2.77099	3.94825	0	0	0	0	0	0	0	0	0	0	0	0	0	0	0	0	0	0	0	0	0	0	0	0	0	0	0	0	0	0	0	0	0	0	0	0	0	0	0
SRR20661004_vRhyme_bin_22	0	0	0	0	0	0	3.62798	0	3.8861	0	0	0	0	0	0	0	0	0	0	0	0	0	0	0	0	0	0	0	0	0	0	0	0	0	0	0	0	0	0	0	0	0	0	0	0	0	0	0
SRR20661004_vRhyme_bin_24	0	0	0	0	0	0	4.41433	3.58412	5.11214	0	0	0	0	0	0	0	0	0	0	0	0	0	0	0	0	0	0	0	0	0	0	0	0	0	0	0	4.73532	0	0	0	0	0	0	0	0	0	0	0
SRR20661004_vRhyme_bin_25	0	0	0	0	0	0	5.36681	1.55775	7.70108	0	0	0	0	0	0	0	0	0	0	0	0	0	0	0	0	0	0	0	0	0	0	0	0	0	0	0	0	0	0	0	0	0	0	0	0	0	0	0
SRR20661004_vRhyme_bin_28	0	0	0	0	0	0	8.74202	9.06216	7.38048	0	0	0	0	0	0	0	0	0	0	0	0	0	0	0	0	0	0	0	0	0	0	0	0	0	0	0	0	0	0	0	0	0	0	0	0	0	0	0
SRR20661004_vRhyme_bin_29	0	0	0	0	0	0	11.0456	12.0691	9.52189	0	0	0	0	0	0	0	0	0	0	0	0	0	0	0	0	0	0	0	0	0	0	0	0	0	0	0	0	0	0	0	0	0	0	0	0	0	0	0
SRR20661004_vRhyme_bin_3	0	0	0	0	0	0	11.1109	10.5777	10.4842	0	0	0	0	0	0	0	0	0	0	0	0	0	0	0	0	0	0	0	0	0	0	0	0	0	0	0	0	0	0	0	0	0	0	0	0	0	0	0
SRR20661004_vRhyme_bin_30	0	0	0	0	0	0	9.29242	7.12407	7.17105	0	0	0	0	0	0	0	0	0	0	0	0	0	0	0	0	0	0	0	0	1.70316	3.67883	4.42707	3.63428	0	0	0	0	0	0	0	0	0	0	0	0	0	0	0
SRR20661004_vRhyme_bin_31	0	0	0	0	0	0	12.8094	8.05211	9.73831	0	0	0	0	0	0	0	0	0	0	0	0	0	0	0	0	0	0	0	0	0	3.82301	4.04992	0	0	0	0	0	0	0	0	0	0	0	0	0	0	0	0
SRR20661004_vRhyme_bin_32	0	0	0	0	0	0	10.4382	7.30894	6.95762	0	0	0	0	0	0	3.32114	2.77841	2.63733	0	0	1.63409	4.21292	5.9376	5.65295	3.79594	3.05268	2.67448	3.10689	3.43384	2.82928	6.5393	7.22406	8.11803	0	0	0	0	0	0	0	0	0	0	0	0	0	0	0
SRR20661004_vRhyme_bin_33	0	0	0	0	0	0	9.161	6.65261	4.19855	0	0	0	0	0	0	2.19266	2.21675	2.3672	0	0	0	0	0	0	1.80064	1.98537	0	0	0	0	0	0	0	0	0	0	1.86503	0	0	0	0	0	0	0	0	0	0	0
SRR20661004_vRhyme_bin_34	0	0	0	0	0	0	8.46386	5.38239	8.13632	0	0	0	0	0	0	0	0	0	0	0	0	0	0	0	0	0	0	0	0	0	0	0	0	0	0	0	0	0	0	0	0	0	0	0	0	0	0	0
SRR20661004_vRhyme_bin_35	0	0	0	0	0	0	8.08445	5.70037	5.50099	0	0	0	0	0	0	1.80608	1.64309	2.29609	0	0	0	0	0	0	0	0	0	0	0	0	0	0	0	0	0	0	0	0	0	0	0	0	0	0	0	0	0	0
SRR20661004_vRhyme_bin_36	0	0	0	0	0	0	7.08444	6.65781	5.86404	0	0	0	0	0	0	0	0	1.49869	0	0	0	0	0	0	0	0	0	0	0	0	0	0	0	0	0	0	0	0	0	0	0	0	0	0	0	0	0	0
SRR20661004_vRhyme_bin_4	0	0	0	0	0	0	10.2478	0	3.04478	0	0	0	0	0	0	0	0	0	0	0	0	0	0	0	0	0	0	0	0	0	0	0	0	0	0	0	0	0	0	0	0	0	0	0	0	0	0	0
SRR20661004_vRhyme_bin_44	0	0	0	0	0	0	6.14069	3.67833	4.81448	0	0	0	0	0	0	0	0	0	0	0	0	0	0	0	0	0	0	0	0	0	0	0	0	0	0	0	0	0	0	0	0	0	0	0	0	0	0	0
SRR20661004_vRhyme_bin_45	0	0	0	0	0	0	4.92679	3.6903	5.59073	0	0	0	0	0	0	1.69803	1.60158	0	0	0	0	0	0	0	0	0	0	0	0	0	0	0	0	0	0	0	0	0	0	0	0	0	0	0	0	0	0	0
SRR20661004_vRhyme_bin_46	0	0	0	0	0	0	7.488	8.84808	4.10369	0	0	0	0	0	0	0	0	0	0	0	0	0	0	0	0	0	0	0	0	0	0	0	0	0	0	0	0	0	0	0	0	0	0	0	0	0	0	0
SRR20661004_vRhyme_bin_5	0	0	0	0	0	0	7.24266	4.29444	4.95161	0	0	0	0	0	0	0	0	0	0	0	0	0	0	0	0	0	0	0	0	0	0	0	0	0	0	0	0	0	0	0	0	0	0	0	0	0	0	0
SRR20661004_vRhyme_bin_6	0	0	0	0	0	0	7.76423	10.1211	5.49325	0	0	0	0	0	0	0	0	0	0	0	0	0	0	0	0	0	0	0	0	0	0	0	0	0	0	0	0	0	0	0	0	0	0	0	0	0	0	0
SRR20661004_vRhyme_bin_7	0	0	0	0	0	0	8.34024	5.36501	6.13104	0	0	0	0	0	0	0	0	0	0	0	0	0	0	0	0	0	0	0	0	0	0	0	0	0	0	0	0	0	0	0	0	0	0	0	0	0	0	0
SRR20661004_vRhyme_bin_8	0	0	0	0	0	0	7.20991	7.65007	5.26807	0	0	0	0	0	0	0	0	0	0	0	0	0	0	0	0	0	0	0	0	0	0	0	0	0	0	0	0	0	0	0	0	0	0	0	0	0	0	0
SRR20661004_vRhyme_bin_9	0	0	0	0	0	0	6.37276	4.92164	3.99896	0	0	0	0	0	0	0	0	0	0	0	0	0	0	0	0	0	0	0	0	0	0	0	0	0	0	0	0	0	0	0	0	0	0	0	0	0	0	0
SRR20661005_vRhyme_bin_10	0	0	0	2.45586	0	4.46411	0	0	0	0	0	0	0	0	0	0	0	0	0	0	0	0	0	0	0	0	0	0	0	0	0	0	0	0	0	0	0	0	0	0	0	0	0	0	0	0	0	0
SRR20661005_vRhyme_bin_15	0	0	0	5.62875	4.48633	5.7451	0	0	0	0	0	0	0	0	0	0	0	0	0	0	0	0	0	0	0	0	0	0	0	0	0	0	0	0	0	0	0	0	0	0	0	0	0	0	0	0	0	0
SRR20661005_vRhyme_bin_16	0	0	0	4.32909	3.55873	6.1942	0	0	0	0	0	0	0	0	0	0	0	0	0	0	0	0	0	0	0	0	0	0	0	0	0	0	0	0	0	0	0	0	0	0	0	0	0	0	0	0	0	0
SRR20661005_vRhyme_bin_17	0	0	0	3.93167	4.20699	5.26048	0	0	0	0	0	0	0	0	0	0	0	0	0	0	0	0	0	0	0	0	0	0	0	0	0	0	0	0	0	0	0	0	0	0	0	0	0	0	0	0	0	0
SRR20661005_vRhyme_bin_18	0	0	0	4.7251	4.94058	5.31125	0	0	0	0	0	0	0	0	0	0	0	0	0	0	0	0	0	0	0	0	0	0	0	0	0	0	0	0	0	0	0	0	0	0	0	0	0	0	0	0	0	0
SRR20661005_vRhyme_bin_19	0	0	0	5.68684	5.24137	7.45501	0	0	0	0	0	0	0	0	0	0	0	0	0	0	0	0	0	0	0	0	0	0	0	0	0	0	0	0	0	0	0	0	0	0	0	0	0	0	0	0	0	0
SRR20661005_vRhyme_bin_2	0	0	0	4.7138	3.10794	6.46414	0	0	0	0	0	0	0	0	0	0	0	0	0	0	0	0	0	0	0	0	0	0	0	0	0	0	0	0	0	0	0	0	0	0	0	0	0	0	0	0	0	0
SRR20661005_vRhyme_bin_20	0	0	0	5.40284	5.1032	6.54186	0	0	0	0	0	0	0	0	0	0	0	0	0	0	0	0	0	0	0	0	0	0	0	0	0	0	0	0	0	0	0	0	0	0	0	0	0	0	0	0	0	0
SRR20661005_vRhyme_bin_21	0	0	0	6.00312	2.28396	6.93396	0	0	0	0	0	0	0	0	0	0	0	0	0	0	0	0	0	0	0	0	0	0	0	0	0	0	0	0	0	0	0	0	0	0	0	0	0	0	0	0	0	0
SRR20661005_vRhyme_bin_22	0	0	0	3.4885	4.91017	3.64195	0	0	0	0	0	0	0	0	0	0	0	0	0	0	0	0	0	0	0	0	0	0	0	0	0	0	0	0	0	0	0	0	0	0	0	0	0	0	0	0	0	0
SRR20661005_vRhyme_bin_23	0	0	0	6.23632	4.80101	7.04731	0	0	0	0	0	0	0	0	0	0	0	0	0	0	0	0	0	0	0	0	0	0	0	0	0	0	0	0	0	0	0	0	0	0	0	0	0	0	0	0	0	0
SRR20661005_vRhyme_bin_24	0	0	0	6.81479	4.84373	8.11502	0	0	0	0	0	0	0	0	0	0	0	0	0	0	0	0	0	0	0	0	0	0	0	0	0	0	0	0	0	0	0	0	0	0	0	0	0	0	0	0	0	0
SRR20661005_vRhyme_bin_25	0	0	0	5.3939	3.99477	5.79856	0	0	0	0	0	0	0	0	0	0	0	0	0	0	0	0	0	0	0	0	0	0	0	0	0	0	0	0	0	0	0	0	0	0	0	0	0	0	0	0	0	0
SRR20661005_vRhyme_bin_26	0	0	0	0	0	7.51677	0	0	0	0	0	0	0	0	0	0	0	0	0	0	0	0	0	0	0	0	0	0	0	0	0	0	0	0	0	0	0	0	0	0	0	0	0	0	0	0	0	0
SRR20661005_vRhyme_bin_27	3.37544	3.05545	2.79175	7.02345	3.45591	7.02752	0	0	0	0	0	0	0	0	0	0	0	0	0	0	0	0	0	0	1.98749	1.74567	1.92902	0	0	0	0	0	0	0	0	0	0	0	0	3.9779	3.38743	5.81342	0	0	0	0	0	0
SRR20661005_vRhyme_bin_28	15.6685	12.4942	15.5458	3.52968	2.05598	3.8913	0	0	0	0	0	0	0	0	0	0	0	0	0	0	2.47849	0	0	0	0	0	0	0	0	0	0	0	0	0	0	0	0	17.3155	16.9465	0	0	0	0	0	1.67389	0	0	0
SRR20661005_vRhyme_bin_29	0	0	0	5.50449	4.31047	5.94521	0	0	0	0	0	0	0	0	0	0	0	0	0	0	0	0	0	0	0	0	0	0	0	0	0	0	0	0	0	0	0	0	0	0	0	0	0	0	0	0	0	0
SRR20661005_vRhyme_bin_30	0	0	0	5.42464	3.30294	5.7701	0	0	0	0	0	0	0	0	0	0	0	0	0	0	0	0	0	0	0	0	0	0	0	0	0	0	0	0	0	0	0	0	0	0	0	0	0	0	0	0	0	0
SRR20661005_vRhyme_bin_31	0	0	0	4.14878	3.92911	6.11618	0	0	0	0	0	0	0	0	0	0	0	0	0	0	0	0	0	0	0	0	0	0	0	0	0	0	0	0	0	0	0	0	0	0	0	0	0	0	0	0	0	0
SRR20661005_vRhyme_bin_32	0	0	0	6.72529	4.62148	4.99928	0	0	0	0	0	0	0	0	0	0	0	0	0	0	0	0	0	0	0	0	0	0	0	0	0	0	0	0	0	0	0	0	0	0	0	0	0	0	0	0	0	0
SRR20661005_vRhyme_bin_33	2.72841	2.39962	2.42038	6.42046	4.51445	5.74067	0	0	0	0	0	0	0	0	0	0	0	0	0	0	0	0	0	0	1.83775	2.07023	0	0	0	0	0	0	0	0	0	0	0	0	0	2.79376	2.68974	2.95498	0	0	0	0	0	0
SRR20661005_vRhyme_bin_35	0	0	0	6.57226	6.24074	8.72522	0	0	0	0	0	0	0	0	0	0	0	0	0	0	0	0	0	0	0	0	0	0	0	0	0	0	0	0	0	0	0	0	0	0	0	0	0	0	0	0	0	0
SRR20661005_vRhyme_bin_36	0	0	0	5.58113	3.56636	6.30708	0	0	0	0	0	0	0	0	0	0	0	0	0	0	0	0	0	0	0	0	0	0	0	0	0	0	0	0	0	0	0	0	0	0	0	0	0	0	0	0	0	0
SRR20661005_vRhyme_bin_37	0	0	0	6.41431	5.37813	8.56656	0	0	0	0	0	0	0	0	0	0	0	0	0	0	0	0	0	0	0	0	0	0	0	0	0	0	0	0	0	0	0	0	0	0	0	0	0	0	0	0	0	0
SRR20661005_vRhyme_bin_38	0	0	0	6.79301	5.99403	8.44493	0	0	0	0	0	0	0	0	0	0	0	0	0	0	0	0	0	0	0	0	0	0	0	0	0	0	0	0	0	0	0	0	0	0	0	0	0	0	0	0	0	0
SRR20661005_vRhyme_bin_39	0	0	0	4.37415	2.88326	4.86804	0	0	0	0	0	0	0	0	0	0	0	0	0	0	0	0	0	0	0	0	0	0	0	0	0	0	0	0	0	0	0	0	0	3.63004	3.55802	5.08634	0	0	0	0	0	0
SRR20661005_vRhyme_bin_4	0	0	0	0	0	4.80853	0	0	0	0	0	0	0	0	0	0	0	0	0	0	0	0	0	0	0	0	0	0	0	0	0	0	0	0	0	0	0	0	0	0	0	0	0	0	0	0	0	0
SRR20661005_vRhyme_bin_41	0	0	0	5.4898	3.90669	3.46864	0	0	0	0	0	0	0	0	0	0	0	0	0	0	0	0	0	0	0	0	0	0	0	0	0	0	0	0	0	0	0	0	0	0	1.80598	2.02611	3.85908	3.66164	4.10074	0	0	0
SRR20661005_vRhyme_bin_42	0	0	0	3.99196	2.6899	10.0154	0	0	0	0	0	0	0	0	0	0	0	0	0	0	0	0	0	0	0	0	0	0	0	0	0	0	0	0	0	0	0	0	0	0	0	0	4.52298	3.96057	4.43876	0	0	0
SRR20661005_vRhyme_bin_43	0	0	0	10.1553	8.71246	3.55947	0	0	0	0	0	0	0	0	0	0	0	0	0	0	0	0	0	0	0	0	0	0	0	0	0	0	0	0	0	0	0	0	0	0	0	0	0	0	0	0	0	0
SRR20661005_vRhyme_bin_44	0	0	0	12.7039	7.82138	10.7225	0	0	0	0	0	0	0	0	0	0	0	0	0	0	0	0	0	0	0	0	0	0	0	0	0	0	0	0	0	0	0	0	0	3.56208	3.88801	4.86965	8.06045	7.51093	7.78287	0	0	0
SRR20661005_vRhyme_bin_45	1.77785	1.94515	1.79457	4.34659	3.20252	4.12783	0	0	0	0	0	0	0	0	0	0	0	0	0	0	0	0	0	0	0	0	0	0	0	0	0	0	0	0	0	0	0	0	0	0	0	1.61709	4.30489	4.52732	4.61049	0	0	0
SRR20661005_vRhyme_bin_47	0	0	0	10.5273	8.30275	11.3057	0	0	0	0	0	0	0	0	0	0	0	0	0	0	0	0	0	0	0	0	0	0	0	0	0	0	0	0	0	0	0	0	0	0	0	0	0	0	0	0	0	0
SRR20661005_vRhyme_bin_5	0	0	0	5.74313	11.7576	5.72555	0	0	0	0	0	0	0	0	0	0	0	0	0	0	0	0	0	0	0	0	0	0	0	0	0	0	0	0	0	0	0	0	0	0	0	0	0	0	0	0	0	0
SRR20661005_vRhyme_bin_50	0	0	0	2.39148	2.17792	4.32371	0	0	0	0	0	0	0	0	0	0	0	0	0	0	0	0	0	0	0	0	0	0	0	0	0	0	0	0	0	0	0	2.75757	0	0	0	0	0	0	0	0	0	0
SRR20661005_vRhyme_bin_53	0	0	0	3.64306	2.56771	3.65538	0	0	0	0	0	0	0	0	0	0	0	0	0	0	0	0	0	0	0	0	0	0	0	0	0	0	0	0	0	0	0	0	0	0	0	0	0	4.2268	0	0	0	0
SRR20661005_vRhyme_bin_55	4.99279	4.9204	3.78769	4.40011	2.07816	5.05953	0	0	0	0	0	0	0	0	0	0	0	0	0	0	0	0	0	0	0	0	0	0	0	0	0	0	0	0	0	0	0	10.9217	0	5.43559	6.09024	9.41364	4.62949	3.32273	4.53758	0	0	0
SRR20661005_vRhyme_bin_6	0	0	0	3.53624	3.26937	5.3736	0	0	0	0	0	0	0	0	0	0	0	0	0	0	0	0	0	0	0	0	0	0	0	0	0	0	0	0	0	0	0	0	0	0	0	0	0	0	0	0	0	0
SRR20661005_vRhyme_bin_62	0	0	0	3.22808	2.68354	4.75053	0	0	0	0	0	0	0	0	0	0	0	0	0	0	0	0	0	0	0	0	0	0	0	0	0	0	0	0	0	0	0	0	0	0	0	0	0	0	0	0	0	0
SRR20661005_vRhyme_bin_65	4.60141	3.7111	4.44862	8.89093	6.03304	8.12078	0	0	0	0	0	0	0	0	0	0	0	0	0	2.61643	3.04195	0	0	0	2.185	3.18624	2.10099	0	0	0	0	0	0	0	0	0	0	0	0	2.25606	2.22188	3.94261	10.5631	11.1879	9.36482	0	0	0
SRR20661005_vRhyme_bin_7	0	0	0	3.75986	2.60845	4.61273	0	0	0	0	0	0	0	0	0	0	0	0	0	0	0	0	0	0	0	0	0	0	0	0	0	0	0	0	0	0	0	0	0	0	0	0	0	0	0	0	0	0
SRR20661005_vRhyme_bin_8	0	0	0	3.69977	3.26384	5.35305	0	0	0	0	0	0	0	0	0	0	0	0	0	0	0	0	0	0	0	0	0	0	0	0	0	0	0	0	0	0	0	0	0	0	0	0	0	0	0	0	0	0
SRR20661005_vRhyme_bin_9	0	0	0	2.06091	6.90839	4.0475	0	0	0	0	0	0	0	0	0	0	0	0	0	0	0	0	0	0	0	0	0	0	0	0	0	0	0	0	0	0	0	0	0	0	0	0	0	0	0	0	0	0
SRR20661006_vRhyme_bin_1	0	0	0	0	0	0	0	0	0	0	0	0	0	0	0	0	0	0	0	0	0	0	0	0	0	0	0	0	0	0	0	0	0	0	0	0	0	0	0	0	0	0	0	0	0	3.92373	5.41528	5.91991
SRR20661006_vRhyme_bin_10	0	0	0	0	0	0	0	0	0	0	0	0	0	0	0	0	0	0	0	0	0	0	0	0	0	0	0	0	0	0	0	0	0	0	0	0	0	0	0	0	0	0	0	0	0	3.74697	4.0682	4.18998
SRR20661006_vRhyme_bin_11	0	0	0	0	0	0	0	0	0	0	0	0	0	0	0	0	0	0	0	0	0	0	0	0	0	0	0	0	0	0	0	0	0	0	0	0	0	0	0	0	0	0	0	0	0	6.34142	5.95324	6.34631
SRR20661006_vRhyme_bin_12	0	0	0	0	0	0	0	0	0	0	0	0	0	0	0	0	0	0	0	0	0	0	0	0	0	0	0	0	0	0	0	0	0	0	0	0	0	0	0	0	0	0	0	0	0	3.96356	4.7275	6.13273
SRR20661006_vRhyme_bin_13	0	0	0	0	0	0	0	0	0	0	0	0	0	0	0	0	0	0	0	0	0	0	0	0	0	0	0	0	0	0	0	0	0	0	0	0	0	0	0	0	0	0	0	0	0	3.55061	2.39204	3.82555
SRR20661006_vRhyme_bin_14	0	0	0	0	0	0	0	0	0	0	0	0	0	0	0	0	0	0	0	0	0	0	0	0	0	0	0	0	0	0	0	0	0	0	0	0	0	0	0	0	0	0	0	0	0	4.50011	4.69175	5.09112
SRR20661006_vRhyme_bin_15	0	0	0	0	0	0	0	0	0	0	0	0	0	0	0	0	0	0	0	0	0	0	0	0	0	0	0	0	0	0	0	0	0	0	0	0	0	0	0	0	0	0	0	0	0	4.02227	4.93525	4.80156
SRR20661006_vRhyme_bin_16	0	0	0	0	0	0	0	0	0	0	0	0	0	0	0	0	0	0	0	0	0	0	0	0	0	0	0	0	0	0	0	0	0	0	0	0	0	0	0	0	0	0	0	0	0	3.09606	4.55132	4.91581
SRR20661006_vRhyme_bin_17	0	0	0	0	0	0	0	0	0	0	0	0	0	0	0	0	0	0	0	0	0	0	0	0	0	0	0	0	0	0	0	0	0	0	0	0	0	0	0	0	0	0	0	0	0	3.45875	3.68141	4.36666
SRR20661006_vRhyme_bin_19	0	0	0	0	0	0	0	0	0	0	0	0	0	0	0	0	0	0	0	0	0	0	0	0	0	0	0	0	0	0	0	0	0	0	0	0	0	0	0	0	0	0	0	0	0	3.08291	3.60171	4.17696
SRR20661006_vRhyme_bin_2	0	0	0	0	0	0	0	0	0	0	0	0	0	0	0	0	0	0	0	0	0	0	0	0	0	0	0	0	0	0	0	0	0	0	0	0	0	0	0	0	0	0	0	0	0	3.37306	3.79642	4.42989
SRR20661006_vRhyme_bin_20	0	0	0	0	0	0	0	0	0	0	0	0	0	0	0	0	0	0	0	0	0	0	0	0	0	0	0	0	0	0	0	0	0	0	0	0	0	0	0	0	0	0	0	0	0	3.741	4.30628	4.60544
SRR20661006_vRhyme_bin_21	0	0	0	0	0	0	0	0	0	0	0	0	0	0	0	0	0	0	0	0	0	0	0	0	0	0	0	0	0	0	0	0	0	0	0	0	0	0	0	0	0	0	0	0	0	4.31731	4.097	3.75328
SRR20661006_vRhyme_bin_22	0	0	0	0	0	0	0	0	0	0	0	0	0	0	0	0	0	0	0	0	0	0	0	0	0	0	0	0	0	0	0	0	0	0	0	0	0	0	0	0	0	0	0	0	0	3.79991	5.00578	3.53909
SRR20661006_vRhyme_bin_25	0	0	0	0	0	0	0	0	0	0	0	0	0	0	0	0	0	0	0	0	0	0	0	0	0	0	0	0	0	0	0	0	0	0	0	0	0	0	0	0	0	0	0	0	0	2.90441	3.07591	5.54056
SRR20661006_vRhyme_bin_26	0	0	0	0	0	0	0	0	0	0	0	0	0	0	0	0	0	0	0	0	0	0	0	0	0	0	0	0	0	0	0	0	0	0	0	0	0	0	0	0	0	0	0	0	0	2.38135	2.5071	3.30254
SRR20661006_vRhyme_bin_27	0	0	0	0	0	0	0	0	0	0	0	0	0	0	0	0	0	0	0	0	0	0	0	0	0	0	0	0	0	0	0	0	0	3.92466	2.7576	2.47925	0	0	0	0	0	0	0	0	0	1.90979	1.96993	4.07416
SRR20661006_vRhyme_bin_29	0	0	0	0	0	0	0	0	0	0	0	0	0	0	0	0	0	0	0	0	0	0	0	0	0	0	0	0	0	0	0	0	0	5.09443	2.70263	2.92665	0	0	0	0	0	0	0	0	0	2.24181	2.14721	4.33538
SRR20661006_vRhyme_bin_3	0	0	0	0	0	0	0	0	0	0	0	0	0	0	0	0	0	0	0	0	0	0	0	0	0	0	0	0	0	0	0	0	0	0	0	0	0	0	0	0	0	0	0	0	0	3.35939	6.08688	0
SRR20661006_vRhyme_bin_33	0	0	0	0	0	0	0	0	0	0	0	0	0	0	0	0	0	0	0	0	0	0	0	0	0	0	0	0	0	0	0	0	0	0	0	0	0	0	0	0	0	0	0	0	0	7.35895	4.05797	4.7492
SRR20661006_vRhyme_bin_4	0	0	0	0	0	0	0	0	0	0	0	0	0	0	0	0	0	0	0	0	0	0	0	0	0	0	0	0	0	0	0	0	0	0	0	0	0	0	0	0	0	0	0	0	0	3.34763	4.16977	4.61292
SRR20661006_vRhyme_bin_5	0	0	0	0	0	0	0	0	0	0	0	0	0	0	0	0	0	0	0	0	0	0	0	0	0	0	0	0	0	0	0	0	0	0	0	0	0	0	0	0	0	0	0	0	0	3.341	4.36503	4.98889
SRR20661006_vRhyme_bin_7	0	0	0	0	0	0	0	0	0	0	0	0	0	0	0	0	0	0	0	0	0	0	0	0	0	0	0	0	0	0	0	0	0	0	0	0	0	0	0	0	0	0	0	0	0	3.82684	4.02945	4.78551
SRR20661006_vRhyme_bin_8	0	0	0	0	0	0	0	0	0	0	0	0	0	0	0	0	0	0	0	0	0	0	0	0	0	0	0	0	0	0	0	0	0	0	0	0	0	0	0	0	0	0	0	0	0	4.79135	5.16102	5.42108
SRR20661006_vRhyme_bin_9	0	0	0	0	0	0	0	0	0	0	0	0	0	0	0	0	0	0	0	0	0	0	0	0	0	0	0	0	0	0	0	0	0	0	0	0	0	0	0	0	0	0	0	0	0	5.16265	6.36317	4.94997
SRR20661007_vRhyme_bin_1	0	0	0	0	0	0	0	0	0	0	0	0	0	0	0	0	0	0	0	0	0	0	0	0	0	0	0	0	0	0	0	0	0	0	0	0	0	0	0	0	0	0	0	0	0	3.10735	4.85161	3.25668
SRR20661007_vRhyme_bin_10	0	0	0	0	0	0	0	0	0	0	0	0	0	0	0	0	0	0	0	0	0	0	0	0	0	0	0	0	0	0	0	0	0	0	0	0	0	0	0	0	0	0	0	0	0	4.17812	5.17954	3.62444
SRR20661007_vRhyme_bin_11	0	0	0	0	0	0	0	0	0	0	0	0	0	0	0	0	0	0	0	0	0	0	0	0	0	0	0	0	0	0	0	0	0	0	0	0	0	0	0	0	0	0	0	0	0	3.3589	4.56669	3.08935
SRR20661007_vRhyme_bin_12	0	0	0	0	0	0	0	0	0	0	0	0	0	0	0	0	0	0	0	0	0	0	0	0	0	0	0	0	0	0	0	0	0	0	0	0	0	0	0	0	0	0	0	0	0	3.90452	4.96691	3.81275
SRR20661007_vRhyme_bin_13	0	0	0	0	0	0	0	0	0	0	0	0	0	0	0	0	0	0	0	0	0	0	0	0	0	0	0	0	0	0	0	0	0	0	0	0	0	0	0	0	0	0	0	0	0	3.64623	4.58301	3.81387
SRR20661007_vRhyme_bin_14	0	0	0	0	0	0	0	0	0	0	0	0	0	0	0	0	0	0	0	0	0	0	0	0	0	0	0	0	0	0	0	0	0	0	0	0	0	0	0	0	0	0	0	0	0	4.36991	5.83125	3.15972
SRR20661007_vRhyme_bin_16	0	0	0	0	0	0	0	0	0	0	0	0	0	0	0	0	0	0	0	0	0	0	0	0	0	0	0	0	0	0	0	0	0	0	0	0	0	0	0	0	0	0	0	0	0	3.54865	5.65509	3.49533
SRR20661007_vRhyme_bin_17	0	0	0	0	0	0	0	0	0	0	0	0	0	0	0	0	0	0	0	0	0	0	0	0	0	0	0	0	0	0	0	0	0	0	0	0	0	0	0	0	0	0	0	0	0	4.20009	6.61328	3.72215
SRR20661007_vRhyme_bin_18	0	0	0	0	0	0	0	0	0	0	0	0	0	0	0	0	0	0	0	0	0	0	0	0	0	0	0	0	0	0	0	0	0	0	0	0	0	0	0	0	0	0	0	0	0	3.11298	4.45192	2.21305
SRR20661007_vRhyme_bin_19	0	0	0	0	0	0	0	0	0	0	0	0	0	0	0	0	0	0	0	0	0	0	0	0	0	0	0	0	0	0	0	0	0	0	0	0	0	0	0	0	0	0	0	0	0	3.37431	4.59673	2.04803
SRR20661007_vRhyme_bin_2	0	0	0	0	0	0	0	0	0	0	0	0	0	0	0	0	0	0	0	0	0	0	0	0	0	0	0	0	0	0	0	0	0	0	0	0	0	0	0	0	0	0	0	0	0	3.03623	7.05926	4.00852
SRR20661007_vRhyme_bin_20	0	0	0	0	0	0	0	0	0	0	0	0	0	0	0	0	0	0	0	0	0	0	0	0	0	0	0	0	0	0	0	0	0	0	0	0	0	0	0	0	0	0	0	0	0	3.72217	4.91152	3.52028
SRR20661007_vRhyme_bin_22	0	0	0	0	0	0	0	0	0	0	0	0	0	0	0	0	0	0	0	0	0	0	0	0	0	0	0	0	0	0	0	0	0	0	0	0	0	0	0	0	0	0	0	0	0	3.06561	4.15722	2.70468
SRR20661007_vRhyme_bin_23	0	0	0	0	0	0	0	0	0	0	0	0	0	0	0	0	0	0	0	0	0	0	0	0	0	0	0	0	0	0	0	0	0	0	0	0	0	0	0	0	0	0	0	0	0	3.69545	4.27733	2.7682
SRR20661007_vRhyme_bin_24	0	0	0	0	0	0	0	0	0	0	0	0	0	0	0	0	0	0	0	0	0	0	0	0	0	0	0	0	0	0	0	0	0	0	0	0	0	0	0	0	0	0	0	0	0	4.9375	3.80014	4.41106
SRR20661007_vRhyme_bin_25	0	0	0	0	0	0	0	0	0	0	0	0	0	0	0	0	0	0	0	0	0	0	0	0	0	0	0	0	0	0	0	0	0	0	0	0	0	0	0	0	0	0	0	0	0	3.30283	6.1696	2.98287
SRR20661007_vRhyme_bin_26	0	0	0	0	0	0	0	0	0	0	0	0	0	0	0	0	0	0	0	0	0	0	0	0	0	0	0	0	0	0	0	0	0	0	0	0	0	0	0	0	0	0	0	0	0	2.55352	3.41295	2.15527
SRR20661007_vRhyme_bin_28	0	0	0	0	0	0	0	0	0	0	0	0	0	0	0	0	0	0	0	0	0	0	0	0	0	0	0	0	0	0	0	0	0	0	0	0	0	0	0	0	0	0	0	0	0	3.98785	4.30252	2.99822
SRR20661007_vRhyme_bin_29	0	0	0	0	0	0	0	0	0	0	0	0	0	0	0	0	0	0	0	0	0	0	0	0	0	0	0	0	0	0	0	0	0	0	0	0	0	0	0	0	0	0	0	0	0	4.56982	4.7331	2.88919
[truncated: 2,861 more rows]

## Sheet: Table S5
Table S5: Diversity indices of Shannon, Simpson and Chao1 for vOTUs in each sample.
[truncated: 49 more rows]

[truncated: 7 more sheets: Table S6, Table S7, Table S8, Table S9, Table S10, Table S11, Table S12]
